# Supplementary material for: GATA2 mutation is associated with immune dysfunction and increased Mycobacterium haemophilum susceptibility in immunocompromised individuals
Source: JCI Insight. 2025 Aug 5;10(18):e185582. doi: 10.1172/jci.insight.185582 (PMC12487866; doi:10.1172/jci.insight.185582)
Supplement: Supplemental tables 1-21 [file jciinsight-10-185582-s269.xlsx]

## Sheet: Table S1
	Table S1: Read counts, relative gene expression levels, gene annotations, and differential expression data (four comparisons) for every gene.
						Original read counts																							FPKM
						Group	Healthy Control												M. haemophilum infected										Group	Healthy Control												M. haemophilum infected
							Saline				M. abscessus 1x106/ml blood				M. haemophilum 200 μg/ml blood				Saline			M. abscessus 1x106/ml blood			M. haemophilum 200 μg/ml blood				Treatment	Saline				M. abscessus				M. haemophilum 200 μg/ml blood				Saline			M. abscessus 1x106/ml blood			M. haemophilum 200 μg/ml blood
	Gene stable ID	Gene name	Gene description	Gene length (bp)		New sample ID	CON_SAL_3	CON_SAL_4	CON_SAL_6	CON_SAL_8	CON_MAB_3	CON_MAB_4	CON_MAB_6	CON_MAB_8	CON_MHA_3	CON_MHA_4	CON_MHA_6	CON_MHA_8	MHI_SAL_5	MHI_SAL_7	MHI_SAL_9	MHI_MAB_5	MHI_MAB_7	MHI_MAB_9	MHI_MHA_5	MHI_MHA_7	MHI_MHA_9		New sample ID	CON_SAL_3	CON_SAL_4	CON_SAL_6	CON_SAL_8	CON_MAB_3	CON_MAB_4	CON_MAB_6	CON_MAB_8	CON_MHA_3	CON_MHA_4	CON_MHA_6	CON_MHA_8	MHI_SAL_5	MHI_SAL_7	MHI_SAL_9	MHI_MAB_5	MHI_MAB_7	MHI_MAB_9	MHI_MHA_5	MHI_MHA_7
						Group	CON	CON	CON	CON	CON	CON	CON	CON	CON	CON	CON	CON	MHI	MHI	MHI	MHI	MHI	MHI	MHI	MHI	MHI		Group	CON	CON	CON	CON	CON	CON	CON	CON	CON	CON	CON	CON	MHI	MHI	MHI	MHI	MHI	MHI	MHI	MHI
						Treatment Short	SAL	SAL	SAL	SAL	MAB	MAB	MAB	MAB	MHA	MHA	MHA	MHA	SAL	SAL	SAL	MAB	MAB	MAB	MHA	MHA	MHA		Treatment Short	SAL	SAL	SAL	SAL	MAB	MAB	MAB	MAB	MHA	MHA	MHA	MHA	SAL	SAL	SAL	MAB	MAB	MAB	MHA	MHA
						Individual	3	4	6	8	3	4	6	8	3	4	6	8	5	7	9	5	7	9	5	7	9		Individual	3	4	6	8	3	4	6	8	3	4	6	8	5	7	9	5	7	9	5	7
	ENSG00000000003	TSPAN6	tetraspanin 6	4536			8	71	100	24	2	16	37	51	5	74	64	21	26	41	25	0	9	80	18	19	88			0.0615	0.6123	0.8003	0.342	0.0257	0.2048	0.4278	0.406	0.0896	0.485	0.6924	0.2023	0.5027	0.3721	0.4275	0	0.1143	0.8499	0.4535	0.24
	ENSG00000000005	TNMD	tenomodulin	1476			0	0	0	0	0	0	0	0	0	0	0	0	0	0	0	0	0	0	0	0	0			0	0	0	0	0	0	0	0	0	0	0	0	0	0	0	0	0	0	0	0
	ENSG00000000419	DPM1	dolichyl-phosphate mannosyltransferase subunit 1, catalytic	1207			1146	2312	1956	1280	549	1436	1346	1949	425	2851	1375	1885	894	1757	1097	110	1220	1574	523	1030	1291			33.0855	74.9269	58.8279	68.5477	26.541	69.0626	58.4884	58.3035	28.6111	70.2193	55.9063	68.2557	64.9577	59.9208	70.4906	45.6599	58.2178	62.8453	49.5179	48.9022
	ENSG00000000457	SCYL3	SCY1 like pseudokinase 3	6883			359	1100	833	393	166	597	578	749	173	1555	857	818	538	574	489	85	423	783	352	360	605			1.8175	6.2513	4.3933	3.6907	1.4073	5.0349	4.4043	3.9291	2.0423	6.7161	6.1104	5.1941	6.855	3.4328	5.5101	6.1872	3.5397	5.4823	5.8443	2.9972
	ENSG00000000460	C1orf112	chromosome 1 open reading frame 112	5970			109	150	173	123	43	118	118	183	36	356	115	165	140	170	115	14	76	198	110	80	111			0.6362	0.9828	1.0519	1.3317	0.4203	1.1474	1.0367	1.1068	0.49	1.7727	0.9453	1.2079	2.0566	1.1722	1.494	1.1749	0.7332	1.5983	2.1056	0.7679
	ENSG00000000938	FGR	FGR proto-oncogene, Src family tyrosine kinase	3382			6124	2869	2078	1510	7778	1832	2335	2175	1306	952	1221	1205	1156	2025	1793	252	1166	1950	657	517	465			63.099	33.1829	22.3046	28.8598	134.198	31.4447	36.2114	23.2207	31.3778	8.3682	17.7177	15.5721	29.9767	24.647	41.1186	37.3316	19.8577	27.7867	22.2003	8.7602
	ENSG00000000971	CFH	complement factor H	8145			39	205	90	44	11	88	46	55	17	490	104	95	93	124	33	5	76	48	70	105	116			0.1669	0.9845	0.4011	0.3492	0.0788	0.6272	0.2962	0.2438	0.1696	1.7884	0.6266	0.5098	1.0014	0.6267	0.3142	0.3076	0.5374	0.284	0.9821	0.7387
	ENSG00000001036	FUCA2	alpha-L-fucosidase 2	2822			83	103	157	102	47	54	48	77	42	128	44	104	37	117	73	9	69	100	14	63	73			1.0249	1.4277	2.0196	2.3363	0.9718	1.1108	0.8921	0.9852	1.2093	1.3484	0.7652	1.6107	1.1499	1.7066	2.0063	1.5978	1.4083	1.7077	0.5669	1.2793
	ENSG00000001084	GCLC	glutamate-cysteine ligase catalytic subunit	8618			168	256	230	157	114	201	230	221	80	367	198	248	200	214	320	42	109	212	159	105	123			0.6793	1.162	0.9688	1.1776	0.7719	1.3539	1.3998	0.9259	0.7543	1.266	1.1275	1.2577	2.0353	1.0222	2.8799	2.4417	0.7285	1.1855	2.1084	0.6982
	ENSG00000001167	NFYA	nuclear transcription factor Y subunit alpha	3811			613	614	644	363	420	421	456	649	115	820	503	445	241	449	331	50	263	541	182	242	322			5.6051	6.3021	6.1343	6.1568	6.4308	6.4127	6.2756	6.1489	2.452	6.3965	6.4773	5.1034	5.546	4.8498	6.7363	6.5733	3.9748	6.8412	5.4576	3.6389
	ENSG00000001460	STPG1	sperm tail PG-rich repeat containing 1	8511			53	323	276	140	59	135	274	291	49	378	231	307	228	128	142	49	55	326	164	105	134			0.217	1.4845	1.1772	1.0633	0.4045	0.9208	1.6885	1.2345	0.4678	1.3203	1.332	1.5765	2.3494	0.6191	1.294	2.8845	0.3722	1.8459	2.2021	0.707
	ENSG00000001461	NIPAL3	NIPA like domain containing 3	9396			658	2612	2793	1028	372	1753	2246	2546	439	4470	2628	2857	1233	1496	1454	241	951	2500	1035	1118	2097			2.4403	10.874	10.7907	7.072	2.3102	10.8302	12.5371	9.7838	3.7964	14.1427	13.7261	13.2893	11.5085	6.5539	12.002	12.8506	5.8296	12.8225	12.5882	6.8186
	ENSG00000001497	LAS1L	LAS1 like ribosome biogenesis factor	5589			375	1621	1163	732	249	719	801	1024	286	2065	1066	1293	899	1015	667	194	486	998	873	713	854			2.3381	11.345	7.5538	8.4658	2.5997	7.4678	7.5167	6.6154	4.158	10.9838	9.3603	10.1111	14.1067	7.4756	9.256	17.3907	5.0085	8.6054	17.8504	7.3106
	ENSG00000001561	ENPP4	ectonucleotide pyrophosphatase/phosphodiesterase 4	4644			478	671	538	263	488	424	336	531	64	804	338	483	332	450	209	56	268	371	245	179	217			3.5867	5.6518	4.2054	3.6606	6.1317	5.2999	3.7947	4.1285	1.1198	5.1467	3.5718	4.5456	6.2697	3.9887	3.4905	6.0415	3.3239	3.85	6.0289	2.2088
	ENSG00000001617	SEMA3F	semaphorin 3F	4826			0	0	1	0	3	0	0	2	0	0	0	0	0	0	0	0	0	0	0	0	0			0	0	0.0075	0	0.0363	0	0	0.015	0	0	0	0	0	0	0	0	0	0	0	0
	ENSG00000001626	CFTR	CF transmembrane conductance regulator	9343			0	0	0	0	0	1	1	0	0	0	0	2	0	0	1	0	0	0	0	0	0			0	0	0	0	0	0.0062	0.0056	0	0	0	0	0.0094	0	0	0.0083	0	0	0	0	0
	ENSG00000001629	ANKIB1	ankyrin repeat and IBR domain containing 1	7389			449	945	1060	509	271	751	617	963	202	1953	848	983	635	897	561	97	614	654	519	383	624			2.1175	5.0027	5.2077	4.4527	2.1401	5.9	4.3796	4.7058	2.2214	7.8575	5.6322	5.8144	7.5368	4.9971	5.8886	6.5771	4.7861	4.2655	8.0269	2.9704
	ENSG00000001630	CYP51A1	cytochrome P450 family 51 subfamily A member 1	3529			25	19	31	18	6	8	14	22	11	12	14	51	14	7	12	1	1	35	9	4	11			0.2469	0.2106	0.3189	0.3297	0.0992	0.1316	0.2081	0.2251	0.2533	0.1011	0.1947	0.6316	0.3479	0.0817	0.2637	0.142	0.0163	0.478	0.2914	0.065
	ENSG00000001631	KRIT1	KRIT1 ankyrin repeat containing	6204			133	328	257	184	63	223	185	284	73	568	287	382	167	203	192	25	158	241	133	175	260			0.747	2.068	1.5038	1.9171	0.5925	2.0866	1.564	1.6529	0.9561	2.7217	2.2703	2.6911	2.3607	1.3469	2.4003	2.0189	1.4669	1.8721	2.4499	1.6165
	ENSG00000002016	RAD52	RAD52 homolog, DNA repair protein	4503			558	994	1584	516	254	639	824	958	270	2026	1548	999	863	916	269	83	491	443	686	595	531			4.3181	8.6346	12.7695	7.4069	3.2914	8.2375	9.5975	7.6816	4.8721	13.3753	16.8708	9.6961	16.8077	8.3735	4.6332	9.2348	6.2803	4.7411	17.4096	7.572
	ENSG00000002330	BAD	BCL2 associated agonist of cell death	1708			12	17	8	4	2	10	6	12	11	45	11	16	3	8	5	0	8	9	4	4	11			0.2448	0.3893	0.17	0.1514	0.0683	0.3399	0.1842	0.2537	0.5233	0.7832	0.3161	0.4094	0.154	0.1928	0.227	0	0.2698	0.2539	0.2676	0.1342
	ENSG00000002549	LAP3	leucine aminopeptidase 3	3785			4942	2529	2756	1688	2534	2399	2173	2986	2368	3257	1171	2187	1065	3021	2129	225	4728	2745	580	992	1112			45.4986	26.1361	26.4323	28.8268	39.0654	36.7926	30.111	28.4849	50.8358	25.581	15.183	25.2533	24.6765	32.8548	43.6256	29.7829	71.9473	34.9504	17.5117	15.0191
	ENSG00000002586	CD99	CD99 molecule (Xg blood group)	4858			395	666	537	470	204	249	379	461	123	843	397	559	197	436	327	46	188	437	164	204	299			2.8334	5.3626	4.0127	6.2536	2.4503	2.9753	4.0918	3.4264	2.0573	5.1587	4.0105	5.0291	3.5564	3.6944	5.2206	4.7441	2.229	4.3351	3.8579	2.4064
	ENSG00000002587	HS3ST1	heparan sulfate-glucosamine 3-sulfotransferase 1	7435			176	68	85	89	23	14	23	68	61	103	6	110	61	43	12	6	29	71	24	18	22			0.8249	0.3578	0.415	0.7737	0.1805	0.1093	0.1622	0.3302	0.6667	0.4118	0.0396	0.6466	0.7195	0.2381	0.1252	0.4043	0.2247	0.4602	0.3689	0.1387
	ENSG00000002726	AOC1	amine oxidase copper containing 1	3824			18	9	15	2	2	2	11	4	0	5	10	1	0	2	0	0	6	7	1	1	7			0.164	0.0921	0.1424	0.0338	0.0305	0.0304	0.1509	0.0378	0	0.0389	0.1283	0.0114	0	0.0215	0	0	0.0904	0.0882	0.0299	0.015
	ENSG00000002745	WNT16	Wnt family member 16	3264			0	13	4	34	4	13	17	8	0	48	21	5	30	9	6	5	2	17	52	15	14			0	0.1558	0.0445	0.6733	0.0715	0.2312	0.2732	0.0885	0	0.4372	0.3157	0.067	0.8061	0.1135	0.1426	0.7675	0.0353	0.251	1.8206	0.2634
	ENSG00000002746	HECW1	HECT, C2 and WW domain containing E3 ubiquitin protein ligase 1	13935			1	0	1	0	1	0	0	0	0	4	0	0	0	2	0	0	0	5	0	0	0			0.0025	0	0.0026	0	0.0042	0	0	0	0	0.0085	0	0	0	0.0059	0	0	0	0.0173	0	0
	ENSG00000002822	MAD1L1	mitotic arrest deficient 1 like 1	7230			19	34	38	14	12	20	23	24	13	50	30	29	4	11	6	3	10	29	5	15	22			0.0916	0.1839	0.1908	0.1252	0.0968	0.1606	0.1668	0.1199	0.1461	0.2056	0.2036	0.1753	0.0485	0.0626	0.0644	0.2079	0.0797	0.1933	0.079	0.1189
	ENSG00000002834	LASP1	LIM and SH3 protein 1	7061			2044	1482	1990	974	1787	707	1012	1489	622	1897	1155	1311	595	1690	855	74	795	1096	385	712	861			10.0873	8.2099	10.2308	8.9163	14.7676	5.8123	7.517	7.6141	7.1578	7.9867	8.0275	8.1147	7.3901	9.8522	9.3914	5.2507	6.4849	7.4803	6.2311	5.7785
	ENSG00000002919	SNX11	sorting nexin 11	3606			1910	1921	1886	788	972	1140	881	1757	635	2538	879	1427	697	1600	711	129	813	1232	452	538	766			18.4573	20.8381	18.9862	14.1251	15.7287	18.3516	12.8139	17.5928	14.3087	20.9234	11.9627	17.2955	16.9515	18.2645	15.2924	17.9231	12.9858	16.465	14.3245	8.5498
	ENSG00000002933	TMEM176A	transmembrane protein 176A	3477			40	9	61	51	10	5	7	36	8	9	43	63	19	5	7	0	0	22	12	0	13			0.4009	0.1013	0.6369	0.9481	0.1678	0.0835	0.1056	0.3738	0.187	0.0769	0.6069	0.7919	0.4792	0.0592	0.1561	0	0	0.3049	0.3944	0
	ENSG00000003056	M6PR	mannose-6-phosphate receptor, cation dependent	3585			7675	9094	8719	6019	4524	4090	4143	9438	2258	7720	4178	7167	3132	7711	5370	541	2836	6454	2036	2408	3456			74.602	99.2255	88.2875	108.524	73.6352	66.2262	60.6118	95.0563	51.1786	64.0169	57.1932	87.3742	76.6184	88.5391	116.176	75.6063	45.5638	86.7592	64.9017	38.4915
	ENSG00000003096	KLHL13	kelch like family member 13	6983			0	22	1	8	0	0	3	1	4	6	0	0	3	0	0	0	2	3	3	2	10			0	0.1232	0.0052	0.0741	0	0	0.0225	0.0052	0.0465	0.0255	0	0	0.0377	0	0	0	0.0165	0.0207	0.0491	0.0164
	ENSG00000003137	CYP26B1	cytochrome P450 family 26 subfamily B member 1	5015			0	0	0	0	0	0	0	1	1	3	0	0	0	0	0	0	0	0	0	0	0			0	0	0	0	0	0	0	0.0072	0.0162	0.0178	0	0	0	0	0	0	0	0	0	0
	ENSG00000003147	ICA1	islet cell autoantigen 1	4883			87	148	101	51	28	70	28	76	68	135	83	124	23	116	24	3	33	63	15	73	82			0.6209	1.1856	0.7509	0.6751	0.3346	0.8322	0.3007	0.562	1.1316	0.8219	0.8342	1.1099	0.4131	0.9779	0.3812	0.3078	0.3893	0.6218	0.3511	0.8567
	ENSG00000003249	DBNDD1	dysbindin domain containing 1	4791			0	2	13	3	0	1	0	2	0	11	9	16	5	0	0	1	1	23	11	6	9			0	0.0163	0.0985	0.0405	0	0.0121	0	0.0151	0	0.0683	0.0922	0.146	0.0915	0	0	0.1046	0.012	0.2314	0.2624	0.0718
	ENSG00000003393	ALS2	alsin Rho guanine nucleotide exchange factor ALS2	10438			300	401	396	151	152	290	241	332	117	769	286	297	202	303	177	28	166	318	167	199	296			1.0015	1.5027	1.3772	0.9351	0.8497	1.6128	1.211	1.1484	0.9108	2.1902	1.3447	1.2436	1.6972	1.1949	1.3152	1.344	0.916	1.4682	1.8284	1.0925
	ENSG00000003400	CASP10	caspase 10	7598			822	562	876	351	361	458	493	701	466	1448	986	1267	132	536	389	15	416	828	188	360	905			3.7699	2.8933	4.1853	2.9861	2.7724	3.4991	3.4031	3.3313	4.9836	5.6655	6.3686	7.2881	1.5236	2.9039	3.9708	0.9891	3.1535	5.2518	2.8277	2.7152
	ENSG00000003402	CFLAR	CASP8 and FADD like apoptosis regulator	22479			8681	6899	7834	3696	5861	5730	5970	8694	2448	7697	5153	4434	2806	7231	3151	475	5613	5421	1412	3113	3051			13.4572	12.0051	12.6511	10.6278	15.2141	14.797	13.9293	13.9647	8.8489	10.1791	11.2499	8.6209	10.9474	13.2414	10.8718	10.5868	14.3821	11.6219	7.1784	7.936
	ENSG00000003436	TFPI	tissue factor pathway inhibitor	11714			1740	558	282	596	885	286	157	576	53	198	44	138	144	474	400	3	229	270	3	61	38			5.1761	1.8633	0.8739	3.2888	4.4085	1.4173	0.703	1.7754	0.3676	0.5025	0.1843	0.5149	1.0781	1.6657	2.6484	0.1283	1.126	1.1108	0.0293	0.2984
	ENSG00000003509	NDUFAF7	NADH:ubiquinone oxidoreductase complex assembly factor 7	3651			337	746	658	360	217	519	397	675	141	1095	657	759	336	543	360	47	464	580	358	378	570			3.2165	7.9925	6.5424	6.3735	3.4682	8.2518	5.7031	6.6755	3.1381	8.916	8.8312	9.0858	8.071	6.1221	7.6476	6.4496	7.32	7.6558	11.2057	5.9331
	ENSG00000003756	RBM5	RNA binding motif protein 5	10357			4547	7040	7642	3313	2277	5020	4411	6468	2233	14251	7767	7239	4433	5863	3005	665	3121	5344	3827	3763	5623			15.2986	26.5886	26.7852	20.6765	12.8286	28.1362	22.3375	22.5489	17.519	40.9051	36.8031	30.5478	37.5374	23.3023	22.5031	32.169	17.3565	24.8661	42.2272	20.8208
	ENSG00000003987	MTMR7	myotubularin related protein 7	6928			12	36	35	27	4	12	23	19	3	53	25	30	6	17	18	1	17	15	13	11	21			0.0604	0.2033	0.1834	0.2519	0.0337	0.1005	0.1741	0.099	0.0352	0.2274	0.1771	0.1893	0.076	0.101	0.2015	0.0723	0.1413	0.1043	0.2144	0.091
	ENSG00000003989	SLC7A2	solute carrier family 7 member 2	7905			0	0	0	0	0	0	0	0	0	0	0	0	0	0	0	0	0	0	0	0	0			0	0	0	0	0	0	0	0	0	0	0	0	0	0	0	0	0	0	0	0
	ENSG00000004059	ARF5	ADP ribosylation factor 5	1825			156	111	112	83	78	53	94	100	43	121	100	124	49	67	38	1	30	118	27	55	82			2.9787	2.3791	2.2278	2.9397	2.4939	1.6858	2.7014	1.9785	1.9145	1.971	2.6891	2.9696	2.3547	1.5112	1.6149	0.2745	0.9468	3.116	1.6907	1.727
	ENSG00000004139	SARM1	sterile alpha and TIR motif containing 1	11105			18	90	68	10	4	70	47	45	13	193	44	37	46	29	38	0	18	27	38	18	55			0.0565	0.317	0.2223	0.0582	0.021	0.3659	0.222	0.1463	0.0951	0.5167	0.1944	0.1456	0.3633	0.1075	0.2654	0	0.0934	0.1172	0.3911	0.0929
	ENSG00000004142	POLDIP2	DNA polymerase delta interacting protein 2	2670			478	584	632	171	229	369	319	249	175	1137	430	269	345	280	155	62	215	319	298	164	236			6.2385	8.5558	8.5927	4.1398	5.0047	8.0225	6.2663	3.3673	5.3257	12.6595	7.9036	4.4033	11.332	4.3168	4.5025	11.634	4.638	5.7578	12.7548	3.5199
	ENSG00000004399	PLXND1	plexin D1	9738			23	83	79	56	21	21	28	49	25	117	43	64	61	56	39	10	16	45	56	35	29			0.0823	0.3334	0.2945	0.3717	0.1258	0.1252	0.1508	0.1817	0.2086	0.3572	0.2167	0.2872	0.5494	0.2367	0.3106	0.5145	0.0946	0.2227	0.6572	0.206
	ENSG00000004455	AK2	adenylate kinase 2	9625			1382	2032	2315	1203	1339	1054	1628	2500	651	2025	1471	2103	960	1433	1010	184	1051	1976	746	772	1244			5.0034	8.2581	8.7312	8.079	8.1177	6.3568	8.8713	9.3784	5.4958	6.2545	7.5003	9.5493	8.7472	6.1286	8.1386	9.5778	6.2893	9.8938	8.8574	4.5964
	ENSG00000004468	CD38	CD38 molecule	6857			830	503	1400	512	509	484	1092	1809	249	405	507	1069	100	450	635	46	406	1486	66	170	449			4.218	2.8694	7.4117	4.8264	4.3315	4.0974	8.3526	9.5256	2.9507	1.7558	3.6286	6.8136	1.279	2.7014	7.1824	3.361	3.4103	10.4438	1.1	1.4207
	ENSG00000004478	FKBP4	FKBP prolyl isomerase 4	5163			492	551	367	267	294	302	257	536	118	435	210	433	241	425	190	48	189	352	191	111	168			3.3207	4.1745	2.5804	3.3427	3.3227	3.3955	2.6107	3.7485	1.8571	2.5047	1.9961	3.6654	4.0937	3.3884	2.8542	4.6579	2.1084	3.2856	4.2276	1.232
	ENSG00000004487	KDM1A	lysine demethylase 1A	5440			154	445	421	201	91	283	188	380	61	779	373	376	206	282	169	38	243	272	179	158	200			0.9865	3.1998	2.8093	2.3883	0.9761	3.0198	1.8126	2.5222	0.9111	4.257	3.3649	3.0208	3.321	2.1338	2.4095	3.4997	2.5728	2.4096	3.7603	1.6644
	ENSG00000004534	RBM6	RNA binding motif protein 6	7299			5471	11797	9054	4538	2926	7575	4770	9398	2034	23689	7204	8302	12249	6925	5242	1654	4140	9081	8832	3953	7555			26.1195	63.2216	45.0297	40.1875	23.3918	60.2442	34.2757	46.4903	22.6434	96.4827	48.4368	49.7112	147.176	39.0544	55.7013	113.533	32.6693	59.9578	138.281	31.0357
	ENSG00000004660	CAMKK1	calcium/calmodulin dependent protein kinase kinase 1	7433			160	89	165	84	74	28	67	77	163	141	176	122	74	129	21	10	24	71	60	86	68			0.7501	0.4684	0.8058	0.7305	0.5809	0.2187	0.4728	0.374	1.7819	0.5639	1.162	0.7173	0.8731	0.7144	0.2191	0.674	0.186	0.4603	0.9225	0.663
	ENSG00000004700	RECQL	RecQ like helicase	3779			1489	2037	2376	1330	768	1530	1523	2604	429	2951	1580	2299	1251	2041	1114	175	1087	1856	808	941	1443			13.7303	21.0849	22.824	22.7491	11.8587	23.5023	21.1376	24.8802	9.2243	23.2145	20.5185	26.5887	29.0322	22.232	22.8634	23.2012	16.5675	23.6688	24.4344	14.2696
	ENSG00000004766	VPS50	VPS50 subunit of EARP/GARPII complex	9559			406	551	656	310	128	331	314	496	125	1124	502	647	333	486	347	59	236	512	255	214	415			1.48	2.2547	2.4912	2.0962	0.7814	2.0101	1.7229	1.8735	1.0626	3.4956	2.5773	2.9582	3.0551	2.0928	2.8155	3.0924	1.422	2.5813	3.0486	1.2829
	ENSG00000004776	HSPB6	heat shock protein family B (small) member 6	1724			0	0	0	0	0	0	0	0	0	0	0	0	0	0	1	0	0	0	0	0	0			0	0	0	0	0	0	0	0	0	0	0	0	0	0	0.045	0	0	0	0	0
	ENSG00000004777	ARHGAP33	Rho GTPase activating protein 33	5260			7	6	9	2	1	10	1	13	9	44	11	6	8	8	2	0	2	12	10	5	7			0.0464	0.0446	0.0621	0.0246	0.0111	0.1104	0.01	0.0892	0.139	0.2487	0.1026	0.0499	0.1334	0.0626	0.0295	0	0.0219	0.1099	0.2173	0.0545
	ENSG00000004779	NDUFAB1	NADH:ubiquinone oxidoreductase subunit AB1	1548			88	106	125	95	49	100	82	169	27	222	78	101	68	123	96	14	95	129	52	81	90			1.9809	2.6785	2.9313	3.9668	1.847	3.7499	2.7783	3.9419	1.4172	4.2633	2.4728	2.8516	3.8525	3.2708	4.8099	4.5311	3.5347	4.016	3.8388	2.9986
	ENSG00000004799	PDK4	pyruvate dehydrogenase kinase 4	4544			326	45	42	72	40	0	1	3	342	178	115	345	29	41	43	1	20	35	55	112	182			2.5	0.3874	0.3355	1.0242	0.5137	0	0.0115	0.0238	6.1156	1.1645	1.242	3.3183	0.5597	0.3714	0.7339	0.1103	0.2535	0.3712	1.3832	1.4125
	ENSG00000004809	SLC22A16	solute carrier family 22 member 16	3907			33	0	39	10	11	2	3	11	9	2	40	19	1	140	12	1	11	2	2	22	0			0.2943	0	0.3624	0.1654	0.1643	0.0297	0.0403	0.1017	0.1872	0.0152	0.5024	0.2125	0.0224	1.475	0.2382	0.1282	0.1622	0.0247	0.0585	0.3227
	ENSG00000004838	ZMYND10	zinc finger MYND-type containing 10	2889			2	8	19	10	5	4	14	19	6	28	45	44	15	19	4	4	12	31	10	9	22			0.0241	0.1083	0.2387	0.2237	0.101	0.0804	0.2542	0.2375	0.1688	0.2881	0.7644	0.6656	0.4553	0.2707	0.1074	0.6937	0.2392	0.5171	0.3956	0.1785
	ENSG00000004846	ABCB5	ATP binding cassette subfamily B member 5	9257			228	775	1121	314	7	67	47	73	9	0	1	0	35	1017	43	5	64	97	2	0	0			0.8583	3.2748	4.396	2.1926	0.0441	0.4201	0.2663	0.2847	0.079	0	0.0053	0	0.3316	4.5223	0.3603	0.2706	0.3982	0.505	0.0247	0
	ENSG00000004848	ARX	aristaless related homeobox	3114			0	1	0	0	0	0	0	0	0	0	1	0	0	0	0	0	0	0	0	0	0			0	0.0126	0	0	0	0	0	0	0	0	0.0158	0	0	0	0	0	0	0	0	0
	ENSG00000004864	SLC25A13	solute carrier family 25 member 13	3710			888	1160	669	452	1154	1135	1188	854	114	476	256	224	310	786	443	50	878	546	100	115	115			8.3407	12.2304	6.546	7.8751	18.1503	17.759	16.7948	8.3114	2.4968	3.8142	3.3863	2.6388	7.328	8.7209	9.2611	6.7522	13.6309	7.0924	3.0803	1.7763
	ENSG00000004866	ST7	suppression of tumorigenicity 7	6742			579	940	608	519	272	696	366	1018	178	883	280	503	370	525	374	52	358	599	196	272	245			2.9926	5.4538	3.2737	4.9759	2.3541	5.9926	2.8472	5.4519	2.1453	3.8935	2.0381	3.2607	4.813	3.2054	4.3024	3.8642	3.0584	4.2817	3.3223	2.3119
	ENSG00000004897	CDC27	cell division cycle 27	6824			1026	1317	1124	689	658	987	803	1228	541	1869	922	1141	595	1157	681	107	748	979	468	938	781			5.2393	7.5493	5.9793	6.5263	5.6265	8.396	6.1717	6.4975	6.4419	8.1421	6.6307	7.3077	7.6468	6.9792	7.74	7.8559	6.3134	6.9138	7.8374	7.877
	ENSG00000004939	SLC4A1	solute carrier family 4 member 1 (Diego blood group)	5125			891	65	176	100	709	92	331	309	630	124	280	271	49	350	97	7	321	233	59	384	147			6.0582	0.4961	1.2466	1.2612	8.0724	1.0421	3.3874	2.177	9.9885	0.7193	2.6812	2.3111	0.8385	2.8112	1.4679	0.6843	3.6076	2.191	1.3156	4.2937
	ENSG00000004948	CALCR	calcitonin receptor	4227			0	0	0	0	0	0	0	0	0	0	1	1	0	0	1	0	0	0	0	1	1			0	0	0	0	0	0	0	0	0	0	0.0116	0.0103	0	0	0.0183	0	0	0	0	0.0136
	ENSG00000004961	HCCS	holocytochrome c synthase	2343			164	222	164	154	58	97	145	223	79	196	130	237	78	179	126	21	80	205	88	63	106			2.4391	3.7063	2.5409	4.2485	1.4445	2.4032	3.2458	3.4365	2.7397	2.4869	2.7229	4.4209	2.9196	3.1448	4.1709	4.4905	1.9666	4.2165	4.2922	1.5409
	ENSG00000004975	DVL2	dishevelled segment polarity protein 2	5321			26	37	35	60	16	20	13	29	3	72	23	17	25	40	44	2	26	60	24	17	18			0.1703	0.272	0.2388	0.7289	0.1755	0.2182	0.1281	0.1968	0.0458	0.4023	0.2121	0.1396	0.412	0.3094	0.6413	0.1883	0.2814	0.5434	0.5154	0.1831
	ENSG00000005001	PRSS22	serine protease 22	2384			0	0	0	0	0	0	0	0	0	0	1	0	0	0	0	0	1	0	0	0	0			0	0	0	0	0	0	0	0	0	0	0.0206	0	0	0	0	0	0.0242	0	0	0
	ENSG00000005007	UPF1	UPF1 RNA helicase and ATPase	8600			128	116	175	82	80	56	105	117	78	97	152	169	64	102	62	8	38	66	55	50	92			0.5186	0.5276	0.7387	0.6163	0.5428	0.378	0.6404	0.4912	0.737	0.3353	0.8674	0.8589	0.6527	0.4882	0.5591	0.4661	0.2545	0.3698	0.7309	0.3332
	ENSG00000005020	SKAP2	src kinase associated phosphoprotein 2	5361			3535	3279	4049	2069	1601	1681	2252	2914	1232	3775	3027	3385	1894	3291	1854	285	1366	1981	1382	1611	1746			22.9776	23.9251	27.4172	24.9462	17.426	18.2019	22.032	19.6261	18.6732	20.9333	27.7097	27.5961	30.9838	25.2694	26.8223	26.6348	14.676	17.808	29.4598	17.2206
	ENSG00000005022	SLC25A5	solute carrier family 25 member 5	1555			9853	10081	11035	7209	5060	5510	5795	12870	4062	11938	7679	12081	5002	8202	5085	905	3966	8422	3898	5509	6826			220.8	253.589	257.611	299.664	189.877	205.692	195.459	298.84	212.257	228.227	242.348	339.553	282.107	217.121	253.625	291.587	146.901	261.012	286.47	203.021
	ENSG00000005059	MCUB	mitochondrial calcium uniporter dominant negative subunit beta	3555			206	384	370	278	39	273	212	332	103	786	316	401	125	335	262	17	234	212	73	277	379			2.0192	4.2252	3.7782	5.0547	0.6401	4.4578	3.1277	3.372	2.3542	6.5728	4.3623	4.9299	3.0837	3.879	5.716	2.3958	3.7912	2.8739	2.3467	4.4652
	ENSG00000005073	HOXA11	homeobox A11	2307			1	0	1	0	0	0	0	6	0	0	0	0	0	0	0	0	0	0	0	0	0			0.0151	0	0.0157	0	0	0	0	0.0939	0	0	0	0	0	0	0	0	0	0	0	0
	ENSG00000005075	POLR2J	RNA polymerase II subunit J	1355			467	665	642	459	270	273	400	582	183	597	538	786	259	418	325	92	163	529	246	302	324			12.0099	19.1973	17.1996	21.8959	11.6272	11.6955	15.4829	15.5086	10.974	13.0979	19.4854	25.3523	16.7633	12.6984	18.6027	34.0172	6.9287	18.8145	20.7474	12.7722
	ENSG00000005100	DHX33	DEAH-box helicase 33	5789			251	343	453	230	106	257	227	399	86	752	325	357	163	286	151	19	208	297	115	228	227			1.5109	2.3177	2.8406	2.5681	1.0684	2.5771	2.0566	2.4886	1.2071	3.8617	2.7551	2.6953	2.4694	2.0336	2.023	1.6444	2.0695	2.4725	2.2702	2.257
	ENSG00000005102	MEOX1	mesenchyme homeobox 1	2674			1	8	20	8	0	16	28	43	6	39	37	10	0	3	28	0	14	44	0	17	23			0.013	0.117	0.2715	0.1934	0	0.3473	0.5492	0.5806	0.1823	0.4336	0.6791	0.1634	0	0.0462	0.8121	0	0.3016	0.793	0	0.3643
	ENSG00000005108	THSD7A	thrombospondin type 1 domain containing 7A	10921			0	0	6	10	0	1	1	2	0	5	0	2	0	0	5	0	3	1	0	0	0			0	0	0.0199	0.0592	0	0.0053	0.0048	0.0066	0	0.0136	0	0.008	0	0	0.0355	0	0.0158	0.0044	0	0
	ENSG00000005156	LIG3	DNA ligase 3	12901			768	1040	1313	560	501	570	786	1179	413	1390	1160	1186	557	766	621	64	292	875	498	413	643			2.0744	3.1533	3.6946	2.8058	2.266	2.5648	3.1954	3.2997	2.6012	3.203	4.4127	4.0179	3.7864	2.4441	3.7334	2.4855	1.3037	3.2686	4.4114	1.8345
	ENSG00000005175	RPAP3	RNA polymerase II associated protein 3	5350			663	1357	1406	947	321	753	1000	1433	339	1818	1152	1911	849	923	843	139	609	1315	630	822	1036			4.3184	9.9216	9.5401	11.4416	3.5011	8.1703	9.8034	9.6712	5.1487	10.102	10.5673	15.6114	13.9173	7.1017	12.221	13.017	6.5564	11.8453	13.4572	8.8047
	ENSG00000005187	ACSM3	acyl-CoA synthetase medium chain family member 3	7510			30	343	314	103	32	205	183	264	42	655	351	356	1460	126	178	257	147	203	1793	124	246			0.1392	1.7865	1.5178	0.8865	0.2486	1.5846	1.278	1.2693	0.4544	2.5928	2.2937	2.0718	17.0496	0.6906	1.8383	17.1452	1.1274	1.3027	27.284	0.9462
	ENSG00000005189	REXO5	RNA exonuclease 5	4114			29	8	17	21	19	42	29	36	8	47	14	24	13	38	11	4	14	20	5	1	1			0.2456	0.0761	0.15	0.3299	0.2695	0.5926	0.3697	0.316	0.158	0.3396	0.167	0.255	0.2771	0.3802	0.2074	0.4871	0.196	0.2343	0.1389	0.0139
	ENSG00000005194	CIAPIN1	cytokine induced apoptosis inhibitor 1	3383			1148	2224	1893	1012	608	1194	1127	2045	449	3140	1371	1943	1034	1626	863	173	867	1459	671	675	1109			11.825	25.7152	20.3128	19.3361	10.4871	20.4879	17.4724	21.8264	10.7844	27.5927	19.8884	25.1018	26.8052	19.7848	19.7852	25.6209	14.7611	20.784	22.6667	11.434
	ENSG00000005206	SPPL2B	signal peptide peptidase like 2B	7419			2	18	18	8	5	11	18	30	1	42	24	43	8	22	8	0	15	24	8	17	19			0.0094	0.0949	0.0881	0.0697	0.0393	0.0861	0.1273	0.146	0.011	0.1683	0.1588	0.2533	0.0946	0.1221	0.0836	0	0.1165	0.1559	0.1232	0.1313
	ENSG00000005238	FAM214B	family with sequence similarity 214 member B	6409			1007	377	461	232	553	205	168	383	335	268	329	422	133	409	128	7	93	257	93	278	201			5.4752	2.301	2.6112	2.3398	5.0349	1.8568	1.3748	2.1577	4.2473	1.2431	2.5192	2.8778	1.82	2.6269	1.549	0.5472	0.8358	1.9325	1.6583	2.4857
	ENSG00000005243	COPZ2	COPI coat complex subunit zeta 2	1866			10	15	0	12	4	0	2	8	2	7	3	6	1	12	7	0	1	5	1	7	3			0.1867	0.3144	0	0.4157	0.1251	0	0.0562	0.1548	0.0871	0.1115	0.0789	0.1405	0.047	0.2647	0.2909	0	0.0309	0.1291	0.0612	0.215
	ENSG00000005249	PRKAR2B	protein kinase cAMP-dependent type II regulatory subunit beta	4262			68	78	89	48	18	94	6	81	32	179	19	90	20	99	87	1	72	32	9	49	48			0.556	0.7159	0.7581	0.728	0.2464	1.2803	0.0738	0.6862	0.6101	1.2485	0.2188	0.9229	0.4115	0.9562	1.5832	0.1176	0.973	0.3618	0.2413	0.6588
	ENSG00000005302	MSL3	MSL complex subunit 3	9780			2199	4345	4196	2134	905	2186	2905	3797	985	5999	3287	3865	1427	2857	2076	229	1866	3413	1041	1998	2823			7.8352	17.3783	15.5746	14.1041	5.3996	12.975	15.579	14.0182	8.1837	18.235	16.494	17.2721	12.7963	12.025	16.4634	11.7313	10.9894	16.818	12.1641	11.7072
	ENSG00000005339	CREBBP	CREB binding protein	15492			1847	2057	2372	943	1208	1321	1634	1649	695	3388	2235	1956	1084	1504	952	200	991	1517	1104	1070	1278			4.1545	5.1938	5.5581	3.9345	4.55	4.9498	5.5319	3.8433	3.6453	6.5013	7.08	5.5182	6.1365	3.9963	4.7661	6.468	3.6844	4.719	8.1438	3.958
	ENSG00000005379	TSPOAP1	TSPO associated protein 1	11389			10	21	26	19	6	6	13	42	11	38	19	33	4	15	17	1	9	30	8	17	23			0.0306	0.0721	0.0829	0.1078	0.0307	0.0306	0.0599	0.1332	0.0785	0.0992	0.0819	0.1266	0.0308	0.0542	0.1158	0.044	0.0455	0.1269	0.0803	0.0855
	ENSG00000005381	MPO	myeloperoxidase	3527			72	42	28	37	50	5	12	18	57	53	28	128	3	7	2	0	1	8	17	12	10			0.7114	0.4658	0.2882	0.6781	0.8272	0.0823	0.1784	0.1843	1.3132	0.4467	0.3896	1.5861	0.0746	0.0817	0.044	0	0.0163	0.1093	0.5508	0.195
	ENSG00000005421	PON1	paraoxonase 1	2657			0	0	0	0	0	0	1	1	1	0	0	0	0	1	0	0	0	1	0	0	2			0	0	0	0	0	0	0.0197	0.0136	0.0306	0	0	0	0	0.0155	0	0	0	0.0181	0	0
	ENSG00000005436	GCFC2	GC-rich sequence DNA-binding factor 2	5462			85	211	156	81	39	188	121	163	19	480	188	163	117	115	160	8	133	122	90	104	150			0.5423	1.5111	1.0368	0.9586	0.4166	1.998	1.1619	1.0775	0.2827	2.6125	1.6892	1.3043	1.8786	0.8667	2.272	0.7338	1.4025	1.0764	1.883	1.0911
	ENSG00000005448	WDR54	WD repeat domain 54	2860			204	1015	851	295	120	369	449	626	91	1082	690	724	428	458	309	100	183	567	467	360	400			2.4856	13.8822	10.8015	6.6672	2.4483	7.4896	8.234	7.9031	2.5854	11.2468	11.8399	11.0639	13.1244	6.5919	8.3796	17.518	3.6854	9.5542	18.6603	7.2133
	ENSG00000005469	CROT	carnitine O-octanoyltransferase	4979			21	171	163	37	20	51	124	101	24	274	166	157	125	97	51	18	33	46	103	61	134			0.147	1.3434	1.1884	0.4803	0.2344	0.5946	1.3062	0.7324	0.3917	1.636	1.6362	1.3781	2.2018	0.8019	0.7944	1.8113	0.3817	0.4452	2.3641	0.7021
	ENSG00000005471	ABCB4	ATP binding cassette subfamily B member 4	7727			5	127	81	79	1	143	49	111	0	395	117	210	374	91	69	32	36	116	358	66	126			0.0225	0.6429	0.3805	0.6609	0.0076	1.0743	0.3326	0.5187	0	1.5197	0.7431	1.1878	4.2448	0.4848	0.6926	2.0749	0.2683	0.7235	5.2947	0.4895
	ENSG00000005483	KMT2E	lysine methyltransferase 2E (inactive)	9949			4472	6607	6870	3969	2816	4501	5564	6276	1873	11539	7547	7589	3682	4941	3792	741	3183	5531	3801	3690	5063			15.6633	25.9766	25.0668	25.7865	16.516	26.2619	29.3318	22.7768	15.2972	34.479	37.2272	33.338	32.4567	20.4432	29.5611	37.3154	18.4272	26.7917	43.6602	21.2542
	ENSG00000005486	RHBDD2	rhomboid domain containing 2	2390			250	359	477	296	211	201	346	455	114	299	338	458	99	254	161	21	129	354	151	112	159			3.645	5.8756	7.2451	8.0054	5.1515	4.882	7.5929	6.8739	3.8758	3.7191	6.9404	8.3753	3.6328	4.3747	5.2247	4.4022	3.1088	7.1381	7.2202	2.6855
	ENSG00000005513	SOX8	SRY-box transcription factor 8	4470			0	0	0	1	0	0	0	3	0	1	2	0	0	0	0	0	0	0	0	2	0			0	0	0	0.0145	0	0	0	0.0242	0	0.0067	0.022	0	0	0	0	0	0	0	0	0.0256
	ENSG00000005700	IBTK	inhibitor of Bruton tyrosine kinase	8719			4334	4648	5198	2550	2539	2968	3202	5588	866	4376	2143	3682	1695	4125	2415	199	2537	4213	995	1022	1979			17.3214	20.8524	21.6417	18.9044	16.9921	19.7603	19.2613	23.1409	8.0706	14.9203	12.062	18.4566	17.0492	19.4747	21.4824	11.435	16.7593	23.2863	13.0414	6.7171
	ENSG00000005801	ZNF195	zinc finger protein 195	11711			290	1208	856	502	133	688	602	927	177	1962	904	964	711	983	527	92	644	669	467	658	750			0.8629	4.0349	2.6534	2.7708	0.6627	3.4103	2.6961	2.8581	1.2281	4.9805	3.7883	3.5976	5.3245	3.4552	3.4902	3.9359	3.1673	2.753	4.5571	3.2198
	ENSG00000005810	MYCBP2	MYC binding protein 2	15987			1665	3678	4178	1802	749	2566	2843	3231	813	7390	3427	3768	2265	2854	2078	392	2240	3131	1833	1732	2848			3.6292	8.9992	9.4869	7.2858	2.7338	9.3172	9.327	7.2973	4.1322	13.7418	10.5199	10.301	12.4251	7.3485	10.0812	12.2848	8.0702	9.4383	13.1028	6.2084
	ENSG00000005812	FBXL3	F-box and leucine rich repeat protein 3	7076			373	469	744	339	160	393	392	546	134	1009	517	520	338	533	416	35	396	452	209	266	564			1.8369	2.5926	3.8169	3.0967	1.3194	3.224	2.9056	2.7861	1.5388	4.2391	3.5857	3.2118	4.1892	3.1007	4.5597	2.4782	3.2234	3.0784	3.3754	2.1542
	ENSG00000005844	ITGAL	integrin subunit alpha L	6411			2788	3425	3658	1856	1104	1364	1899	2341	1460	5317	3008	3878	847	2267	1720	165	896	2778	831	1412	2110			15.154	20.8974	20.7128	18.713	10.0484	12.3505	15.5357	13.1846	18.5046	24.6551	23.0259	26.4373	11.5867	14.5559	20.8082	12.8946	8.0498	20.8825	14.813	12.6214
	ENSG00000005882	PDK2	pyruvate dehydrogenase kinase 2	5471			5	14	17	4	0	13	6	9	12	20	26	37	21	9	12	10	8	21	35	10	10			0.0318	0.1001	0.1128	0.0473	0	0.1379	0.0575	0.0594	0.1782	0.1087	0.2332	0.2956	0.3366	0.0677	0.1701	0.9158	0.0842	0.185	0.7311	0.1047
	ENSG00000005884	ITGA3	integrin subunit alpha 3	9802			6	24	4	8	0	4	9	17	7	17	11	16	6	9	6	2	4	15	11	10	24			0.0213	0.0958	0.0148	0.0528	0	0.0237	0.0482	0.0626	0.058	0.0516	0.0551	0.0713	0.0537	0.0378	0.0475	0.1022	0.0235	0.0737	0.1282	0.0585
	ENSG00000005889	ZFX	zinc finger protein X-linked	9037			1010	3153	2179	1052	585	1832	1496	1815	507	5193	1767	2074	1307	2158	2087	179	1301	2670	967	1362	2229			3.8946	13.6476	8.753	7.5246	3.7773	11.7678	8.6824	7.2517	4.5587	17.0829	9.5957	10.0304	12.6839	9.8297	17.9114	9.9238	8.2919	14.2384	12.2284	8.6368
	ENSG00000005893	LAMP2	lysosomal associated membrane protein 2	5526			10268	4533	7750	4491	5131	2008	3825	6287	3034	4142	4230	5751	2301	5627	4446	292	1931	4794	1254	1719	2573			64.7494	32.0872	50.9111	52.5318	54.1805	21.0935	36.3038	41.0793	44.6127	22.2826	37.566	45.4849	36.5179	41.916	62.4008	26.4741	20.1268	41.8083	25.9331	17.8264
	ENSG00000005961	ITGA2B	integrin subunit alpha 2b	5695			19	48	23	29	10	30	17	41	13	73	13	53	10	39	21	2	18	18	4	40	31			0.1163	0.3297	0.1466	0.3292	0.1025	0.3058	0.1566	0.2599	0.1855	0.3811	0.112	0.4067	0.154	0.2819	0.286	0.1759	0.182	0.1523	0.0803	0.4025
	ENSG00000005981	ASB4	ankyrin repeat and SOCS box containing 4	4606			0	2	0	0	4	3	3	0	0	0	0	0	0	0	0	0	0	0	4	0	0			0	0.017	0	0	0.0507	0.0378	0.0342	0	0	0	0	0	0	0	0	0	0	0	0.0992	0
	ENSG00000006007	GDE1	glycerophosphodiester phosphodiesterase 1	4390			1082	701	775	561	401	441	328	821	495	1419	715	1135	334	642	315	47	451	449	261	497	539			8.5886	6.2461	6.4085	8.2602	5.3301	5.8314	3.9187	6.7526	9.1621	9.6091	7.9929	11.2997	6.6724	6.0198	5.5652	5.3639	5.9172	4.929	6.7943	6.4877
	ENSG00000006015	REX1BD	required for excision 1-B domain containing	3370			31	143	117	56	11	41	86	44	22	96	135	85	57	30	51	6	8	91	60	16	62			0.3205	1.6598	1.2603	1.0741	0.1905	0.7062	1.3384	0.4714	0.5305	0.8469	1.9659	1.1024	1.4834	0.3664	1.1737	0.892	0.1367	1.3013	2.0346	0.2721
	ENSG00000006016	CRLF1	cytokine receptor like factor 1	2967			0	5	2	2	2	0	0	2	1	3	6	1	0	2	0	0	0	2	1	1	1			0	0.0659	0.0245	0.0436	0.0393	0	0	0.0243	0.0274	0.0301	0.0992	0.0147	0	0.0277	0	0	0	0.0325	0.0385	0.0193
	ENSG00000006025	OSBPL7	oxysterol binding protein like 7	6572			16	88	69	42	11	52	51	76	18	122	60	62	31	38	32	11	38	29	27	27	53			0.0848	0.5238	0.3811	0.4131	0.0977	0.4593	0.407	0.4175	0.2226	0.5519	0.448	0.4123	0.4137	0.238	0.3776	0.8386	0.333	0.2127	0.4695	0.2354
	ENSG00000006042	TMEM98	transmembrane protein 98	5187			18	0	0	2	11	0	0	5	10	0	0	1	0	0	0	0	0	0	0	0	0			0.1209	0	0	0.0249	0.1237	0	0	0.0348	0.1567	0	0	0.0084	0	0	0	0	0	0	0	0
	ENSG00000006047	YBX2	Y-box binding protein 2	4631			1	0	1	0	0	0	3	1	0	0	1	1	0	1	0	0	0	0	0	0	0			0.0075	0	0.0078	0	0	0	0.034	0.0078	0	0	0.0106	0.0094	0	0.0089	0	0	0	0	0	0
	ENSG00000006059	KRT33A	keratin 33A	1303			0	0	0	0	0	0	0	0	0	0	1	0	0	0	0	0	0	0	0	0	0			0	0	0	0	0	0	0	0	0	0	0.0377	0	0	0	0	0	0	0	0	0
	ENSG00000006062	MAP3K14	mitogen-activated protein kinase kinase kinase 14	5668			59	222	225	113	43	119	162	229	46	302	247	298	138	110	114	51	51	236	183	64	164			0.3627	1.5321	1.441	1.2887	0.4427	1.2187	1.4991	1.4588	0.6594	1.584	2.1386	2.2978	2.1353	0.7989	1.5599	4.5081	0.5183	2.0066	3.6897	0.6471
	ENSG00000006071	ABCC8	ATP binding cassette subfamily C member 8	12588			4	0	0	0	2	3	0	0	0	0	1	0	4	0	0	3	7	0	7	0	0			0.0111	0	0	0	0.0093	0.0138	0	0	0	0	0.0039	0	0.0279	0	0	0.1194	0.032	0	0.0635	0
	ENSG00000006116	CACNG3	calcium voltage-gated channel auxiliary subunit gamma 3	3088			0	0	0	0	0	0	0	0	0	0	0	0	0	0	0	0	0	2	0	0	0			0	0	0	0	0	0	0	0	0	0	0	0	0	0	0	0	0	0.0312	0	0
	ENSG00000006118	TMEM132A	transmembrane protein 132A	7271			5	7	5	6	3	1	9	5	0	4	6	5	4	1	1	0	1	8	3	2	3			0.024	0.0377	0.025	0.0533	0.0241	0.008	0.0649	0.0248	0	0.0164	0.0405	0.0301	0.0482	0.0057	0.0107	0	0.0079	0.053	0.0472	0.0158
	ENSG00000006125	AP2B1	adaptor related protein complex 2 subunit beta 1	7591			2020	2861	2847	1241	1269	1650	1846	2730	803	3252	1963	2178	1213	2086	1487	254	1040	2328	939	944	1474			9.2729	14.7427	13.6148	10.5673	9.7547	12.6177	12.7545	12.9854	8.5955	12.7356	12.6907	12.5399	14.014	11.3117	15.193	16.7643	7.8911	14.7795	14.1362	7.1264
	ENSG00000006128	TAC1	tachykinin precursor 1	1712			0	0	0	0	0	0	0	0	0	0	0	0	0	0	0	0	0	0	0	0	0			0	0	0	0	0	0	0	0	0	0	0	0	0	0	0	0	0	0	0	0
	ENSG00000006194	ZNF263	zinc finger protein 263	6403			59	209	191	119	35	107	149	233	31	320	124	158	68	149	101	21	105	118	59	42	84			0.3211	1.2768	1.0829	1.2013	0.319	0.9701	1.2205	1.3139	0.3934	1.4857	0.9504	1.0785	0.9314	0.9579	1.2234	1.6432	0.9445	0.8881	1.053	0.3759
	ENSG00000006210	CX3CL1	C-X3-C motif chemokine ligand 1	5960			0	0	0	0	0	0	0	0	0	0	1	0	0	0	0	0	0	0	0	0	2			0	0	0	0	0	0	0	0	0	0	0.0082	0	0	0	0	0	0	0	0	0
	ENSG00000006282	SPATA20	spermatogenesis associated 20	5337			4	8	17	18	2	11	13	10	4	19	16	45	31	18	15	2	1	35	43	13	14			0.0261	0.0586	0.1156	0.218	0.0219	0.1196	0.1278	0.0677	0.0609	0.1058	0.1471	0.3685	0.5094	0.1388	0.218	0.1878	0.0108	0.316	0.9207	0.1396
	ENSG00000006283	CACNA1G	calcium voltage-gated channel subunit alpha1 G	10062			3	0	4	5	1	0	3	0	0	0	1	0	0	3	0	0	0	2	0	0	0			0.0104	0	0.0144	0.0321	0.0058	0	0.0156	0	0	0	0.0049	0	0	0.0123	0	0	0	0.0096	0	0
	ENSG00000006327	TNFRSF12A	TNF receptor superfamily member 12A	1848			4	1	3	4	29	2	0	3	4	6	2	1	0	4	0	0	2	2	1	6	1			0.0754	0.0212	0.0589	0.1399	0.9157	0.0628	0	0.0586	0.1759	0.0965	0.0531	0.0237	0	0.0891	0	0	0.0623	0.0522	0.0618	0.1861
	ENSG00000006377	DLX6	distal-less homeobox 6	3445			0	0	0	0	0	0	0	0	0	0	0	0	0	0	0	0	0	0	0	0	0			0	0	0	0	0	0	0	0	0	0	0	0	0	0	0	0	0	0	0	0
	ENSG00000006432	MAP3K9	mitogen-activated protein kinase kinase kinase 9	12386			12	93	132	35	4	109	85	78	7	173	60	113	116	47	40	28	60	61	135	83	101			0.0338	0.2937	0.3869	0.1827	0.0188	0.5108	0.3599	0.2274	0.0459	0.4152	0.2377	0.3987	0.8213	0.1562	0.2505	1.1326	0.279	0.2373	1.2456	0.384
	ENSG00000006451	RALA	RAS like proto-oncogene A	3579			332	627	576	479	135	342	359	627	71	611	249	340	188	532	419	18	315	444	71	161	235			3.2325	6.8527	5.8423	8.651	2.201	5.547	5.261	6.3255	1.6119	5.0751	3.4143	4.1519	4.6068	6.1188	9.08	2.5198	5.0693	5.9786	2.2671	2.5779
	ENSG00000006453	BAIAP2L1	BAR/IMD domain containing adaptor protein 2 like 1	4821			254	110	66	19	142	39	29	34	59	28	31	17	11	41	39	3	23	43	5	13	24			1.8359	0.8925	0.497	0.2547	1.7187	0.4696	0.3155	0.2546	0.9944	0.1727	0.3156	0.1541	0.2001	0.3501	0.6274	0.3118	0.2748	0.4298	0.1185	0.1545
	ENSG00000006459	KDM7A	lysine demethylase 7A	9378			793	765	777	410	355	578	497	771	322	1857	1167	835	286	764	334	54	489	525	379	605	674			2.9466	3.1909	3.0077	2.8259	2.2089	3.5778	2.7796	2.9685	2.79	5.8866	6.107	3.8914	2.6746	3.3535	2.7623	2.8849	3.0033	2.6979	4.6185	3.6969
	ENSG00000006468	ETV1	ETS variant transcription factor 1	9615			0	0	6	3	1	0	4	1	0	0	1	3	10	0	5	0	1	8	8	2	5			0	0	0.0227	0.0202	0.0061	0	0.0218	0.0038	0	0	0.0051	0.0136	0.0912	0	0.0403	0	0.006	0.0401	0.0951	0.0119
	ENSG00000006530	AGK	acylglycerol kinase	10697			1266	2835	2110	1074	1026	2033	1399	2703	261	4608	1463	1837	1252	1882	1543	217	1403	2416	1033	877	1607			4.1241	10.3669	7.1605	6.4898	5.5968	11.0324	6.8594	9.1238	1.9826	12.8061	6.7119	7.5055	10.2646	7.2422	11.1876	10.1636	7.5544	10.8846	11.0358	4.6982
	ENSG00000006534	ALDH3B1	aldehyde dehydrogenase 3 family member B1	6626			260	88	177	138	92	44	36	52	68	60	48	115	41	141	38	3	15	66	17	19	45			1.3674	0.5195	0.9697	1.3462	0.8102	0.3855	0.285	0.2834	0.8339	0.2692	0.3555	0.7585	0.5427	0.876	0.4448	0.2268	0.1304	0.48	0.2932	0.1643
	ENSG00000006555	TTC22	tetratricopeptide repeat domain 22	6111			11	143	146	54	12	79	40	62	4	235	95	76	84	63	49	14	35	77	47	42	52			0.0627	0.9153	0.8673	0.5712	0.1146	0.7504	0.3433	0.3663	0.0532	1.1432	0.7629	0.5435	1.2055	0.4244	0.6219	1.1478	0.3299	0.6072	0.8789	0.3939
	ENSG00000006576	PHTF2	putative homeodomain transcription factor 2	8646			304	353	371	160	77	231	131	318	107	844	285	479	236	283	222	24	137	222	137	175	290			1.2252	1.597	1.5577	1.1962	0.5197	1.5509	0.7947	1.328	1.0056	2.902	1.6177	2.4213	2.3939	1.3474	1.9915	1.3907	0.9127	1.2374	1.8108	1.1599
	ENSG00000006606	CCL26	C-C motif chemokine ligand 26	706			0	0	0	0	2	1	0	0	0	0	0	0	0	0	3	0	1	0	1	3	0			0	0	0	0	0.1653	0.0822	0	0	0	0	0	0	0	0	0.3296	0	0.0816	0	0.1619	0.2435
	ENSG00000006607	FARP2	FERM, ARH/RhoGEF and pleckstrin domain protein 2	14371			266	577	436	203	96	397	273	459	80	858	286	548	780	337	278	177	201	343	642	180	268			0.645	1.5705	1.1013	0.9131	0.3898	1.6036	0.9963	1.1532	0.4523	1.7749	0.9767	1.6666	4.76	0.9653	1.5003	6.1707	0.8056	1.1502	5.1052	0.7178
	ENSG00000006611	USH1C	USH1 protein network component harmonin	4904			0	0	0	1	0	0	0	0	0	0	0	0	0	0	0	0	0	0	0	0	0			0	0	0	0.0132	0	0	0	0	0	0	0	0	0	0	0	0	0	0	0	0
	ENSG00000006625	GGCT	gamma-glutamylcyclotransferase	1594			167	324	319	251	85	171	209	408	94	377	218	274	129	321	206	11	143	206	110	154	135			3.6508	7.9509	7.2648	10.1783	3.1116	6.2274	6.8769	9.2419	4.7917	7.031	6.7117	7.5127	7.0974	8.2895	10.0233	3.4574	5.1671	6.2281	7.8863	5.5364
	ENSG00000006634	DBF4	DBF4 zinc finger	4595			497	1057	1140	602	318	593	664	1007	124	1305	655	802	517	922	702	71	440	704	338	495	522			3.769	8.998	9.0062	8.4684	4.0383	7.4914	7.579	7.9129	2.1928	8.4429	6.9955	7.6282	9.8675	8.2596	11.849	7.7415	5.5153	7.3835	8.4062	6.1733
	ENSG00000006638	TBXA2R	thromboxane A2 receptor	2793			3	19	22	6	0	0	3	6	0	41	14	21	13	13	2	1	7	9	12	10	17			0.0374	0.2661	0.2859	0.1389	0	0	0.0563	0.0776	0	0.4364	0.246	0.3286	0.4082	0.1916	0.0555	0.1794	0.1444	0.1553	0.491	0.2052
	ENSG00000006652	IFRD1	interferon related developmental regulator 1	7462			1903	1233	1530	658	1188	1286	1292	1434	587	1850	1841	1196	658	1079	783	84	1079	1156	547	915	1095			8.8868	6.4635	7.4432	5.6998	9.2899	10.0042	9.0811	6.9388	6.392	7.3703	12.1078	7.005	7.7334	5.9522	8.1384	5.6399	8.3285	7.4658	8.3772	7.0269
	ENSG00000006659	LGALS14	galectin 14	904			5	0	15	2	0	1	2	4	0	0	0	4	0	5	5	0	1	0	0	7	0			0.1927	0	0.6023	0.143	0	0.0642	0.116	0.1598	0	0	0	0.1934	0	0.2277	0.429	0	0.0637	0	0	0.4437
	ENSG00000006695	COX10	cytochrome c oxidase assembly factor heme A:farnesyltransferase COX10	6756			44	196	202	70	39	128	111	164	56	321	188	191	117	103	98	11	104	155	83	102	116			0.2269	1.1348	1.0854	0.6697	0.3368	1.0998	0.8617	0.8765	0.6735	1.4125	1.3656	1.2356	1.5188	0.6276	1.125	0.8157	0.8866	1.1057	1.404	0.8652
	ENSG00000006704	GTF2IRD1	GTF2I repeat domain containing 1	6498			8	32	26	21	2	6	7	11	0	3	2	2	8	29	33	0	2	9	0	1	2			0.0429	0.1926	0.1452	0.2089	0.018	0.0536	0.0565	0.0611	0	0.0137	0.0151	0.0135	0.108	0.1837	0.3939	0	0.0177	0.0667	0	0.0088
	ENSG00000006712	PAF1	PAF1 homolog, Paf1/RNA polymerase II complex component	2850			80	203	181	96	68	80	135	204	29	116	139	147	69	109	136	23	45	196	82	59	89			0.9782	2.7862	2.3054	2.1773	1.3922	1.6294	2.4844	2.5845	0.8268	1.21	2.3935	2.2543	2.1233	1.5743	3.7011	4.0433	0.9094	3.3143	3.288	1.1863
	ENSG00000006715	VPS41	VPS41 subunit of HOPS complex	7752			2109	3046	3025	1929	692	1669	1482	2118	751	4107	2295	2467	1416	2868	1779	155	1253	1967	950	1386	2041			9.4803	15.37	14.1655	16.0845	5.2089	12.4979	10.0269	9.8651	7.8719	15.7499	14.529	13.9088	16.0195	15.2293	17.7989	10.0177	9.3098	12.2283	14.0048	10.2458
	ENSG00000006740	ARHGAP44	Rho GTPase activating protein 44	9322			43	123	38	31	7	64	13	33	7	190	59	49	55	62	6	7	23	28	80	58	18			0.1607	0.5161	0.148	0.215	0.0438	0.3985	0.0731	0.1278	0.061	0.6059	0.3106	0.2297	0.5174	0.2738	0.0499	0.3762	0.1421	0.1448	0.9807	0.3565
	ENSG00000006744	ELAC2	elaC ribonuclease Z 2	7002			30	74	98	36	20	51	89	85	25	94	65	81	58	42	57	8	30	84	47	27	43			0.1493	0.4134	0.5081	0.3323	0.1667	0.4228	0.6667	0.4383	0.2901	0.3991	0.4556	0.5056	0.7265	0.2469	0.6314	0.5724	0.2468	0.5781	0.7671	0.221
	ENSG00000006747	SCIN	scinderin	11626			269	82	132	98	23	23	65	53	19	88	25	37	23	67	56	2	24	38	0	4	15			0.8063	0.2759	0.4122	0.5449	0.1154	0.1148	0.2932	0.1646	0.1328	0.225	0.1055	0.1391	0.1735	0.2372	0.3736	0.0862	0.1189	0.1575	0	0.0197
	ENSG00000006756	ARSD	arylsulfatase D	7026			91	196	107	53	51	93	37	83	53	186	110	112	47	158	91	6	87	106	35	73	88			0.4513	1.0912	0.5528	0.4876	0.4236	0.7684	0.2762	0.4265	0.6129	0.787	0.7683	0.6967	0.5867	0.9257	1.0045	0.4279	0.7132	0.7271	0.5693	0.5954
	ENSG00000006757	PNPLA4	patatin like phospholipase domain containing 4	3411			84	248	186	111	18	201	156	146	40	401	191	176	114	247	150	10	88	216	83	130	209			0.8581	2.844	1.9795	2.1034	0.3079	3.4207	2.3987	1.5455	0.9529	3.4949	2.748	2.2551	2.9311	2.9808	3.4107	1.4688	1.4859	3.0517	2.7808	2.184
	ENSG00000006788	MYH13	myosin heavy chain 13	6120			0	0	2	0	0	1	0	0	2	0	0	0	0	0	0	0	1	0	0	0	0			0	0	0.0119	0	0	0.0095	0	0	0.0266	0	0	0	0	0	0	0	0.0094	0	0	0
	ENSG00000006831	ADIPOR2	adiponectin receptor 2	5831			319	333	400	189	172	290	215	379	92	607	296	348	112	319	174	24	176	283	84	174	250			1.9064	2.2339	2.4902	2.0951	1.7212	2.887	1.9339	2.3469	1.282	3.0947	2.4912	2.6084	1.6845	2.252	2.3144	2.0621	1.7385	2.3389	1.6463	1.71
	ENSG00000006837	CDKL3	cyclin dependent kinase like 3	3149			33	111	95	46	24	94	100	105	12	147	75	73	77	80	43	14	78	94	78	71	79			0.3652	1.3788	1.0951	0.9442	0.4447	1.7328	1.6656	1.2039	0.3096	1.3877	1.1688	1.0132	2.1445	1.0458	1.0591	2.2274	1.4267	1.4386	2.8307	1.2921
	ENSG00000007001	UPP2	uridine phosphorylase 2	2957			1	0	0	0	0	0	0	0	1	0	0	0	0	1	0	0	1	0	0	1	0			0.0118	0	0	0	0	0	0	0	0.0275	0	0	0	0	0.0139	0	0	0.0195	0	0	0.0194
	ENSG00000007038	PRSS21	serine protease 21	1967			3	0	0	0	2	1	0	6	0	0	0	2	1	0	3	0	3	3	0	1	0			0.0531	0	0	0	0.0593	0.0295	0	0.1101	0	0	0	0.0444	0.0446	0	0.1183	0	0.0878	0.0735	0	0.0291
	ENSG00000007047	MARK4	microtubule affinity regulating kinase 4	6656			57	91	87	47	54	40	23	86	23	119	74	64	30	45	21	1	25	55	30	34	50			0.2984	0.5348	0.4745	0.4564	0.4734	0.3489	0.1812	0.4665	0.2808	0.5315	0.5456	0.4202	0.3953	0.2783	0.2447	0.0753	0.2163	0.3982	0.5151	0.2927
	ENSG00000007062	PROM1	prominin 1	7434			1	5	0	3	0	4	14	15	0	13	0	10	1	5	5	0	6	22	5	1	3			0.0047	0.0263	0	0.0261	0	0.0312	0.0988	0.0729	0	0.052	0	0.0588	0.0118	0.0277	0.0522	0	0.0465	0.1426	0.0769	0.0077
	ENSG00000007080	CCDC124	coiled-coil domain containing 124	1661			13	30	43	27	8	17	19	23	9	30	19	22	9	21	15	11	12	21	22	10	22			0.2727	0.7065	0.9398	1.0507	0.281	0.5941	0.6	0.5	0.4403	0.5369	0.5614	0.5789	0.4752	0.5204	0.7004	3.318	0.4161	0.6093	1.5136	0.345
	ENSG00000007129	CEACAM21	CEA cell adhesion molecule 21	1977			200	664	533	417	72	364	365	649	110	1148	498	715	231	332	260	53	236	423	196	391	478			3.5252	13.1377	9.7868	13.6339	2.1251	10.6879	9.6832	11.853	4.5211	17.2624	12.362	15.8064	10.2472	6.9127	10.2	13.4313	6.8756	10.3112	11.3297	11.3336
	ENSG00000007168	PAFAH1B1	platelet activating factor acetylhydrolase 1b regulatory subunit 1	8219			1513	2040	2143	1115	879	1251	1400	2216	523	3411	1917	1997	979	1606	969	131	1005	1365	813	911	1297			6.4148	9.7089	9.4651	8.7689	6.2405	8.8356	8.9339	9.7351	5.1705	12.3376	11.4464	10.6193	10.4463	8.0434	9.144	7.9855	7.0429	8.0037	11.3042	6.3518
	ENSG00000007171	NOS2	nitric oxide synthase 2	4399			0	0	0	0	0	0	0	0	0	0	0	0	0	0	0	0	0	0	2	0	2			0	0	0	0	0	0	0	0	0	0	0	0	0	0	0	0	0	0	0.052	0
	ENSG00000007174	DNAH9	dynein axonemal heavy chain 9	16941			10	0	8	2	0	0	1	1	1	1	0	7	1	0	1	1	2	0	1	3	1			0.0206	0	0.0171	0.0076	0	0	0.0031	0.0021	0.0048	0.0018	0	0.0181	0.0052	0	0.0046	0.0296	0.0068	0	0.0067	0.0101
	ENSG00000007202	KIAA0100	KIAA0100	9232			248	352	408	234	92	247	220	375	91	821	381	415	221	464	188	46	161	374	176	199	260			0.9361	1.4914	1.6043	1.6384	0.5815	1.5531	1.2499	1.4666	0.8009	2.6437	2.0253	1.9647	2.0994	2.0689	1.5794	2.4964	1.0045	1.9523	2.1786	1.2353
	ENSG00000007216	SLC13A2	solute carrier family 13 member 2	3226			0	0	0	0	0	0	0	0	0	0	0	0	0	0	0	0	0	0	0	0	0			0	0	0	0	0	0	0	0	0	0	0	0	0	0	0	0	0	0	0	0
	ENSG00000007237	GAS7	growth arrest specific 7	10100			1294	535	938	749	482	165	413	286	405	597	391	862	201	678	439	16	224	454	77	198	266			4.4645	2.072	3.3713	4.7935	2.7847	0.9483	2.1447	1.0224	3.2583	1.7572	1.8999	3.7301	1.7453	2.7633	3.3711	0.7937	1.2774	2.1663	0.8712	1.1234
	ENSG00000007255	TRAPPC6A	trafficking protein particle complex 6A	933			74	359	432	233	20	76	294	375	85	165	370	555	140	96	215	37	46	434	148	125	205			2.7638	15.0512	16.8083	16.1423	1.2508	4.7285	16.5271	14.5124	7.4027	5.2574	19.4619	25.9984	13.1597	4.2355	17.8726	19.8687	2.8397	22.4173	18.1279	7.6776
	ENSG00000007264	MATK	megakaryocyte-associated tyrosine kinase	4138			1	8	12	4	8	3	11	19	3	15	2	21	5	5	13	3	3	10	5	14	3			0.0084	0.0756	0.1053	0.0625	0.1128	0.0421	0.1394	0.1658	0.0589	0.1078	0.0237	0.2218	0.106	0.0497	0.2437	0.3632	0.0418	0.1165	0.1381	0.1939
	ENSG00000007306	CEACAM7	CEA cell adhesion molecule 7	2653			0	0	0	0	7	0	0	0	0	0	0	0	0	0	0	0	11	0	0	3	0			0	0	0	0	0.154	0	0	0	0	0	0	0	0	0	0	0	0.2388	0	0	0.0648
	ENSG00000007312	CD79B	CD79b molecule	2080			89	1578	1311	1209	74	607	885	1761	53	1485	1290	1979	1443	641	747	342	354	1538	1640	635	1042			1.491	29.6757	22.8803	37.571	2.076	16.9403	22.3158	30.5693	2.0705	21.2241	30.4363	41.5831	60.842	12.6855	27.8541	82.3782	9.8026	35.6343	90.1048	17.4948
	ENSG00000007314	SCN4A	sodium voltage-gated channel alpha subunit 4	8243			1	7	3	10	0	2	2	5	2	7	11	9	9	8	5	1	0	12	10	1	3			0.0042	0.0332	0.0132	0.0784	0	0.0141	0.0127	0.0219	0.0197	0.0252	0.0655	0.0477	0.0958	0.04	0.047	0.0608	0	0.0702	0.1386	0.007
	ENSG00000007341	ST7L	suppression of tumorigenicity 7 like	8108			202	309	337	114	144	232	228	240	121	508	433	253	111	246	105	15	127	258	84	187	194			0.8682	1.4907	1.5088	0.9088	1.0363	1.661	1.4749	1.0688	1.2126	1.8626	2.6208	1.3638	1.2006	1.2489	1.0044	0.9269	0.9022	1.5335	1.1839	1.3217
	ENSG00000007350	TKTL1	transketolase like 1	3526			7150	1524	4442	995	1072	247	679	501	158	371	304	341	110	4014	353	6	558	543	45	299	839			70.6618	16.9067	45.7318	18.2403	17.7404	4.0664	10.0999	5.1303	3.6411	3.1279	4.2311	4.2268	2.736	46.8607	7.7647	0.8525	9.115	7.4215	1.4585	4.8594
	ENSG00000007372	PAX6	paired box 6	20639			4	0	0	0	4	5	2	0	4	1	0	1	0	0	0	0	3	0	0	3	0			0.0068	0	0	0	0.0113	0.0141	0.0051	0	0.0157	0.0014	0	0.0021	0	0	0	0	0.0084	0	0	0.0083
	ENSG00000007376	RPUSD1	RNA pseudouridine synthase domain containing 1	2769			17	11	36	15	6	4	23	16	9	23	33	26	10	19	11	4	7	18	10	7	19			0.2139	0.1554	0.472	0.3502	0.1264	0.0839	0.4356	0.2086	0.2641	0.2469	0.5849	0.4104	0.3167	0.2825	0.3081	0.7237	0.1456	0.3133	0.4127	0.1449
	ENSG00000007384	RHBDF1	rhomboid 5 homolog 1	4914			0	1	1	0	0	0	2	13	0	0	0	0	0	0	0	0	0	1	0	0	0			0	0.008	0.0074	0	0	0	0.0213	0.0955	0	0	0	0	0	0	0	0	0	0.0098	0	0
	ENSG00000007392	LUC7L	LUC7 like	6176			118	327	345	164	88	145	219	323	57	590	280	346	209	197	142	33	127	275	192	138	169			0.6658	2.0711	2.0278	1.7164	0.8314	1.3629	1.8598	1.8884	0.7499	2.84	2.2249	2.4485	2.9678	1.313	1.7833	2.677	1.1844	2.1459	3.5527	1.2805
	ENSG00000007402	CACNA2D2	calcium voltage-gated channel auxiliary subunit alpha2delta 2	6322			9	38	30	16	5	14	22	19	10	54	46	66	11	24	22	1	6	28	17	26	23			0.0496	0.2351	0.1723	0.1636	0.0461	0.1285	0.1825	0.1085	0.1285	0.2539	0.3571	0.4563	0.1526	0.1563	0.2699	0.0792	0.0547	0.2134	0.3073	0.2357
	ENSG00000007516	BAIAP3	BAI1 associated protein 3	6146			0	6	5	1	0	0	3	1	1	8	1	2	25	1	0	9	0	0	47	1	1			0	0.0382	0.0295	0.0105	0	0	0.0256	0.0059	0.0132	0.0387	0.008	0.0142	0.3567	0.0067	0	0.7337	0	0	0.8739	0.0093
	ENSG00000007520	TSR3	TSR3 ribosome maturation factor	1210			0	6	5	4	4	5	3	3	4	5	0	7	2	2	0	0	1	9	1	5	1			0	0.194	0.15	0.2137	0.1929	0.2399	0.13	0.0895	0.2686	0.1228	0	0.2528	0.145	0.068	0	0	0.0476	0.3585	0.0944	0.2368
	ENSG00000007541	PIGQ	phosphatidylinositol glycan anchor biosynthesis class Q	7904			4	9	17	5	1	4	8	5	7	9	9	12	5	0	5	1	2	8	2	5	6			0.0176	0.0445	0.0781	0.0409	0.0074	0.0294	0.0531	0.0228	0.072	0.0339	0.0559	0.0664	0.0555	0	0.0491	0.0634	0.0146	0.0488	0.0289	0.0363
	ENSG00000007545	CRAMP1	cramped chromatin regulator homolog 1	8373			78	128	124	49	43	26	54	108	33	129	74	97	54	57	50	15	19	83	57	27	81			0.3246	0.598	0.5376	0.3783	0.2997	0.1803	0.3383	0.4657	0.3202	0.458	0.4337	0.5063	0.5656	0.2802	0.4631	0.8976	0.1307	0.4777	0.778	0.1848
	ENSG00000007866	TEAD3	TEA domain transcription factor 3	3049			2	0	0	0	0	0	4	3	2	0	0	4	0	3	1	0	0	0	0	0	0			0.0229	0	0	0	0	0	0.0688	0.0355	0.0533	0	0	0.0573	0	0.0405	0.0254	0	0	0	0	0
	ENSG00000007908	SELE	selectin E	4586			1	0	2	2	0	2	0	0	1	4	0	2	1	0	0	0	1	0	4	0	4			0.0076	0	0.0158	0.0282	0	0.0253	0	0	0.0177	0.0259	0	0.0191	0.0191	0	0	0	0.0126	0	0.0997	0
	ENSG00000007923	DNAJC11	DnaJ heat shock protein family (Hsp40) member C11	5083			135	260	245	78	69	184	145	182	52	356	168	202	130	129	95	29	75	202	114	68	104			0.9255	2.0008	1.7497	0.9919	0.7921	2.1013	1.4962	1.2928	0.8313	2.0821	1.622	1.7369	2.243	1.0447	1.4496	2.8584	0.8499	1.9152	2.563	0.7666
	ENSG00000007933	FMO3	flavin containing dimethylaniline monoxygenase 3	3439			0	0	0	0	0	0	0	0	0	0	0	2	28	0	0	4	0	0	25	0	1			0	0	0	0	0	0	0	0	0	0	0	0.0254	0.714	0	0	0.5827	0	0	0.8308	0
	ENSG00000007944	MYLIP	myosin regulatory light chain interacting protein	3072			681	581	641	263	781	498	635	559	239	1018	722	349	221	605	163	27	480	381	233	348	332			7.7248	7.398	7.5746	5.5338	14.8348	9.4103	10.8414	6.5702	6.3216	9.8513	11.534	4.9652	6.3092	8.1068	4.1153	4.4034	8.9996	5.9769	8.6677	6.4917
	ENSG00000007952	NOX1	NADPH oxidase 1	2543			2	11	7	4	1	7	4	4	1	14	6	4	0	1	3	1	1	8	3	1	17			0.0274	0.1692	0.0999	0.1017	0.0229	0.1598	0.0825	0.0568	0.032	0.1637	0.1158	0.0687	0	0.0162	0.0915	0.197	0.0226	0.1516	0.1348	0.0225
	ENSG00000007968	E2F2	E2F transcription factor 2	5462			124	42	56	12	114	17	58	52	70	48	45	32	2	93	9	1	102	29	7	62	19			0.7911	0.3008	0.3722	0.142	1.2179	0.1807	0.5569	0.3437	1.0414	0.2612	0.4043	0.2561	0.0321	0.7009	0.1278	0.0917	1.0756	0.2559	0.1465	0.6505
	ENSG00000008018	PSMB1	proteasome 20S subunit beta 1	2219			5461	7378	7252	5402	2964	4775	4371	8910	1788	8919	4102	5998	3789	6694	3902	621	4666	6114	2256	3258	4065			85.7582	130.059	118.638	157.357	77.9422	124.914	103.313	144.981	65.4732	119.488	90.7201	118.136	149.75	124.177	136.383	140.212	121.113	132.783	116.185	84.1379
	ENSG00000008056	SYN1	synapsin I	3733			4	5	0	7	9	8	10	29	1	0	4	7	0	1	0	0	4	12	3	2	5			0.0373	0.0524	0	0.1212	0.1407	0.1244	0.1405	0.2805	0.0218	0	0.0526	0.082	0	0.011	0	0	0.0617	0.1549	0.0918	0.0307
	ENSG00000008083	JARID2	jumonji and AT-rich interaction domain containing 2	6244			1928	1376	1698	1482	1169	881	951	1801	431	1781	1194	1714	618	1217	948	88	703	1156	423	865	909			10.7598	8.6201	9.8718	15.3418	10.9245	8.1905	7.9882	10.4146	5.6088	8.4794	9.3844	11.9973	8.6801	8.0231	11.7754	7.0611	6.4848	8.9222	7.7419	7.9387
	ENSG00000008086	CDKL5	cyclin dependent kinase like 5	18933			207	158	160	61	64	113	89	124	44	232	161	163	58	165	55	10	91	125	46	98	150			0.381	0.3264	0.3068	0.2083	0.1972	0.3465	0.2465	0.2365	0.1888	0.3643	0.4173	0.3763	0.2687	0.3587	0.2253	0.2646	0.2768	0.3182	0.2777	0.2966
	ENSG00000008118	CAMK1G	calcium/calmodulin dependent protein kinase IG	3328			0	27	36	2	30	78	86	63	0	0	0	0	11	24	44	5	39	32	0	0	0			0	0.3173	0.3927	0.0388	0.526	1.3605	1.3553	0.6835	0	0	0	0	0.2899	0.2969	1.0254	0.7527	0.675	0.4634	0	0
	ENSG00000008128	CDK11A	cyclin dependent kinase 11A	5085			741	759	1137	611	354	654	698	1053	288	1492	1034	1014	294	405	410	51	364	633	178	451	632			5.0779	5.8386	8.1169	7.7668	4.0622	7.4659	7.1994	7.477	4.6021	8.7226	9.9792	8.7153	5.0706	3.2785	6.2535	5.0249	4.123	5.9991	4.0003	5.0826
	ENSG00000008130	NADK	NAD kinase	5570			1164	675	980	510	1342	229	1021	472	442	176	420	451	222	397	560	105	238	983	238	177	223			7.2821	4.7403	6.3869	5.9184	14.0588	2.3866	9.614	3.0597	6.4479	0.9393	3.7005	3.5388	3.4954	2.9339	7.7977	9.4446	2.4611	8.505	4.883	1.821
	ENSG00000008196	TFAP2B	transcription factor AP-2 beta	6155			0	0	0	0	0	0	0	0	0	0	0	0	0	0	0	0	0	0	0	0	0			0	0	0	0	0	0	0	0	0	0	0	0	0	0	0	0	0	0	0	0
	ENSG00000008197	TFAP2D	transcription factor AP-2 delta	1856			4	0	1	0	0	0	0	0	0	0	0	0	1	0	0	0	0	0	0	0	1			0.0751	0	0.0196	0	0	0	0	0	0	0	0	0	0.0473	0	0	0	0	0	0	0
	ENSG00000008226	DLEC1	DLEC1 cilia and flagella associated protein	8338			31	30	52	3	14	12	31	34	7	44	33	33	3	12	4	1	3	27	8	9	31			0.1296	0.1407	0.2264	0.0233	0.098	0.0835	0.195	0.1472	0.0682	0.1569	0.1942	0.173	0.0316	0.0592	0.0372	0.0601	0.0207	0.1561	0.1096	0.0619
	ENSG00000008256	CYTH3	cytohesin 3	5808			15	27	13	22	7	22	22	20	5	28	14	27	4	32	3	2	17	20	0	10	16			0.09	0.1818	0.0813	0.2448	0.0703	0.2199	0.1987	0.1243	0.07	0.1433	0.1183	0.2032	0.0604	0.2268	0.0401	0.1725	0.1686	0.166	0	0.0987
	ENSG00000008277	ADAM22	ADAM metallopeptidase domain 22	12199			19	59	44	44	1	47	17	51	10	154	47	86	22	37	30	2	27	47	23	17	44			0.0543	0.1892	0.1309	0.2331	0.0048	0.2237	0.0731	0.151	0.0666	0.3753	0.1891	0.3081	0.1582	0.1249	0.1907	0.0821	0.1275	0.1857	0.2155	0.0799
	ENSG00000008282	SYPL1	synaptophysin like 1	2804			2759	5188	4139	2631	1277	2863	2811	4275	893	6437	3130	3920	4165	3528	2420	599	1973	3339	3372	1764	2859			34.2874	72.3735	53.5845	60.6503	26.5745	59.2706	52.5793	55.0488	25.8778	68.2452	54.7812	61.1002	130.268	51.7921	66.9374	107.028	40.5277	57.3871	137.429	36.0511
	ENSG00000008283	CYB561	cytochrome b561	5296			63	139	103	75	25	116	80	145	26	297	121	80	41	117	31	6	60	80	28	98	72			0.4145	1.0267	0.706	0.9154	0.2755	1.2715	0.7923	0.9886	0.3989	1.6672	1.1213	0.6602	0.6789	0.9094	0.454	0.5676	0.6525	0.728	0.6042	1.0604
	ENSG00000008294	SPAG9	sperm associated antigen 9	11966			3012	1831	2618	1454	2352	1614	1761	2249	578	1842	1431	1301	849	1907	1308	94	1638	1565	458	915	1025			8.7714	5.9854	7.9422	7.8543	11.4694	7.8298	7.7187	6.7863	3.9249	4.5762	5.8689	4.7519	6.2224	6.5602	8.4779	3.9358	7.8844	6.3029	4.3741	4.382
	ENSG00000008300	CELSR3	cadherin EGF LAG seven-pass G-type receptor 3	13850			7	22	34	8	6	3	12	29	0	13	15	19	18	20	10	5	8	24	9	15	15			0.0176	0.0621	0.0891	0.0373	0.0253	0.0126	0.0454	0.0756	0	0.0279	0.0532	0.06	0.114	0.0594	0.056	0.1809	0.0333	0.0835	0.0743	0.0621
	ENSG00000008311	AASS	aminoadipate-semialdehyde synthase	6664			78	572	454	132	25	227	265	264	16	1147	535	446	101	311	214	18	192	287	70	284	395			0.4079	3.3575	2.4731	1.2804	0.2189	1.9774	2.0857	1.4304	0.1951	5.1168	3.9399	2.9251	1.3292	1.9211	2.4906	1.3533	1.6595	2.0755	1.2004	2.4422
	ENSG00000008323	PLEKHG6	pleckstrin homology and RhoGEF domain containing G6	4260			0	2	8	5	0	2	2	3	4	12	7	3	3	3	0	0	4	1	0	0	4			0	0.0184	0.0682	0.0759	0	0.0273	0.0246	0.0254	0.0763	0.0837	0.0806	0.0308	0.0618	0.029	0	0	0.0541	0.0113	0	0
	ENSG00000008324	SS18L2	SS18 like 2	1298			1164	3185	2984	2106	623	2173	1944	3049	443	4631	2154	2518	1336	2243	1347	223	1974	2103	931	1759	1938			31.2492	95.9825	83.4537	104.875	28.0069	97.1809	78.5513	84.815	27.7321	106.064	81.4397	84.7844	90.2676	71.1325	80.4868	86.0756	87.5942	78.0801	81.9676	77.6585
	ENSG00000008382	MPND	MPN domain containing	2049			8	7	16	9	13	7	16	31	6	18	26	14	12	11	8	5	6	13	15	9	25			0.1361	0.1336	0.2835	0.2839	0.3702	0.1983	0.4096	0.5463	0.2379	0.2612	0.6227	0.2986	0.5136	0.221	0.3028	1.2226	0.1687	0.3058	0.8366	0.2517
	ENSG00000008394	MGST1	microsomal glutathione S-transferase 1	7441			2178	2080	1055	1706	332	389	179	575	231	262	214	697	363	1943	1440	8	185	331	42	112	225			10.1997	10.9343	5.1469	14.8196	2.6035	3.0347	1.2617	2.7901	2.5225	1.0467	1.4114	4.0939	4.2783	10.7487	15.0094	0.5387	1.432	2.1437	0.645	0.8626
	ENSG00000008405	CRY1	cryptochrome circadian regulator 1	4782			109	164	235	71	45	131	155	125	42	328	108	136	45	102	132	1	129	159	27	104	125			0.7943	1.3415	1.7839	0.9597	0.5491	1.5902	1.7	0.9438	0.7137	2.0391	1.1084	1.243	0.8253	0.878	2.1409	0.1048	1.5538	1.6024	0.6452	1.2463
	ENSG00000008438	PGLYRP1	peptidoglycan recognition protein 1	708			55	5	17	7	16	1	16	17	31	7	11	22	2	13	4	2	0	9	3	10	10			2.707	0.2762	0.8716	0.6391	1.3187	0.082	1.1853	0.867	3.5578	0.2939	0.7625	1.3581	0.2477	0.7558	0.4382	1.4153	0	0.6126	0.4842	0.8094
	ENSG00000008441	NFIX	nuclear factor I X	6302			794	110	363	52	498	93	308	142	430	200	407	119	45	371	91	8	323	234	72	644	151			4.3904	0.6828	2.091	0.5334	4.6111	0.8566	2.5633	0.8136	5.5443	0.9434	3.1694	0.8253	0.6262	2.4233	1.1199	0.636	2.9521	1.7894	1.3056	5.8561
	ENSG00000008513	ST3GAL1	ST3 beta-galactoside alpha-2,3-sialyltransferase 1	8852			8489	10929	11181	7461	5191	4906	5396	12647	1080	6037	3680	4624	2847	8946	6425	489	2824	9475	1170	1667	2818			33.4177	48.2944	45.8523	54.4811	34.2185	32.1723	31.9714	51.5865	9.9137	20.2743	20.402	22.8303	28.2063	41.6007	56.2942	27.6769	18.375	51.5838	15.1047	10.7918
	ENSG00000008516	MMP25	matrix metallopeptidase 25	4246			543	146	224	55	110	33	65	53	365	268	385	293	25	177	69	3	32	133	70	245	1035			4.4564	1.345	1.9151	0.8373	1.5117	0.4512	0.8029	0.4507	6.985	1.8764	4.4499	3.0159	0.5164	1.716	1.2604	0.354	0.4341	1.5095	1.884	3.3066
	ENSG00000008517	IL32	interleukin 32	3209			1378	7251	5458	3607	708	2466	3646	5055	548	5357	2758	4225	1213	3097	4620	225	1581	7239	899	2805	4249			14.9638	88.3864	61.7427	72.6552	12.8741	44.6087	59.5907	56.8776	13.876	49.627	42.1784	57.5429	33.1506	39.7269	111.662	35.1287	28.3769	108.714	32.0153	50.0912
	ENSG00000008710	PKD1	polycystin 1, transient receptor potential channel interacting	18532			5	12	27	10	1	10	4	10	5	20	14	16	4	4	7	0	17	13	3	7	5			0.0094	0.0253	0.0529	0.0349	0.0031	0.0313	0.0113	0.0195	0.0219	0.0321	0.0371	0.0377	0.0189	0.0089	0.0293	0	0.0528	0.0338	0.0185	0.0216
	ENSG00000008735	MAPK8IP2	mitogen-activated protein kinase 8 interacting protein 2	5793			0	1	3	0	0	1	0	1	0	0	1	0	0	0	0	0	1	0	0	0	0			0	0.0068	0.0188	0	0	0.01	0	0.0062	0	0	0.0085	0	0	0	0	0	0.0099	0	0	0
	ENSG00000008838	MED24	mediator complex subunit 24	6962			61	102	93	62	17	58	78	90	35	133	47	136	46	64	52	11	44	117	68	52	65			0.3053	0.5731	0.4849	0.5756	0.1425	0.4836	0.5876	0.4668	0.4085	0.5679	0.3313	0.8538	0.5795	0.3784	0.5793	0.7916	0.364	0.8099	1.1162	0.428
	ENSG00000008853	RHOBTB2	Rho related BTB domain containing 2	6580			15	55	51	12	18	24	19	50	6	41	47	60	23	23	31	14	12	30	36	11	31			0.0794	0.327	0.2814	0.1179	0.1596	0.2117	0.1514	0.2744	0.0741	0.1852	0.3505	0.3985	0.3066	0.1439	0.3654	1.066	0.105	0.2197	0.6252	0.0958
	ENSG00000008869	HEATR5B	HEAT repeat containing 5B	8238			612	856	961	460	324	689	591	742	228	2120	854	1187	465	797	552	55	530	788	431	349	1106			2.5888	4.0645	4.2347	3.6093	2.295	4.855	3.7627	3.2522	2.2489	7.6503	5.0875	6.2974	4.9503	3.9824	5.197	3.345	3.7056	4.6098	5.9789	2.4277
	ENSG00000008952	SEC62	SEC62 homolog, preprotein translocation factor	7928			6345	7780	7072	6154	2628	5686	4293	7798	1932	11082	4667	6404	3397	6991	4308	354	5061	5292	2096	5293	4515			27.8887	38.386	32.3817	50.1746	19.3425	41.6331	28.4007	35.5148	19.8015	41.5548	28.8895	35.3039	37.5779	36.2985	42.1448	22.3712	36.7685	32.1686	30.2131	38.2592
	ENSG00000008988	RPS20	ribosomal protein S20	3002			14309	40231	40105	26558	7015	27722	29295	37720	5554	57779	31078	34965	16622	27152	18716	2466	23475	27103	11163	24275	29502			166.096	524.213	484.964	571.84	136.354	536.055	511.817	453.682	150.331	572.171	508.051	509.047	485.594	372.31	483.542	411.559	450.399	435.093	424.95	463.39
	ENSG00000009307	CSDE1	cold shock domain containing E1	5778			12852	22028	22660	11547	7139	15022	14965	22105	5679	34648	18529	22611	12625	17150	12235	1822	10161	18900	10336	9461	17536			77.5094	149.126	142.365	129.176	72.0961	150.92	135.841	138.135	79.8634	178.265	157.376	171.032	191.626	122.18	164.232	157.987	101.289	157.638	204.429	93.8334
	ENSG00000009335	UBE3C	ubiquitin protein ligase E3C	9215			313	499	529	301	305	294	345	607	138	787	414	549	249	502	353	32	249	461	199	221	273			1.1836	2.1182	2.0839	2.1114	1.9313	1.852	1.9636	2.3784	1.2169	2.5389	2.2048	2.6038	2.3698	2.2424	2.9711	1.7398	1.5563	2.4109	2.4679	1.3743
	ENSG00000009413	REV3L	REV3 like, DNA directed polymerase zeta catalytic subunit	12425			1418	1786	2788	1251	439	1301	1036	1800	560	3842	1717	2647	765	2380	923	88	808	1403	672	917	1264			3.9769	5.6227	8.1455	6.5081	2.0617	6.0782	4.3732	5.2308	3.6622	9.1924	6.7817	9.3109	5.3996	7.8849	5.7615	3.5484	3.7456	5.4417	6.1807	4.2293
	ENSG00000009694	TENM1	teneurin transmembrane protein 1	12896			63	96	91	30	6	72	32	48	33	445	151	165	17	90	44	2	55	42	22	79	118			0.1702	0.2912	0.2562	0.1504	0.0271	0.3241	0.1301	0.1344	0.2079	1.0258	0.5746	0.5592	0.1156	0.2873	0.2646	0.0777	0.2456	0.157	0.195	0.3511
	ENSG00000009709	PAX7	paired box 7	6473			0	0	0	0	0	0	0	0	0	0	0	0	0	0	0	0	0	0	0	0	0			0	0	0	0	0	0	0	0	0	0	0	0	0	0	0	0	0	0	0	0
	ENSG00000009724	MASP2	mannan binding lectin serine peptidase 2	4257			3	52	38	9	8	23	20	30	1	77	28	56	24	12	25	1	8	25	26	7	36			0.0246	0.4778	0.324	0.1367	0.1097	0.3136	0.2464	0.2545	0.0191	0.5377	0.3228	0.5749	0.4944	0.116	0.4555	0.1177	0.1082	0.283	0.698	0.0942
	ENSG00000009765	IYD	iodotyrosine deiodinase	10362			1	0	3	0	0	2	0	0	0	0	0	0	0	2	0	0	0	0	0	0	0			0.0034	0	0.0105	0	0	0.0112	0	0	0	0	0	0	0	0.0079	0	0	0	0	0	0
	ENSG00000009780	FAM76A	family with sequence similarity 76 member A	4034			944	2289	2103	1241	269	1214	1216	1818	351	4639	1634	2072	1398	1476	1129	135	1110	1293	884	1365	1610			8.1545	22.1956	18.9245	19.885	3.8911	17.4694	15.8099	16.2723	7.0701	34.1865	19.8784	22.4486	30.3929	15.0613	21.7065	16.7667	15.8486	15.4468	25.0429	19.3908
	ENSG00000009790	TRAF3IP3	TRAF3 interacting protein 3	7750			2066	6020	5640	2411	1266	2441	3297	3728	1151	9109	6511	5413	1759	3157	2419	283	1775	4205	1915	3181	4912			9.2894	30.3845	26.4179	20.1088	9.532	18.2836	22.3125	17.3686	12.0678	34.941	41.2298	30.5261	19.9051	16.7682	24.2084	18.2951	13.1917	26.1481	28.238	23.5212
	ENSG00000009830	POMT2	protein O-mannosyltransferase 2	10008			28	33	24	36	10	17	14	32	14	51	17	24	38	39	8	3	5	30	21	13	15			0.0975	0.129	0.0871	0.2325	0.0583	0.0986	0.0734	0.1154	0.1137	0.1515	0.0834	0.1048	0.333	0.1604	0.062	0.1502	0.0288	0.1445	0.2398	0.0744
	ENSG00000009844	VTA1	vesicle trafficking 1	7258			2316	2965	3016	1592	1044	1899	1825	3056	717	4186	1999	2375	1378	2701	1896	206	1555	2096	952	1275	1734			11.1194	15.9796	15.0847	14.178	8.3933	15.1881	13.188	15.2029	8.027	17.1454	13.5164	14.3015	16.6507	15.3187	20.2606	14.22	12.34	13.9171	14.9895	10.0668
	ENSG00000009950	MLXIPL	MLX interacting protein like	4815			2	0	2	0	0	0	0	0	11	8	8	14	0	1	1	0	0	1	0	0	1			0.0145	0	0.0151	0	0	0	0	0	0.1856	0.0494	0.0815	0.1271	0	0.0085	0.0161	0	0	0.01	0	0
	ENSG00000009954	BAZ1B	bromodomain adjacent to zinc finger domain 1B	7060			1038	2034	1869	1337	520	1161	936	2132	379	3261	1574	2112	1243	1585	785	156	992	1337	864	806	1194			5.1233	11.2695	9.6101	12.241	4.2978	9.546	6.9535	10.9037	4.362	13.7313	10.9412	13.0745	15.4407	9.2414	8.6238	11.0706	8.093	9.1265	13.9855	6.5423
	ENSG00000010017	RANBP9	RAN binding protein 9	3618			359	359	475	196	208	288	244	311	171	687	335	264	183	292	187	13	199	273	120	226	203			3.4577	3.8814	4.7659	3.5017	3.3546	4.6208	3.5371	3.1037	3.8404	5.6449	4.544	3.1891	4.4359	3.3222	4.0087	1.8002	3.168	3.6364	3.7904	3.5796
	ENSG00000010030	ETV7	ETS variant transcription factor 7	2374			40	13	54	8	64	32	251	48	10	6	3	0	10	28	57	1	134	83	0	3	7			0.5871	0.2142	0.8257	0.2178	1.5731	0.7825	5.5453	0.73	0.3423	0.0751	0.062	0	0.3694	0.4855	1.8622	0.211	3.2511	1.6849	0	0.0724
	ENSG00000010072	SPRTN	SprT-like N-terminal domain	5906			263	321	372	178	128	152	215	393	139	409	499	345	123	279	209	24	69	325	146	311	194			1.5518	2.126	2.2865	1.9481	1.2646	1.494	1.9093	2.4026	1.9124	2.0587	4.1464	2.5531	1.8265	1.9446	2.7446	2.036	0.6729	2.652	2.8251	3.0176
	ENSG00000010165	EEF1AKNMT	eEF1A lysine and N-terminal methyltransferase	3831			88	188	257	104	77	121	149	146	51	273	263	180	107	151	110	46	77	228	101	73	129			0.8004	1.9196	2.4352	1.7547	1.1728	1.8334	2.0399	1.376	1.0817	2.1184	3.3691	2.0535	2.4495	1.6225	2.227	6.0158	1.1577	2.8681	3.0128	1.092
	ENSG00000010219	DYRK4	dual specificity tyrosine phosphorylation regulated kinase 4	7054			408	620	739	467	186	372	338	649	240	940	420	730	412	545	301	52	289	421	268	274	374			2.0155	3.4381	3.803	4.2793	1.5386	3.0613	2.5131	3.322	2.7646	3.9615	2.922	4.523	5.1223	3.1803	3.3095	3.6933	2.3597	2.8762	4.3418	2.2259
	ENSG00000010244	ZNF207	zinc finger protein 207	15834			7534	7534	8861	4798	4624	5705	5319	9075	2343	11196	6797	7193	3692	7090	4488	657	4701	7196	2675	3445	5263			16.5804	18.612	20.3149	19.5866	17.0404	20.9151	17.6186	20.6941	12.0236	21.0203	21.0665	19.8543	20.449	18.4319	21.9834	20.7886	17.1003	21.9016	19.3064	12.468
	ENSG00000010256	UQCRC1	ubiquinol-cytochrome c reductase core protein 1	3204			468	340	396	289	233	190	207	375	134	444	231	362	166	362	180	38	178	259	129	118	188			5.09	4.1509	4.4867	5.8304	4.2434	3.4424	3.3885	4.226	3.3983	4.1196	3.5382	4.938	4.5438	4.6508	4.3572	5.9421	3.1999	3.8957	4.6011	2.1105
	ENSG00000010270	STARD3NL	STARD3 N-terminal like	4348			1257	1192	1361	831	666	682	722	1427	222	885	511	827	384	1209	641	37	661	795	202	559	474			10.0741	10.7237	11.3629	12.3538	8.9379	9.1052	8.7092	11.8502	4.1487	6.0509	5.7676	8.3129	7.7454	11.4459	11.4341	4.2635	8.7562	8.8116	5.3092	7.3675
	ENSG00000010278	CD9	CD9 molecule	4165			1828	1173	971	3106	704	107	293	750	1798	1405	906	2814	1392	1844	1471	106	89	230	1222	780	299			15.294	11.0164	8.463	48.2033	9.863	1.4913	3.6896	6.5018	35.0775	10.0283	10.6753	29.5287	29.3106	18.2247	27.3924	12.7509	1.2308	2.6613	33.5292	10.7319
	ENSG00000010282	HHATL	hedgehog acyltransferase like	2888			0	0	6	0	0	0	0	0	0	0	0	0	0	4	2	0	1	0	0	0	0			0	0	0.0754	0	0	0	0	0	0	0	0	0	0	0.057	0.0537	0	0.0199	0	0	0
	ENSG00000010292	NCAPD2	non-SMC condensin I complex subunit D2	6470			308	762	922	338	172	383	639	746	192	1137	721	961	497	624	406	63	280	766	378	312	799			1.6589	4.6069	5.1731	3.3768	1.5512	3.4363	5.18	4.1632	2.4113	5.2242	5.4689	6.4916	6.7368	3.97	4.8669	4.8785	2.4926	5.7056	6.6766	2.7634
	ENSG00000010295	IFFO1	intermediate filament family orphan 1	5203			70	95	164	90	34	35	42	100	80	150	160	202	45	76	55	10	31	79	63	57	96			0.4688	0.7142	1.1442	1.1181	0.3813	0.3905	0.4234	0.694	1.2494	0.857	1.5091	1.6968	0.7585	0.6013	0.8199	0.9629	0.3432	0.7317	1.3837	0.6278
	ENSG00000010310	GIPR	gastric inhibitory polypeptide receptor	5069			106	190	108	120	73	149	78	292	42	406	127	267	26	151	91	9	100	207	53	123	210			0.7287	1.4662	0.7734	1.5302	0.8403	1.7063	0.8071	2.0799	0.6733	2.3811	1.2296	2.3021	0.4498	1.2262	1.3924	0.8895	1.1363	1.968	1.1949	1.3905
	ENSG00000010318	PHF7	PHD finger protein 7	3364			15	44	30	21	7	27	23	26	1	85	55	42	19	34	23	4	29	30	23	24	18			0.1554	0.5116	0.3237	0.4035	0.1214	0.4659	0.3586	0.2791	0.0242	0.7512	0.8024	0.5457	0.4953	0.416	0.5303	0.5957	0.4965	0.4298	0.7813	0.4088
	ENSG00000010319	SEMA3G	semaphorin 3G	5047			0	0	0	2	0	0	0	0	0	4	1	0	0	0	0	0	0	0	1	0	1			0	0	0	0.0256	0	0	0	0	0	0.0236	0.0097	0	0	0	0	0	0	0	0.0226	0
	ENSG00000010322	NISCH	nischarin	9062			96	134	229	112	35	91	122	133	85	226	191	196	93	90	89	15	64	153	95	91	152			0.3692	0.5784	0.9173	0.7989	0.2254	0.5829	0.7061	0.5299	0.7622	0.7414	1.0344	0.9453	0.9	0.4088	0.7617	0.8293	0.4068	0.8137	1.198	0.5755
	ENSG00000010327	STAB1	stabilin 1	10588			42	8	8	14	5	1	1	14	58	29	29	114	0	1	2	0	0	10	6	15	28			0.1382	0.0296	0.0274	0.0855	0.0276	0.0055	0.005	0.0477	0.4451	0.0814	0.1344	0.4706	0	0.0039	0.0147	0	0	0.0455	0.0648	0.0812
	ENSG00000010361	FUZ	fuzzy planar cell polarity protein	2953			16	4	22	10	4	10	6	2	9	16	18	15	28	13	6	4	6	12	41	8	19			0.1888	0.053	0.2704	0.2189	0.079	0.1966	0.1066	0.0245	0.2476	0.1611	0.2991	0.222	0.8316	0.1812	0.1576	0.6787	0.117	0.1958	1.5867	0.1552
	ENSG00000010379	SLC6A13	solute carrier family 6 member 13	4243			1	5	1	2	0	3	1	7	0	2	1	0	2	2	1	0	4	5	4	1	3			0.0082	0.0461	0.0086	0.0305	0	0.041	0.0124	0.0596	0	0.014	0.0116	0	0.0413	0.0194	0.0183	0	0.0543	0.0568	0.1077	0.0135
	ENSG00000010404	IDS	iduronate 2-sulfatase	9294			73	55	58	36	27	30	23	34	38	107	97	52	16	63	37	0	20	51	20	55	43			0.2737	0.2315	0.2265	0.2504	0.1695	0.1874	0.1298	0.1321	0.3322	0.3423	0.5122	0.2445	0.151	0.279	0.3088	0	0.1239	0.2644	0.2459	0.3391
	ENSG00000010438	PRSS3	serine protease 3	1664			12	0	0	0	9	0	1	10	5	11	0	2	1	1	2	0	0	5	0	4	0			0.2513	0	0	0	0.3156	0	0.0315	0.217	0.2442	0.1965	0	0.0525	0.0527	0.0247	0.0932	0	0	0.1448	0	0.1378
	ENSG00000010539	ZNF200	zinc finger protein 200	7498			293	551	538	223	178	359	462	628	170	893	490	537	241	429	380	48	234	622	201	348	496			1.3617	2.8745	2.6047	1.9224	1.3852	2.7794	3.2317	3.0242	1.8423	3.5406	3.2071	3.1301	2.8188	2.3552	3.9307	3.2073	1.7975	3.9978	3.0635	2.6597
	ENSG00000010610	CD4	CD4 molecule	4557			947	4464	4385	1643	403	1917	2244	2748	889	7107	5691	5980	608	2187	1569	89	969	2846	1199	2000	4927			7.2416	38.318	34.9311	23.305	5.1603	24.4196	25.8271	21.7735	15.8517	46.3632	61.2879	57.3531	11.701	19.7553	26.704	9.785	12.2475	30.0976	30.0682	25.1506
	ENSG00000010626	LRRC23	leucine rich repeat containing 23	3052			48	117	92	79	32	54	47	76	22	208	109	111	39	70	36	2	37	68	65	36	55			0.548	1.4995	1.0943	1.6731	0.6118	1.0271	0.8077	0.8991	0.5857	2.026	1.7527	1.5895	1.1207	0.9441	0.9148	0.3283	0.6983	1.0737	2.4339	0.676
	ENSG00000010671	BTK	Bruton tyrosine kinase	4575			1591	1896	1766	1251	575	1143	818	1563	932	3802	1681	3398	2335	1503	747	336	634	1266	2103	1004	1543			12.1183	16.2108	14.0127	17.6749	7.3338	14.5028	9.3776	12.3355	16.5531	24.7051	18.0319	32.4614	44.7606	13.5233	12.6637	36.7958	7.9818	13.3358	52.531	12.5759
	ENSG00000010704	HFE	homeostatic iron regulator	5675			86	123	81	94	22	78	37	76	45	194	175	249	40	45	53	11	30	70	81	128	142			0.5281	0.8478	0.5181	1.0707	0.2262	0.7979	0.342	0.4835	0.6443	1.0163	1.5133	1.9176	0.6182	0.3264	0.7243	0.9711	0.3045	0.5944	1.6311	1.2925
	ENSG00000010803	SCMH1	Scm polycomb group protein homolog 1	4447			91	338	325	157	44	156	249	302	92	420	273	353	241	217	148	55	84	231	231	101	211			0.7131	2.9731	2.653	2.282	0.5773	2.0364	2.9367	2.4521	1.681	2.8077	3.0127	3.4693	4.7528	2.0087	2.5812	6.1965	1.088	2.5033	5.9363	1.3015
	ENSG00000010810	FYN	FYN proto-oncogene, Src family tyrosine kinase	7411			2256	13972	9078	4569	1480	9859	6663	11386	1251	24448	9216	9730	2457	8730	3629	477	6405	6491	2059	6252	6191			10.6078	73.7461	44.4667	39.8506	11.653	77.2239	47.1547	55.4734	13.7162	98.0692	61.0283	57.3814	29.0756	48.4898	37.9789	32.2471	49.7789	42.2095	31.7502	48.3437
	ENSG00000010818	HIVEP2	HIVEP zinc finger 2	10655			605	822	1152	443	886	1025	1487	1265	172	1196	835	666	409	813	757	96	962	871	311	407	674			1.9786	3.0177	3.9248	2.6875	4.8521	5.5843	7.3196	4.2867	1.3117	3.3369	3.8459	2.7318	3.3664	3.1409	5.5103	4.5141	5.2003	3.9395	3.3356	2.189
	ENSG00000010932	FMO1	flavin containing dimethylaniline monoxygenase 1	3602			4	10	9	3	0	2	6	7	0	9	7	5	17	8	2	0	5	7	17	6	13			0.0387	0.1086	0.0907	0.0538	0	0.0322	0.0874	0.0702	0	0.0743	0.0954	0.0607	0.4139	0.0914	0.0431	0	0.08	0.0937	0.5394	0.0955
	ENSG00000011007	ELOA	elongin A	5391			1746	2799	3059	1441	1001	1381	1773	2798	655	3166	1826	2594	1442	1979	1531	214	883	2269	1243	999	1272			11.2859	20.3091	20.5983	17.2777	10.8347	14.8703	17.2493	18.74	9.8725	17.4585	16.6225	21.0298	23.4583	15.1109	22.0261	19.8881	9.434	20.2834	26.3493	10.6193
	ENSG00000011009	LYPLA2	lysophospholipase 2	2021			326	629	569	437	262	169	443	576	160	179	414	636	203	221	331	109	29	668	302	116	162			5.621	12.1742	10.2204	13.9767	7.5646	4.8542	11.4966	10.2907	6.4329	2.633	10.0531	13.7539	8.8091	4.5013	12.7026	27.0215	0.8265	15.9289	17.0769	3.2892
	ENSG00000011021	CLCN6	chloride voltage-gated channel 6	8173			345	577	595	324	212	235	334	533	181	473	404	545	361	365	329	63	114	526	354	139	237			1.471	2.7615	2.6428	2.5624	1.5136	1.6691	2.1434	2.3547	1.7995	1.7205	2.4259	2.9144	3.8737	1.8383	3.1221	3.862	0.8034	3.1016	4.9498	0.9746
	ENSG00000011028	MRC2	mannose receptor C type 2	6591			8	3	9	5	2	2	3	12	2	7	7	8	1	7	2	0	3	2	0	5	5			0.0423	0.0178	0.0496	0.049	0.0177	0.0176	0.0239	0.0657	0.0247	0.0316	0.0521	0.053	0.0133	0.0437	0.0235	0	0.0262	0.0146	0	0.0435
	ENSG00000011052	NME1-NME2	NME1-NME2 readthrough	1241			0	1	0	0	1	1	0	2	0	0	2	0	0	1	0	0	0	0	0	0	0			0	0.0315	0	0	0.047	0.0468	0	0.0582	0	0	0.0791	0	0	0.0332	0	0	0	0	0	0
	ENSG00000011083	SLC6A7	solute carrier family 6 member 7	4277			1	0	0	0	0	0	0	0	0	0	0	0	0	0	0	0	0	0	0	0	0			0.0081	0	0	0	0	0	0	0	0	0	0	0	0	0	0	0	0	0	0	0
	ENSG00000011105	TSPAN9	tetraspanin 9	6905			1	2	0	0	0	4	0	2	3	8	0	8	0	5	0	0	0	1	1	0	1			0.005	0.0113	0	0	0	0.0336	0	0.0105	0.0353	0.0344	0	0.0506	0	0.0298	0	0	0	0.007	0.0166	0
	ENSG00000011114	BTBD7	BTB domain containing 7	11333			740	1012	1201	494	385	711	647	974	238	1731	791	988	642	759	544	73	409	756	449	398	696			2.2753	3.493	3.847	2.8176	1.9823	3.6418	2.9943	3.1032	1.7064	4.5407	3.4253	3.8102	4.9681	2.7568	3.7229	3.2272	2.0787	3.2148	4.5276	2.0125
	ENSG00000011132	APBA3	amyloid beta precursor protein binding family A member 3	5596			24	34	38	27	12	19	49	26	7	30	26	19	17	27	16	3	8	30	12	8	10			0.1494	0.2377	0.2465	0.3119	0.1251	0.1971	0.4593	0.1678	0.1016	0.1594	0.228	0.1484	0.2664	0.1986	0.2218	0.2686	0.0823	0.2584	0.2451	0.0819
	ENSG00000011143	MKS1	MKS transition zone complex subunit 1	4078			116	470	363	162	53	187	258	378	95	495	562	486	198	245	197	31	50	343	139	169	307			0.9912	4.5083	3.2313	2.5678	0.7584	2.6619	3.3182	3.3468	1.8929	3.6085	6.7632	5.2086	4.2581	2.473	3.7467	3.8086	0.7062	4.0534	3.8952	2.3749
	ENSG00000011198	ABHD5	abhydrolase domain containing 5, lysophosphatidic acid acyltransferase	7539			1650	473	880	397	461	288	295	431	851	694	1392	745	172	968	230	21	182	292	261	818	572			7.6266	2.4542	4.2373	3.4038	3.5681	2.2176	2.0523	2.0642	9.1721	2.7366	9.0613	4.3189	2.0009	5.2854	2.3662	1.3956	1.3905	1.8666	3.9563	6.2178
	ENSG00000011201	ANOS1	anosmin 1	7082			4	3	0	0	0	4	0	0	5	6	10	2	3	4	0	0	0	0	0	0	0			0.0197	0.0166	0	0	0	0.0328	0	0	0.0574	0.0252	0.0693	0.0123	0.0372	0.0232	0	0	0	0	0	0
	ENSG00000011243	AKAP8L	A-kinase anchoring protein 8 like	5079			45	97	182	67	40	57	155	95	43	168	183	175	74	72	56	30	30	211	85	52	75			0.3087	0.7471	1.3008	0.8527	0.4596	0.6515	1.6006	0.6754	0.6879	0.9833	1.7682	1.5059	1.2778	0.5835	0.8551	2.9593	0.3402	2.0021	1.9125	0.5867
	ENSG00000011258	MBTD1	mbt domain containing 1	7184			177	260	378	215	75	288	253	278	96	688	322	429	247	244	139	13	177	276	115	205	245			0.8586	1.4157	1.9101	1.9345	0.6092	2.3271	1.8471	1.3972	1.0858	2.847	2.1997	2.6099	3.0153	1.3981	1.5007	0.9066	1.4191	1.8515	1.8294	1.6353
	ENSG00000011260	UTP18	UTP18 small subunit processome component	2703			194	327	314	196	55	234	188	215	62	478	203	323	136	279	228	18	163	278	104	111	172			2.501	4.7322	4.217	4.6871	1.1873	5.0253	3.6479	2.872	1.8638	5.2571	3.6857	5.2227	4.4126	4.2489	6.5421	3.3364	3.4733	4.9565	4.397	2.3533
	ENSG00000011275	RNF216	ring finger protein 216	7619			1263	3162	3059	1438	683	1456	1630	2561	613	3832	2615	3327	1663	1839	1399	247	1102	2347	1433	1299	1902			5.7765	16.2338	14.5748	12.1998	5.2309	11.0933	11.2207	12.1367	6.5376	14.9518	16.8438	19.0849	19.1423	9.9357	14.2414	16.2423	8.3308	14.8454	21.4939	9.7703
	ENSG00000011295	TTC19	tetratricopeptide repeat domain 19	6054			552	925	1142	367	246	686	485	882	207	2470	1344	1043	807	880	396	98	452	743	638	680	725			3.1773	5.9766	6.8477	3.9184	2.3711	6.5778	4.2018	5.2604	2.7783	12.1289	10.8949	7.5297	11.6905	5.9835	5.0732	8.1102	4.3003	5.9146	12.0433	6.4367
	ENSG00000011304	PTBP1	polypyrimidine tract binding protein 1	6883			180	258	292	208	111	154	212	291	64	275	146	241	117	286	141	18	175	232	78	79	130			0.9113	1.4662	1.54	1.9533	0.941	1.2988	1.6154	1.5265	0.7555	1.1877	1.041	1.5303	1.4908	1.7104	1.5888	1.3102	1.4644	1.6244	1.295	0.6577
	ENSG00000011332	DPF1	double PHD fingers 1	4800			2	5	3	0	0	0	5	1	0	11	2	7	5	0	3	0	5	2	2	2	2			0.0145	0.0407	0.0227	0	0	0	0.0546	0.0075	0	0.0681	0.0204	0.0637	0.0914	0	0.0485	0	0.06	0.0201	0.0476	0.0239
	ENSG00000011347	SYT7	synaptotagmin 7	5953			0	0	0	1	0	0	1	1	0	0	0	0	0	0	0	0	1	0	0	0	1			0	0	0	0.0109	0	0	0.0088	0.0061	0	0	0	0	0	0	0	0	0.0097	0	0	0
	ENSG00000011376	LARS2	leucyl-tRNA synthetase 2, mitochondrial	12407			151	310	384	178	77	211	291	409	70	429	292	337	243	209	174	46	85	291	196	97	162			0.4241	0.9774	1.1235	0.9273	0.3621	0.9872	1.2301	1.1903	0.4584	1.0279	1.155	1.1871	1.7177	0.6934	1.0877	1.8576	0.3946	1.1303	1.8053	0.448
	ENSG00000011405	PIK3C2A	phosphatidylinositol-4-phosphate 3-kinase catalytic subunit type 2 alpha	9204			605	713	872	406	317	536	547	702	214	1508	821	887	540	745	535	79	439	730	427	408	745			2.2905	3.0302	3.4392	2.8513	2.0097	3.3805	3.117	2.7539	1.8893	4.8707	4.3776	4.2119	5.1454	3.3319	4.5083	4.3003	2.7472	3.8223	5.3017	2.5403
	ENSG00000011422	PLAUR	plasminogen activator, urokinase receptor	4457			13414	24530	21744	6234	18013	7772	15585	31236	1864	1339	4032	3346	4430	13136	8648	1303	2554	22974	748	925	1283			104.876	215.284	177.1	90.4096	235.828	101.225	183.399	253.048	33.9826	8.9311	44.3959	32.8109	87.1689	121.32	150.489	146.471	33.0051	248.41	19.179	11.8932
	ENSG00000011426	ANLN	anillin actin binding protein	5997			19	3	10	2	13	10	1	16	9	15	10	19	2	5	5	0	2	3	0	4	0			0.1104	0.0196	0.0605	0.0216	0.1265	0.0968	0.0087	0.0963	0.1219	0.0744	0.0818	0.1385	0.0292	0.0343	0.0647	0	0.0192	0.0241	0	0.0382
	ENSG00000011451	WIZ	WIZ zinc finger	9826			8	15	15	12	4	12	17	15	6	17	11	21	5	10	21	2	15	10	2	13	5			0.0284	0.0597	0.0554	0.0789	0.0238	0.0709	0.0907	0.0551	0.0496	0.0514	0.0549	0.0934	0.0446	0.0419	0.1658	0.102	0.0879	0.049	0.0233	0.0758
	ENSG00000011454	RABGAP1	RAB GTPase activating protein 1	9151			411	607	597	302	242	378	266	485	163	888	480	592	310	412	235	37	232	465	261	273	295			1.5651	2.5946	2.3682	2.1332	1.5431	2.3978	1.5246	1.9137	1.4473	2.8848	2.5742	2.8274	2.9709	1.8533	1.9917	2.0257	1.4602	2.4488	3.2594	1.7096
	ENSG00000011465	DCN	decorin	12548			11	0	0	0	0	0	0	0	3	0	1	0	0	0	0	0	0	0	0	0	0			0.0305	0	0	0	0	0	0	0	0.0194	0	0.0039	0	0	0	0	0	0	0	0	0
	ENSG00000011478	QPCTL	glutaminyl-peptide cyclotransferase like	2213			40	138	160	55	29	100	131	146	14	188	80	131	65	74	51	11	33	109	54	57	77			0.6299	2.4392	2.6246	1.6065	0.7647	2.6231	3.1047	2.3821	0.514	2.5255	1.7741	2.5872	2.5759	1.3765	1.7874	2.4904	0.8589	2.3737	2.7886	1.476
	ENSG00000011485	PPP5C	protein phosphatase 5 catalytic subunit	7089			32	65	52	39	21	46	51	63	12	67	38	57	29	29	32	9	8	66	24	20	36			0.1573	0.3587	0.2663	0.3556	0.1729	0.3767	0.3773	0.3209	0.1375	0.281	0.2631	0.3514	0.3588	0.1684	0.3501	0.6361	0.065	0.4487	0.3869	0.1617
	ENSG00000011523	CEP68	centrosomal protein 68	8623			305	949	883	593	170	540	699	818	146	1392	1062	874	381	672	496	100	325	759	459	346	637			1.2325	4.3049	3.7173	4.4452	1.1504	3.6352	4.2516	3.4252	1.3758	4.799	6.0441	4.4298	3.875	3.2079	4.4612	5.8102	2.1708	4.2419	6.0831	2.2994
	ENSG00000011566	MAP4K3	mitogen-activated protein kinase kinase kinase kinase 3	6056			137	137	107	95	58	83	89	159	26	281	105	116	49	179	157	3	89	101	31	61	65			0.7883	0.8849	0.6414	1.014	0.5588	0.7956	0.7708	0.948	0.3489	1.3794	0.8509	0.8372	0.7096	1.2167	2.0107	0.2482	0.8465	0.8037	0.585	0.5772
	ENSG00000011590	ZBTB32	zinc finger and BTB domain containing 32	2739			1	4	2	1	0	2	1	4	0	5	0	3	10	1	0	4	2	1	7	1	0			0.0127	0.0571	0.0265	0.0236	0	0.0424	0.0191	0.0527	0	0.0543	0	0.0479	0.3202	0.015	0	0.7317	0.0421	0.0176	0.2921	0.0209
	ENSG00000011600	TYROBP	transmembrane immune signaling adaptor TYROBP	907			5921	3187	4424	4386	3820	1366	2535	4704	3510	2889	3530	8002	762	3952	2032	137	738	3769	939	1889	2285			227.483	137.446	177.064	312.573	245.758	87.4257	146.589	187.262	314.451	94.6905	191	385.59	73.6797	179.359	173.759	75.6768	46.8654	200.26	118.311	119.35
	ENSG00000011638	TMEM159	transmembrane protein 159	2558			658	961	1035	733	306	538	550	827	195	1562	762	1074	793	817	500	100	404	773	759	428	800			8.9637	14.6954	14.688	18.5222	6.9803	12.2089	11.277	11.6733	6.1942	18.1529	14.6191	18.3501	27.1877	13.1472	15.1601	19.5862	9.0967	14.5631	33.9085	9.5883
	ENSG00000011677	GABRA3	gamma-aminobutyric acid type A receptor subunit alpha3	4150			0	0	0	0	0	1	0	0	0	0	0	0	0	0	0	0	0	0	0	3	0			0	0	0	0	0	0.014	0	0	0	0	0	0	0	0	0	0	0	0	0	0.0414
	ENSG00000012048	BRCA1	BRCA1 DNA repair associated	9306			407	227	290	89	148	135	170	240	163	366	359	296	150	259	129	15	118	159	108	188	229			1.524	0.9542	1.1312	0.6182	0.928	0.8421	0.9581	0.9312	1.4232	1.1692	1.8932	1.3902	1.4136	1.1456	1.0751	0.8076	0.7303	0.8234	1.3263	1.1577
	ENSG00000012061	ERCC1	ERCC excision repair 1, endonuclease non-catalytic subunit	5576			455	611	678	402	281	252	331	808	280	633	377	821	357	392	309	52	142	606	334	218	382			2.8435	4.2862	4.414	4.6601	2.9406	2.6235	3.1134	5.2321	4.0803	3.3748	3.3181	6.4351	5.6149	2.8939	4.298	4.6723	1.4668	5.2375	6.8453	2.2404
	ENSG00000012124	CD22	CD22 molecule	6165			1687	3026	2199	1193	2828	1655	1930	1368	46	1397	789	820	1166	1061	1286	217	990	1789	1003	336	890			9.5355	19.1996	12.9483	12.5083	26.7669	15.5833	16.4193	8.012	0.6063	6.7364	6.2807	5.8132	16.5869	7.0843	16.1785	17.635	9.2492	13.9847	18.5924	3.1232
	ENSG00000012171	SEMA3B	semaphorin 3B	5768			3	0	7	2	4	4	1	2	1	4	5	1	0	0	0	0	1	0	0	0	1			0.0181	0	0.0441	0.0224	0.0405	0.0403	0.0091	0.0125	0.0141	0.0206	0.0425	0.0076	0	0	0	0	0.01	0	0	0
	ENSG00000012174	MBTPS2	membrane bound transcription factor peptidase, site 2	8945			22	209	211	76	35	76	103	172	33	206	156	206	74	61	148	17	68	173	88	67	101			0.0857	0.914	0.8563	0.5492	0.2283	0.4932	0.6039	0.6943	0.2998	0.6846	0.8559	1.0065	0.7255	0.2807	1.2833	0.9522	0.4379	0.9321	1.1243	0.4292
	ENSG00000012211	PRICKLE3	prickle planar cell polarity protein 3	3656			11	14	13	5	2	4	10	13	3	9	8	4	5	10	7	1	8	1	5	2	7			0.1048	0.1498	0.1291	0.0884	0.0319	0.0635	0.1435	0.1284	0.0667	0.0732	0.1074	0.0478	0.1199	0.1126	0.1485	0.137	0.126	0.0132	0.1563	0.0313
	ENSG00000012223	LTF	lactotransferrin	3989			1533	34	495	488	1113	42	700	794	1802	121	1266	2859	120	277	63	26	146	101	164	540	137			13.3918	0.3334	4.5047	7.9076	16.2811	0.6112	9.2038	7.187	36.7066	0.9018	15.5753	31.3246	2.6383	2.8584	1.2249	3.2656	2.1081	1.2202	4.6984	7.7576
	ENSG00000012232	EXTL3	exostosin like glycosyltransferase 3	13046			133	83	153	60	42	39	64	92	102	93	150	174	31	48	35	9	38	65	70	73	76			0.3553	0.2489	0.4257	0.2973	0.1879	0.1735	0.2573	0.2546	0.6353	0.2119	0.5643	0.5829	0.2084	0.1515	0.2081	0.3456	0.1678	0.2401	0.6132	0.3207
	ENSG00000012504	NR1H4	nuclear receptor subfamily 1 group H member 4	3628			2	0	0	0	0	0	0	0	1	0	0	0	4	0	0	0	0	0	0	0	0			0.0192	0	0	0	0	0	0	0	0.0224	0	0	0	0.0967	0	0	0	0	0	0	0
	ENSG00000012660	ELOVL5	ELOVL fatty acid elongase 5	3813			1587	2324	2512	1016	1061	1252	2471	1966	1008	2892	3087	3303	1532	1492	1779	367	849	2906	1815	878	1866			14.5034	23.8411	23.9152	17.2233	16.2368	19.0605	33.9889	18.6169	21.4806	22.5475	39.7315	37.8596	35.2365	16.107	36.186	48.2224	12.8246	36.7286	54.3973	13.1955
	ENSG00000012779	ALOX5	arachidonate 5-lipoxygenase	3730			450	187	354	121	380	128	319	187	360	306	559	486	299	332	30	71	124	179	319	245	232			4.204	1.9611	3.4452	2.0968	5.9447	1.992	4.4855	1.8102	7.8424	2.4388	7.3548	5.6946	7.0301	3.6639	0.6238	9.5367	1.9148	2.3127	9.7735	3.764
	ENSG00000012817	KDM5D	lysine demethylase 5D	9463			920	0	1780	907	351	0	1159	1264	450	0	1958	2117	1331	0	0	163	0	0	1244	0	0			3.3878	0	6.8283	6.1954	2.1644	0	6.4237	4.8229	3.864	0	10.1543	9.7775	12.3353	0	0	8.63	0	0	15.0231	0
	ENSG00000012822	CALCOCO1	calcium binding and coiled-coil domain 1	8898			1139	1831	1634	966	389	577	911	1159	718	2261	1992	2093	881	1055	781	195	382	1190	1181	813	1122			4.4606	8.0492	6.6662	7.0174	2.551	3.7643	5.3698	4.7031	6.5567	7.554	10.9866	10.2804	8.6833	4.8806	6.8075	10.9797	2.4727	6.4451	15.1679	5.236
	ENSG00000012963	UBR7	ubiquitin protein ligase E3 component n-recognin 7	3509			411	543	572	357	182	227	349	420	164	750	325	643	211	331	289	37	216	449	230	229	341			4.0815	6.053	5.9174	6.5762	3.0265	3.7552	5.2164	4.3217	3.7976	6.354	4.5453	8.0087	5.2735	3.8829	6.3877	5.2828	3.5455	6.1665	7.4905	3.7398
	ENSG00000012983	MAP4K5	mitogen-activated protein kinase kinase kinase kinase 5	7620			193	425	359	218	128	299	304	324	91	947	381	489	260	400	263	45	231	252	232	183	364			0.8826	2.1817	1.7103	1.8492	0.9802	2.2778	2.0924	1.5353	0.9704	3.6945	2.4538	2.8047	2.9924	2.1608	2.6769	2.9587	1.7461	1.5938	3.4794	1.3762
	ENSG00000013016	EHD3	EH domain containing 3	4825			12	64	76	21	13	35	32	40	7	96	46	21	116	36	32	23	21	54	123	22	47			0.0867	0.5188	0.5718	0.2813	0.1572	0.4211	0.3478	0.2993	0.1179	0.5915	0.4679	0.1902	2.1084	0.3071	0.5144	2.3883	0.2507	0.5394	2.9132	0.2613
	ENSG00000013275	PSMC4	proteasome 26S subunit, ATPase 4	2550			6077	7066	7493	4840	3638	4428	4481	10452	1619	8218	3604	5627	3058	6900	3431	590	3736	6587	2056	2723	3232			83.0443	108.39	106.669	122.686	83.2481	100.801	92.1651	147.996	51.5894	95.8059	69.3601	96.4432	105.171	111.384	104.355	115.921	84.3859	124.487	92.1405	61.1935
	ENSG00000013288	MAN2B2	mannosidase alpha class 2B member 2	8884			123	182	250	130	47	114	129	175	72	261	223	212	111	138	87	23	59	175	115	151	146			0.4825	0.8013	1.0215	0.9459	0.3087	0.7449	0.7616	0.7112	0.6585	0.8734	1.2319	1.0429	1.0958	0.6394	0.7595	1.2971	0.3825	0.9493	1.4793	0.974
	ENSG00000013293	SLC7A14	solute carrier family 7 member 14	10496			0	0	0	1	2	3	5	0	1	0	0	0	0	1	0	0	6	0	1	0	0			0	0	0	0.0062	0.0111	0.0166	0.025	0	0.0077	0	0	0	0	0.0039	0	0	0.0329	0	0.0109	0
	ENSG00000013297	CLDN11	claudin 11	3732			88	42	73	12	61	73	67	49	40	114	97	46	8	59	4	1	67	43	29	50	33			0.8217	0.4402	0.7101	0.2078	0.9538	1.1355	0.9416	0.4741	0.8709	0.9081	1.2755	0.5387	0.188	0.6508	0.0831	0.1342	1.034	0.5553	0.888	0.7678
	ENSG00000013306	SLC25A39	solute carrier family 25 member 39	3526			1915	355	772	256	1547	252	1030	547	1598	401	985	627	173	679	300	74	376	925	303	711	292			18.9255	3.9383	7.948	4.693	25.6012	4.1487	15.321	5.6014	36.8254	3.3809	13.7094	7.7718	4.3029	7.9269	6.5989	10.5148	6.142	12.6426	9.8204	11.5554
	ENSG00000013364	MVP	major vault protein	6141			372	428	464	203	221	219	307	374	203	480	384	428	154	212	173	49	171	420	121	193	275			2.1109	2.7262	2.7428	2.1367	2.0999	2.0701	2.622	2.199	2.686	2.3236	3.0687	3.0461	2.1993	1.4211	2.1849	3.9977	1.6038	3.296	2.2517	1.801
	ENSG00000013374	NUB1	negative regulator of ubiquitin like proteins 1	5411			1782	2527	2955	1711	1104	1944	2535	3454	775	3509	1922	2566	1567	1941	1460	295	2207	2809	863	1431	1564			11.476	18.2678	19.8245	20.4391	11.9054	20.8552	24.5715	23.0481	11.638	19.2785	17.4318	20.7259	25.3975	14.7659	20.927	27.3146	23.4924	25.0178	18.2264	15.1551
	ENSG00000013375	PGM3	phosphoglucomutase 3	7478			2894	3062	3461	1678	1733	2451	2097	4725	485	2354	1150	1970	1297	3050	1592	204	2002	3104	628	640	993			13.4857	16.0168	16.8011	14.5043	13.5227	19.0263	14.7077	22.8143	5.27	9.3581	7.5471	11.5137	15.2109	16.7891	16.5116	13.6677	15.4199	20.0038	9.5971	4.9045
	ENSG00000013392	RWDD2A	RWD domain containing 2A	3769			311	575	617	384	183	347	265	561	113	734	377	567	263	467	239	28	182	374	203	217	247			2.8754	5.9676	5.9427	6.5856	2.8332	5.3444	3.6877	5.3744	2.4362	5.7894	4.9089	6.5749	6.1197	5.1004	4.9182	3.722	2.7813	4.7821	6.1551	3.2994
	ENSG00000013441	CLK1	CDC like kinase 1	5170			3243	8181	6660	3905	1581	5744	4547	6971	1316	15271	6180	7133	3452	4842	3830	513	3799	4904	2968	4221	5698			21.8584	61.8975	46.7633	48.8226	17.844	64.4941	46.1282	48.6849	20.6833	87.8099	58.6629	60.2999	58.5572	38.5521	57.4566	49.7137	42.3235	45.7126	65.6056	46.7868
	ENSG00000013503	POLR3B	RNA polymerase III subunit B	4768			190	307	382	203	74	258	209	327	50	731	273	414	208	214	232	35	126	290	180	110	233			1.3886	2.5186	2.9084	2.752	0.9056	3.1411	2.299	2.4763	0.8521	4.5577	2.8099	3.7949	3.8258	1.8475	3.7738	3.6777	1.5221	2.9311	4.3142	1.3221
	ENSG00000013523	ANGEL1	angel homolog 1	6366			211	714	552	326	82	240	458	495	228	851	677	689	406	297	281	114	107	519	407	171	393			1.155	4.3872	3.1477	3.3101	0.7516	2.1885	3.7734	2.8076	2.9102	3.974	5.219	4.7303	5.5932	1.9205	3.4235	8.972	0.9681	3.9289	7.3063	1.5393
	ENSG00000013561	RNF14	ring finger protein 14	4988			1145	1873	1659	970	529	1058	864	1384	455	2196	1139	1523	673	1339	856	117	639	1235	499	633	1088			7.9991	14.6882	12.0737	12.57	6.1884	12.3127	9.0849	10.0184	7.4121	13.088	11.2063	13.3447	11.8328	11.0501	13.31	11.7519	7.3787	11.9321	11.4325	7.2724
	ENSG00000013563	DNASE1L1	deoxyribonuclease 1 like 1	4132			206	152	189	137	119	38	77	181	86	82	88	220	74	93	66	29	7	146	108	47	57			1.7373	1.4389	1.6604	2.1431	1.6805	0.5338	0.9774	1.5816	1.6912	0.59	1.0452	2.327	1.5706	0.9265	1.2388	3.5163	0.0976	1.7028	2.987	0.6518
	ENSG00000013573	DDX11	DEAD/H-box helicase 11	8367			53	425	245	143	35	167	200	160	32	462	232	285	306	75	50	77	60	98	377	105	49			0.2207	1.9869	1.063	1.1047	0.2441	1.1586	1.2537	0.6905	0.3108	1.6415	1.3608	1.4887	3.2074	0.369	0.4635	4.6107	0.413	0.5645	5.1492	0.7191
	ENSG00000013583	HEBP1	heme binding protein 1	3428			109	124	132	122	42	47	47	162	15	82	39	89	28	88	68	3	63	59	17	41	43			1.108	1.4149	1.3978	2.3004	0.7149	0.7959	0.7191	1.7063	0.3556	0.7111	0.5583	1.1347	0.7163	1.0567	1.5385	0.4385	1.0585	0.8294	0.5667	0.6854
	ENSG00000013588	GPRC5A	G protein-coupled receptor class C group 5 member A	8440			25	20	9	10	30	30	37	93	3	9	0	0	4	0	3	3	19	14	0	1	0			0.1032	0.0927	0.0387	0.0766	0.2074	0.2063	0.2299	0.3979	0.0289	0.0317	0	0	0.0416	0	0.0276	0.1781	0.1297	0.0799	0	0.0068
	ENSG00000013619	MAMLD1	mastermind like domain containing 1	5958			8	48	27	13	47	67	42	93	2	27	0	8	5	14	17	1	41	61	0	11	16			0.0468	0.3151	0.1645	0.141	0.4603	0.6528	0.3697	0.5636	0.0273	0.1347	0	0.0587	0.0736	0.0967	0.2213	0.0841	0.3964	0.4934	0	0.1058
	ENSG00000013725	CD6	CD6 molecule	5958			240	1039	1126	439	159	484	915	945	112	1421	1064	885	311	517	466	65	351	908	444	345	573			1.4037	6.8214	6.8606	4.7627	1.5572	4.7156	8.0548	5.7269	1.5275	7.0902	8.7641	6.492	4.5778	3.5719	6.0662	5.4659	3.3932	7.3445	8.5163	3.3183
	ENSG00000013810	TACC3	transforming acidic coiled-coil containing protein 3	8202			175	347	382	186	38	107	291	283	122	445	456	367	114	168	139	19	67	297	189	215	270			0.7435	1.6549	1.6907	1.4658	0.2703	0.7573	1.8608	1.2458	1.2086	1.6129	2.7284	1.9556	1.2189	0.8431	1.3144	1.1606	0.4705	1.7451	2.6334	1.5022
	ENSG00000014123	UFL1	UFM1 specific ligase 1	4539			2468	4703	4357	2802	937	2407	2811	4103	969	6309	3429	4601	2025	3255	2336	287	1497	2775	1617	2096	2644			18.9472	40.5296	34.8457	39.9023	12.0457	30.7831	32.4812	32.6386	17.3467	41.3206	37.0743	44.3024	39.126	29.5192	39.9158	31.679	18.9961	29.4631	40.7115	26.4624
	ENSG00000014138	POLA2	DNA polymerase alpha 2, accessory subunit	5568			37	97	58	33	38	37	49	74	9	76	55	56	30	48	8	4	34	53	35	25	34			0.2316	0.6814	0.3781	0.3831	0.3982	0.3857	0.4616	0.4799	0.1313	0.4058	0.4848	0.4396	0.4725	0.3549	0.1114	0.3599	0.3517	0.4587	0.7184	0.2573
	ENSG00000014164	ZC3H3	zinc finger CCCH-type containing 3	3721			7	9	5	12	7	7	13	12	1	8	11	4	3	3	0	1	9	16	2	3	3			0.0656	0.0946	0.0488	0.2085	0.1098	0.1092	0.1832	0.1164	0.0218	0.0639	0.1451	0.047	0.0707	0.0332	0	0.1346	0.1393	0.2072	0.0614	0.0462
	ENSG00000014216	CAPN1	calpain 1	7553			195	131	144	77	57	41	113	149	64	114	125	168	76	74	53	14	28	106	69	55	86			0.8997	0.6784	0.6921	0.659	0.4404	0.3151	0.7847	0.7123	0.6885	0.4487	0.8122	0.9721	0.8825	0.4033	0.5442	0.9287	0.2135	0.6763	1.044	0.4173
	ENSG00000014257	ACP3	acid phosphatase 3	4280			141	46	83	45	46	13	13	60	227	228	239	383	20	156	68	6	22	39	71	84	200			1.148	0.4204	0.704	0.6796	0.6271	0.1763	0.1593	0.5062	4.3096	1.5836	2.7404	3.911	0.4098	1.5004	1.2322	0.7024	0.2961	0.4391	1.8958	1.1247
	ENSG00000014641	MDH1	malate dehydrogenase 1	4990			4394	7510	7092	5024	1562	4064	3798	7515	1743	10068	4429	5914	3846	6006	4008	574	3949	5210	2418	3246	4206			30.6846	58.8704	51.5929	65.0788	18.2655	47.2769	39.9196	54.3774	28.3825	59.9803	43.5583	51.7983	67.5941	49.5448	62.2958	57.6316	45.5816	50.3168	55.3762	37.2774
	ENSG00000014824	SLC30A9	solute carrier family 30 member 9	7199			263	473	447	251	127	255	357	389	86	648	404	549	215	319	325	49	172	372	252	173	303			1.273	2.5701	2.254	2.2537	1.0294	2.0562	2.6009	1.951	0.9707	2.6759	2.7541	3.333	2.6192	1.824	3.5014	3.4102	1.3761	2.4903	4.0003	1.3771
	ENSG00000014914	MTMR11	myotubularin related protein 11	4572			294	301	383	159	108	136	138	267	236	247	436	602	77	311	118	9	83	214	90	167	328			2.2408	2.5752	3.041	2.2479	1.3784	1.7267	1.5831	2.1086	4.1943	1.606	4.68	5.7547	1.477	2.8001	2.0017	0.9862	1.0456	2.2557	2.2496	2.0932
	ENSG00000014919	COX15	cytochrome c oxidase assembly homolog COX15	4177			805	1011	1129	634	295	483	614	845	289	1999	1055	1025	663	823	469	88	349	764	480	324	772			6.7157	9.4677	9.8119	9.811	4.1211	6.7124	7.7097	7.3044	5.6219	14.227	12.3952	10.7249	13.9203	8.1105	8.7084	10.5552	4.8124	8.8146	13.1324	4.4451
	ENSG00000015133	CCDC88C	coiled-coil domain containing 88C	12426			178	412	397	245	99	310	293	339	97	964	455	444	139	346	235	24	234	287	178	280	302			0.4992	1.297	1.1598	1.2745	0.4649	1.4482	1.2367	0.9851	0.6343	2.3063	1.797	1.5617	0.981	1.1462	1.4668	0.9677	1.0846	1.1131	1.637	1.2913
	ENSG00000015153	YAF2	YY1 associated factor 2	10839			379	637	654	445	241	428	432	665	207	1195	549	630	240	513	352	23	365	459	200	375	411			1.2185	2.2988	2.1903	2.6538	1.2974	2.2922	2.0904	2.2152	1.5518	3.2775	2.4857	2.5403	1.9419	1.9482	2.5188	1.0631	1.9396	2.0408	2.1087	1.9826
	ENSG00000015171	ZMYND11	zinc finger MYND-type containing 11	5300			289	871	791	453	141	655	436	848	147	1969	881	854	570	674	509	63	366	593	456	496	703			1.9001	6.4284	5.4178	5.5247	1.5524	7.174	4.3146	5.7771	2.2537	11.0442	8.1577	7.0423	9.4319	5.2348	7.4486	5.9554	3.9775	5.3921	9.8323	5.363
	ENSG00000015285	WAS	WASP actin nucleation promoting factor	2381			294	207	250	163	126	107	137	140	139	278	271	301	70	201	64	14	89	149	67	184	188			4.3028	3.4007	3.8116	4.4251	3.0879	2.6087	3.0178	2.123	4.7436	3.471	5.5857	5.5251	2.5783	3.475	2.0847	2.9459	2.1529	3.0158	3.2158	4.4285
	ENSG00000015413	DPEP1	dipeptidase 1	2737			0	0	0	0	0	0	0	0	0	0	0	0	0	0	0	0	0	0	0	0	0			0	0	0	0	0	0	0	0	0	0	0	0	0	0	0	0	0	0	0	0
	ENSG00000015475	BID	BH3 interacting domain death agonist	4446			576	435	535	222	851	467	573	570	124	344	305	288	174	302	222	34	365	344	117	134	185			4.5145	3.8272	4.3682	3.2276	11.1689	6.0974	6.7595	4.6291	2.2662	2.3001	3.3666	2.8311	3.4323	2.7961	3.8727	3.8314	4.7285	3.7288	3.0073	1.7272
	ENSG00000015479	MATR3	matrin 3	12064			142	176	203	75	53	173	153	197	48	485	247	237	93	106	171	18	61	227	75	81	215			0.4102	0.5707	0.6108	0.4018	0.2564	0.8324	0.6652	0.5896	0.3233	1.1951	1.0048	0.8586	0.6761	0.3617	1.0994	0.7475	0.2912	0.9068	0.7105	0.3848
	ENSG00000015520	NPC1L1	NPC1 like intracellular cholesterol transporter 1	5252			0	2	0	0	0	1	0	0	0	2	0	0	0	2	0	3	0	0	0	0	0			0	0.0149	0	0	0	0.0111	0	0	0	0.0113	0	0	0	0.0157	0	0.2862	0	0	0	0
	ENSG00000015532	XYLT2	xylosyltransferase 2	5472			143	481	133	156	83	195	115	262	80	650	103	250	60	141	156	17	72	307	63	134	230			0.9106	3.4384	0.8823	1.8428	0.8851	2.0686	1.1023	1.7288	1.1879	3.5313	0.9238	1.9968	0.9616	1.0607	2.2111	1.5565	0.7579	2.7038	1.3157	1.4033
	ENSG00000015568	RGPD5	RANBP2 like and GRIP domain containing 5	14185			4	9	20	9	8	16	15	24	5	19	15	11	17	14	13	5	3	16	5	10	14			0.0098	0.0248	0.0512	0.041	0.0329	0.0655	0.0555	0.0611	0.0286	0.0398	0.0519	0.0339	0.1051	0.0406	0.0711	0.1766	0.0122	0.0544	0.0403	0.0404
	ENSG00000015592	STMN4	stathmin 4	3294			0	0	0	0	0	0	0	0	0	1	0	0	0	0	0	0	0	0	0	0	0			0	0	0	0	0	0	0	0	0	0.009	0	0	0	0	0	0	0	0	0	0
	ENSG00000015676	NUDCD3	NudC domain containing 3	9893			575	1900	1659	918	396	751	960	1485	323	2060	1331	1787	1096	1089	894	204	411	1384	998	561	960			2.0254	7.5125	6.0875	5.998	2.3357	4.4066	5.0895	5.4199	2.6529	6.1902	6.6026	7.8946	9.7159	4.5312	7.0088	10.3312	2.3929	6.7419	11.5284	3.2496
	ENSG00000016082	ISL1	ISL LIM homeobox 1	2817			0	0	0	0	0	0	0	0	0	0	0	0	0	0	0	0	0	0	0	0	1			0	0	0	0	0	0	0	0	0	0	0	0	0	0	0	0	0	0	0	0
	ENSG00000016391	CHDH	choline dehydrogenase	7787			2	0	2	10	5	3	13	8	2	10	7	23	85	5	1	4	10	3	73	3	5			0.0089	0	0.0093	0.083	0.0375	0.0224	0.0876	0.0371	0.0209	0.0382	0.0441	0.1291	0.9573	0.0264	0.01	0.2574	0.074	0.0186	1.0713	0.0221
	ENSG00000016402	IL20RA	interleukin 20 receptor subunit alpha	4730			0	0	0	0	0	0	0	0	0	0	0	0	0	1	0	0	0	0	0	0	0			0	0	0	0	0	0	0	0	0	0	0	0	0	0.0087	0	0	0	0	0	0
	ENSG00000016490	CLCA1	chloride channel accessory 1	3340			0	0	0	0	0	1	0	1	0	0	0	0	0	0	0	0	0	0	0	0	0			0	0	0	0	0	0.0174	0	0.0108	0	0	0	0	0	0	0	0	0	0	0	0
	ENSG00000016602	CLCA4	chloride channel accessory 4	3447			0	0	0	0	0	0	0	0	0	1	2	0	2	0	0	0	0	3	0	0	1			0	0	0	0	0	0	0	0	0	0.0086	0.0285	0	0.0509	0	0	0	0	0.0419	0	0
	ENSG00000016864	GLT8D1	glycosyltransferase 8 domain containing 1	3783			579	1103	857	606	218	482	472	984	210	1425	542	1000	498	982	584	80	350	793	303	340	506			5.3334	11.405	8.2237	10.3544	3.3626	7.3962	6.5439	9.3918	4.5106	11.1981	7.0312	11.5531	11.545	10.6853	11.9731	10.5951	5.3289	10.1021	9.1532	5.1504
	ENSG00000017260	ATP2C1	ATPase secretory pathway Ca2+ transporting 1	8533			421	983	815	341	263	760	441	1077	109	671	338	413	224	746	349	40	515	818	132	178	239			1.7193	4.5062	3.4672	2.5831	1.7985	5.1702	2.7106	4.5573	1.038	2.3377	1.9439	2.1154	2.3022	3.5987	3.1722	2.3486	3.4762	4.6198	1.7678	1.1954
	ENSG00000017427	IGF1	insulin like growth factor 1	8122			9	0	2	1	2	3	4	3	0	0	0	0	4	2	3	0	2	0	0	0	6			0.0386	0	0.0089	0.008	0.0144	0.0214	0.0258	0.0133	0	0	0	0	0.0432	0.0101	0.0286	0	0.0142	0	0	0
	ENSG00000017483	SLC38A5	solute carrier family 38 member 5	4018			340	268	304	141	281	183	228	291	285	401	184	261	151	271	108	50	189	177	137	164	130			2.9487	2.609	2.7465	2.2683	4.0808	2.6439	2.9762	2.615	5.7635	2.9669	2.2474	2.839	3.2958	2.7763	2.0847	6.2346	2.7093	2.1229	3.8965	2.339
	ENSG00000017797	RALBP1	ralA binding protein 1	8041			437	320	415	202	182	267	217	280	162	520	367	415	181	404	134	21	218	240	131	381	322			1.8938	1.5567	1.8735	1.6238	1.3207	1.9275	1.4154	1.2573	1.637	1.9225	2.2399	2.2557	1.9741	2.0682	1.2925	1.3085	1.5615	1.4384	1.8618	2.7153
	ENSG00000018189	RUFY3	RUN and FYVE domain containing 3	9405			862	1522	2202	1039	284	912	821	1485	236	2379	975	1122	1082	1570	862	119	807	932	596	543	705			3.1938	6.3301	8.4992	7.1408	1.762	5.629	4.5784	5.7011	2.039	7.5197	5.0876	5.214	10.0895	6.8715	7.1085	6.3392	4.9422	4.7757	7.2419	3.3086
	ENSG00000018236	CNTN1	contactin 1	7492			0	6	0	0	0	0	0	0	0	0	0	0	0	2	2	0	0	0	0	1	0			0	0.0313	0	0	0	0	0	0	0	0	0	0	0	0.011	0.0207	0	0	0	0	0.0076
	ENSG00000018280	SLC11A1	solute carrier family 11 member 1	8676			1436	882	895	512	1133	210	540	635	1339	336	1691	849	178	565	532	31	43	1354	440	332	596			5.7676	3.9765	3.7448	3.8145	7.6201	1.4051	3.2644	2.6427	12.5405	1.1513	9.5651	4.2768	1.7993	2.6807	4.7558	1.7902	0.2855	7.521	5.7956	2.1929
	ENSG00000018408	WWTR1	WW domain containing transcription regulator 1	8413			47	102	107	77	13	71	83	82	17	149	59	70	57	57	56	4	58	56	29	74	78			0.1947	0.4742	0.4617	0.5916	0.0902	0.4899	0.5174	0.3519	0.1642	0.5265	0.3442	0.3636	0.5942	0.2789	0.5163	0.2382	0.3971	0.3208	0.3939	0.5041
	ENSG00000018510	AGPS	alkylglycerone phosphate synthase	8850			330	540	603	363	191	302	195	475	116	498	287	369	145	440	519	16	293	343	90	209	250			1.2994	2.3868	2.4734	2.6513	1.2593	1.9809	1.1556	1.9379	1.065	1.6728	1.5915	1.8223	1.4369	2.0466	4.5484	0.9058	1.9069	1.8678	1.1622	1.3533
	ENSG00000018610	CXorf56	chromosome X open reading frame 56	2580			246	610	306	336	158	417	218	499	141	991	209	602	363	444	305	57	319	416	244	305	423			3.3226	9.2484	4.3055	8.418	3.5735	9.3824	4.4317	6.9835	4.4407	11.4188	3.9755	10.1979	12.3392	7.084	9.1688	11.0689	7.1215	7.7705	10.8078	6.7745
	ENSG00000018625	ATP1A2	ATPase Na+/K+ transporting subunit alpha 2	6298			2	0	0	0	0	0	0	0	0	0	0	0	0	0	0	0	4	0	0	0	0			0.0111	0	0	0	0	0	0	0	0	0	0	0	0	0	0	0	0.0366	0	0	0
	ENSG00000018699	TTC27	tetratricopeptide repeat domain 27	3443			136	776	803	373	119	499	500	505	113	1398	727	456	439	485	490	64	332	576	352	322	508			1.3765	8.8162	8.4664	7.0026	2.0168	8.4132	7.6167	5.296	2.6668	12.0708	10.3625	5.7885	11.1822	5.7985	11.038	9.3131	5.554	8.0623	11.6835	5.3594
	ENSG00000018869	ZNF582	zinc finger protein 582	3350			11	24	47	20	4	30	23	28	5	95	23	22	22	36	23	6	17	40	15	14	19			0.1144	0.2802	0.5093	0.3859	0.0697	0.5198	0.3601	0.3018	0.1213	0.843	0.3369	0.287	0.5759	0.4424	0.5325	0.8973	0.2923	0.5754	0.5117	0.2395
	ENSG00000019102	VSIG2	V-set and immunoglobulin domain containing 2	1447			2	2	20	10	5	6	6	14	7	14	29	16	6	12	4	0	6	3	2	2	6			0.0482	0.0541	0.5017	0.4467	0.2016	0.2407	0.2175	0.3493	0.3931	0.2876	0.9835	0.4833	0.3636	0.3414	0.2144	0	0.2388	0.0999	0.158	0.0792
	ENSG00000019144	PHLDB1	pleckstrin homology like domain family B member 1	21715			24	19	18	5	20	5	12	19	0	9	12	19	8	12	9	5	6	25	3	4	3			0.0385	0.0342	0.0301	0.0149	0.0537	0.0134	0.029	0.0316	0	0.0123	0.0271	0.0382	0.0323	0.0227	0.0321	0.1154	0.0159	0.0555	0.0158	0.0106
	ENSG00000019169	MARCO	macrophage receptor with collagenous structure	2079			741	234	528	153	388	137	303	529	18	78	59	17	14	651	29	18	311	1703	16	48	48			12.4201	4.4027	9.2194	4.7569	10.89	3.8253	7.644	9.1874	0.7035	1.1153	1.3927	0.3574	0.5906	12.8896	1.0819	4.3378	8.6161	39.4762	0.8795	1.3231
	ENSG00000019186	CYP24A1	cytochrome P450 family 24 subfamily A member 1	3988			2	5	6	27	0	2	3	31	3	15	18	24	7	3	10	0	3	8	1	6	6			0.0175	0.049	0.0546	0.4376	0	0.0291	0.0395	0.2807	0.0611	0.1118	0.2215	0.263	0.1539	0.031	0.1945	0	0.0433	0.0967	0.0287	0.0862
	ENSG00000019485	PRDM11	PR/SET domain 11	13940			8	17	23	7	0	11	23	4	0	21	14	23	30	19	5	2	5	9	9	13	19			0.02	0.0477	0.0599	0.0325	0	0.0458	0.0865	0.0104	0	0.0448	0.0493	0.0721	0.1887	0.0561	0.0278	0.0719	0.0207	0.0311	0.0738	0.0534
	ENSG00000019505	SYT13	synaptotagmin 13	5445			0	0	0	0	0	0	0	0	2	3	0	8	0	0	2	0	0	0	0	2	0			0	0	0	0	0	0	0	0	0.0298	0.0164	0	0.0642	0	0	0.0285	0	0	0	0	0.021
	ENSG00000019549	SNAI2	snail family transcriptional repressor 2	3281			0	0	0	0	0	0	0	0	0	0	0	0	0	0	0	0	0	0	0	0	0			0	0	0	0	0	0	0	0	0	0	0	0	0	0	0	0	0	0	0	0
	ENSG00000019582	CD74	CD74 molecule	4780			53530	97350	80134	62057	26499	34210	53467	85848	43709	71199	59356	126567	65373	39642	53413	20510	14564	79391	77017	31009	46022			390.239	796.646	608.57	839.176	323.484	415.452	586.664	648.474	743.013	442.805	609.4	1157.25	1199.42	341.382	866.664	2149.75	175.491	800.422	1841.31	371.756
	ENSG00000019991	HGF	hepatocyte growth factor	9753			67	1	17	20	3	4	1	3	151	229	76	200	4	3	11	0	18	3	21	89	70			0.2394	0.004	0.0633	0.1326	0.0179	0.0238	0.0054	0.0111	1.258	0.698	0.3824	0.8962	0.036	0.0127	0.0875	0	0.1063	0.0148	0.2461	0.5229
	ENSG00000019995	ZRANB1	zinc finger RANBP2-type containing 1	5993			222	172	215	99	118	130	95	229	99	379	167	254	87	180	92	22	148	153	91	149	124			1.2908	1.1226	1.3023	1.0678	1.1489	1.2592	0.8314	1.3797	1.3423	1.88	1.3675	1.8524	1.2731	1.2364	1.1906	1.8392	1.4224	1.2303	1.7353	1.4248
	ENSG00000020129	NCDN	neurochondrin	4917			18	70	60	55	21	45	45	65	9	92	46	35	26	53	26	6	40	44	24	15	30			0.1276	0.5569	0.443	0.723	0.2492	0.5313	0.48	0.4773	0.1487	0.5562	0.4591	0.3111	0.4637	0.4437	0.4101	0.6114	0.4686	0.4312	0.5578	0.1748
	ENSG00000020181	ADGRA2	adhesion G protein-coupled receptor A2	7084			0	1	3	3	0	0	0	3	0	0	0	9	0	0	0	0	0	2	0	7	1			0	0.0055	0.0154	0.0274	0	0	0	0.0153	0	0	0	0.0555	0	0	0	0	0	0.0136	0	0.0566
	ENSG00000020256	ZFP64	ZFP64 zinc finger protein	6790			10	61	87	33	11	41	68	27	11	89	102	108	61	26	68	15	15	90	57	18	25			0.0513	0.3514	0.4651	0.3141	0.0945	0.3505	0.5253	0.1436	0.1316	0.3897	0.7372	0.6952	0.7879	0.1576	0.7767	1.1068	0.1272	0.6388	0.9593	0.1519
	ENSG00000020426	MNAT1	MNAT1 component of CDK activating kinase	3877			217	498	410	229	49	344	243	364	104	933	350	444	206	432	198	30	273	266	152	312	297			1.9504	5.0245	3.8389	3.8179	0.7375	5.1506	3.2873	3.39	2.1797	7.1541	4.4303	5.0052	4.6598	4.5867	3.961	3.8768	4.0557	3.3064	4.4804	4.6117
	ENSG00000020577	SAMD4A	sterile alpha motif domain containing 4A	12170			30	47	36	4	12	63	63	94	5	136	44	62	16	18	42	4	101	60	6	14	18			0.0859	0.1511	0.1074	0.0212	0.0575	0.3005	0.2715	0.2789	0.0334	0.3322	0.1774	0.2227	0.1153	0.0609	0.2677	0.1647	0.478	0.2376	0.0563	0.0659
	ENSG00000020633	RUNX3	RUNX family transcription factor 3	4523			515	1921	1420	906	275	927	939	1348	275	2547	1094	1642	625	1112	628	110	812	920	573	714	915			3.9677	16.6134	11.3968	12.9477	3.5478	11.8973	10.8886	10.761	4.9404	16.7405	11.8701	15.8665	12.1186	10.1203	10.7687	12.1847	10.3403	9.8025	14.4776	9.0463
	ENSG00000020922	MRE11	MRE11 homolog, double strand break repair nuclease	7689			579	1763	1509	781	214	1006	821	1199	360	4023	1685	1831	1085	1393	913	137	834	1125	906	1123	1557			2.624	8.9689	7.1243	6.5656	1.624	7.5949	5.6002	5.6304	3.8044	15.5542	10.7546	10.4077	12.3754	7.4575	9.2094	8.9269	6.2474	7.0511	13.4656	8.3697
	ENSG00000021300	PLEKHB1	pleckstrin homology domain containing B1	4933			14	159	184	22	7	89	65	93	11	240	95	121	37	63	88	11	64	95	38	58	127			0.0989	1.2608	1.354	0.2883	0.0828	1.0473	0.6911	0.6807	0.1812	1.4463	0.9451	1.072	0.6578	0.5257	1.3836	1.1172	0.7473	0.9281	0.8803	0.6738
	ENSG00000021355	SERPINB1	serpin family B member 1	3047			4098	3749	4120	2929	2550	2720	2507	5084	1799	4387	3050	4822	1639	3499	2041	289	2080	3541	1185	1666	2810			46.8663	48.1283	49.0847	62.1351	48.8337	51.8194	43.1533	60.2453	47.9747	42.8017	49.1239	69.1655	47.1744	47.2699	51.952	47.5199	39.3182	56.0053	44.444	31.3329
	ENSG00000021461	CYP3A43	cytochrome P450 family 3 subfamily A member 43	2637			0	0	0	0	0	0	0	1	0	0	1	5	1	0	0	0	4	4	0	0	0			0	0	0	0	0	0	0	0.0137	0	0	0.0186	0.0829	0.0333	0	0	0	0.0874	0.0731	0	0
	ENSG00000021488	SLC7A9	solute carrier family 7 member 9	2598			2	8	5	6	1	7	4	3	3	40	19	12	0	2	1	0	3	3	1	4	7			0.0268	0.1205	0.0699	0.1493	0.0225	0.1564	0.0808	0.0417	0.0938	0.4577	0.3589	0.2019	0	0.0317	0.0299	0	0.0665	0.0556	0.044	0.0882
	ENSG00000021574	SPAST	spastin	9490			490	556	668	365	209	287	374	489	243	1079	718	812	343	518	337	34	299	491	203	356	464			1.7992	2.2917	2.5552	2.4861	1.2851	1.7555	2.067	1.8605	2.0806	3.38	3.713	3.7396	3.1698	2.2469	2.7542	1.795	1.8147	2.4934	2.4445	2.1497
	ENSG00000021645	NRXN3	neurexin 3	15535			13	0	0	0	2	3	2	0	1	0	0	0	0	1	0	0	0	1	0	0	0			0.0292	0	0	0	0.0075	0.0112	0.0068	0	0.0052	0	0	0	0	0.0026	0	0	0	0.0031	0	0
	ENSG00000021762	OSBPL5	oxysterol binding protein like 5	7473			6	9	3	13	3	4	2	2	9	19	4	8	0	8	0	0	1	0	1	8	5			0.028	0.0471	0.0146	0.1124	0.0234	0.0311	0.014	0.0097	0.0979	0.0756	0.0263	0.0468	0	0.0441	0	0	0.0077	0	0.0153	0.0613
	ENSG00000021776	AQR	aquarius intron-binding spliceosomal factor	13431			1182	2232	1923	1022	484	1270	1216	1747	393	3693	1813	1900	1158	1600	1163	145	881	1545	1005	908	1481			3.0667	6.5004	5.1975	4.9185	2.1028	5.489	4.7485	4.6965	2.3776	8.174	6.6245	6.1827	7.5614	4.9037	6.7159	5.4089	3.7781	5.5436	8.5512	3.8741
	ENSG00000021826	CPS1	carbamoyl-phosphate synthase 1	10864			0	1	1	0	0	1	4	0	0	2	1	2	0	0	1	0	6	1	0	2	5			0	0.0036	0.0033	0	0	0.0053	0.0193	0	0	0.0055	0.0045	0.008	0	0	0.0071	0	0.0318	0.0044	0	0.0105
	ENSG00000021852	C8B	complement C8 beta chain	2732			0	0	0	0	0	0	0	0	0	0	0	0	0	0	0	0	0	0	0	0	0			0	0	0	0	0	0	0	0	0	0	0	0	0	0	0	0	0	0	0	0
	ENSG00000022267	FHL1	four and a half LIM domains 1	5862			10	65	31	43	5	46	31	91	7	86	71	64	4	28	50	1	66	41	11	60	50			0.0594	0.4337	0.192	0.4741	0.0498	0.4555	0.2774	0.5605	0.097	0.4361	0.5944	0.4772	0.0598	0.1966	0.6615	0.0855	0.6485	0.3371	0.2144	0.5865
	ENSG00000022277	RTF2	replication termination factor 2	4063			3679	3203	3346	2530	2506	2300	2553	4401	1561	4639	2704	4055	1674	3404	1805	279	2089	2941	1309	1937	2390			31.5532	30.8367	29.8951	40.2498	35.9903	32.8607	32.9561	39.1106	31.2183	33.9425	32.6607	43.6193	36.1334	34.4871	34.4558	34.4039	29.6138	34.8838	36.818	27.32
	ENSG00000022355	GABRA1	gamma-aminobutyric acid type A receptor subunit alpha1	8420			0	0	0	0	0	0	2	0	0	0	0	0	0	0	2	0	0	0	0	0	0			0	0	0	0	0	0	0.0125	0	0	0	0	0	0	0	0.0184	0	0	0	0	0
	ENSG00000022556	NLRP2	NLR family pyrin domain containing 2	6313			20	286	247	52	7	182	89	103	7	485	119	130	43	130	57	6	101	88	37	59	63			0.1104	1.7721	1.4203	0.5324	0.0647	1.6735	0.7394	0.5891	0.0901	2.2839	0.9251	0.9	0.5974	0.8477	0.7003	0.4762	0.9215	0.6718	0.6698	0.5356
	ENSG00000022567	SLC45A4	solute carrier family 45 member 4	8608			163	84	113	35	57	56	89	46	88	93	162	78	26	52	44	0	38	65	19	100	94			0.6599	0.3817	0.4765	0.2628	0.3864	0.3776	0.5423	0.193	0.8307	0.3212	0.9236	0.396	0.2649	0.2487	0.3964	0	0.2543	0.3639	0.2522	0.6657
	ENSG00000022840	RNF10	ring finger protein 10	5900			3806	1689	2191	1079	2724	1280	1374	2245	1934	2688	1945	2012	1021	2065	796	148	1711	1524	778	1661	1285			22.479	11.1979	13.4807	11.8211	26.9406	12.5937	12.2142	13.739	26.6353	13.5439	16.1783	14.9043	15.1766	14.4073	10.4639	12.5678	16.7033	12.4483	15.0694	16.133
	ENSG00000022976	ZNF839	zinc finger protein 839	5590			61	96	131	37	31	81	56	108	38	216	120	149	49	52	63	7	32	57	47	62	92			0.3803	0.6718	0.8507	0.4278	0.3236	0.8411	0.5254	0.6976	0.5524	1.1487	1.0535	1.165	0.7687	0.3829	0.8741	0.6274	0.3297	0.4914	0.9608	0.6356
	ENSG00000023041	ZDHHC6	zinc finger DHHC-type palmitoyltransferase 6	3748			1637	1934	2158	1329	860	1179	1280	2389	449	2810	1612	1792	1457	1944	1182	190	946	1718	1095	886	1115			15.2198	20.1843	20.9013	22.92	13.3891	18.2604	17.9119	23.0148	9.7342	22.2881	21.1072	20.8965	34.0926	21.3506	24.4596	25.3982	14.5377	22.0902	33.3874	13.5467
	ENSG00000023171	GRAMD1B	GRAM domain containing 1B	14944			31	68	46	35	14	26	36	103	26	144	52	37	124	39	14	12	47	40	118	11	26			0.0723	0.178	0.1117	0.1514	0.0547	0.101	0.1263	0.2489	0.1414	0.2865	0.1708	0.1082	0.7277	0.1074	0.0727	0.4023	0.1811	0.129	0.9024	0.0422
	ENSG00000023191	RNH1	ribonuclease/angiogenin inhibitor 1	7374			169	109	183	151	60	81	153	144	42	71	86	111	58	113	107	16	47	190	31	31	34			0.7986	0.5782	0.9009	1.3236	0.4748	0.6376	1.0882	0.7051	0.4628	0.2862	0.5723	0.6579	0.6898	0.6308	1.1254	1.0871	0.3671	1.2417	0.4804	0.2409
	ENSG00000023228	NDUFS1	NADH:ubiquinone oxidoreductase core subunit S1	12174			1485	2357	1902	1107	683	1350	1213	1960	550	3243	1451	1917	899	1491	1205	121	769	1816	704	796	1235			4.2506	7.5733	5.6715	5.8777	3.2737	6.4372	5.2259	5.8132	3.671	7.9192	5.8492	6.8821	6.4763	5.0415	7.6769	4.9797	3.6383	7.1888	6.6086	3.7469
	ENSG00000023287	RB1CC1	RB1 inducible coiled-coil 1	7613			1757	2169	2101	1375	894	1680	1212	2402	589	3214	1631	1919	920	1943	1193	100	1332	1359	568	1437	1340			8.0422	11.1445	10.0182	11.6745	6.8523	12.81	8.3498	11.3922	6.2866	12.5504	10.5139	11.0168	10.5982	10.5058	12.1539	6.581	10.0775	8.6028	8.5263	10.8168
	ENSG00000023318	ERP44	endoplasmic reticulum protein 44	4808			3897	3711	4046	2866	2190	1827	2839	5418	1437	3008	2412	4435	1182	2871	2216	257	1472	3466	839	1189	1372			28.244	30.1914	30.548	38.5303	26.5786	22.0582	30.9694	40.6878	24.2854	18.5986	24.6194	40.3147	21.5602	24.58	35.7468	26.7805	17.6338	34.7408	19.9418	14.1715
	ENSG00000023330	ALAS1	5'-aminolevulinate synthase 1	2536			3378	2825	2739	2249	1431	1221	1211	3191	977	3201	1734	2417	1402	2470	1605	240	895	1906	1016	1121	1293			46.4164	43.5739	39.2071	57.3232	32.9262	27.9487	25.0453	45.4326	31.3039	37.5234	33.5556	41.6545	48.4841	40.0923	49.086	47.4146	20.3272	36.2201	45.7838	25.3311
	ENSG00000023445	BIRC3	baculoviral IAP repeat containing 3	7518			5573	16702	14534	10359	3829	14739	12527	18400	1002	26352	7328	9897	13794	11710	11721	1635	13298	14720	6118	6944	10529			25.8314	86.9008	70.1786	89.0647	29.719	113.805	87.3929	88.3701	10.8298	104.202	47.8353	57.5355	160.912	64.1162	120.919	108.96	101.88	94.3585	92.9982	52.9304
	ENSG00000023516	AKAP11	A-kinase anchoring protein 11	9915			268	814	786	399	129	514	493	652	151	1650	691	761	614	537	487	90	398	659	478	383	572			0.9419	3.2114	2.8777	2.6012	0.7592	3.0093	2.6079	2.3744	1.2375	4.9472	3.4202	3.3545	5.431	2.2294	3.8095	4.5478	2.312	3.2031	5.5094	2.2136
	ENSG00000023572	GLRX2	glutaredoxin 2	6210			318	636	660	341	115	417	371	508	115	1189	486	625	300	423	423	28	270	524	222	276	474			1.7844	4.0061	3.8581	3.5494	1.0806	3.898	3.1334	2.9537	1.5047	5.6919	3.8407	4.3987	4.2367	2.8039	5.283	2.259	2.5042	4.0664	4.0853	2.5469
	ENSG00000023608	SNAPC1	small nuclear RNA activating complex polypeptide 1	2593			564	1293	1378	849	697	823	878	1333	65	283	289	454	530	479	1386	112	361	1301	148	107	253			7.5794	19.5053	19.2916	21.1639	15.6849	18.4244	17.7592	18.5617	2.0369	3.2445	5.4697	7.6522	17.9256	7.6041	41.4565	21.6404	8.0188	24.1797	6.5227	2.3647
	ENSG00000023697	DERA	deoxyribose-phosphate aldolase	2813			268	563	485	306	104	276	274	459	264	718	405	718	312	338	250	39	118	387	256	285	339			3.3199	7.8288	6.2588	7.0314	2.1573	5.6955	5.1087	5.8916	7.6258	7.5879	7.0656	11.1555	9.7271	4.9461	6.8929	6.9462	2.4161	6.6301	10.4001	5.8059
	ENSG00000023734	STRAP	serine/threonine kinase receptor associated protein	2215			2628	4236	4412	2362	1786	1676	3328	5342	979	2933	2358	4600	1876	2064	2257	434	1046	4091	1757	1163	1519			41.344	74.8065	72.3075	68.9281	47.05	43.9234	78.8027	87.0804	35.9139	39.3645	52.2439	90.7651	74.2779	38.3574	79.0295	98.167	27.1995	89.0085	90.6495	30.0887
	ENSG00000023839	ABCC2	ATP binding cassette subfamily C member 2	7837			58	68	102	46	31	53	36	56	18	101	97	93	65	74	39	15	24	60	67	44	69			0.2579	0.3394	0.4725	0.3794	0.2308	0.3926	0.2409	0.258	0.1866	0.3831	0.6074	0.5186	0.7274	0.3887	0.386	0.9589	0.1764	0.369	0.977	0.3217
	ENSG00000023892	DEF6	DEF6 guanine nucleotide exchange factor	2579			179	293	347	173	111	147	236	260	95	648	419	396	69	264	95	3	99	199	98	176	272			2.4186	4.444	4.8843	4.336	2.5114	3.3087	4.7995	3.6401	2.9931	7.4695	7.9731	6.7109	2.3464	4.2137	2.857	0.5828	2.211	3.7186	4.3425	3.9107
	ENSG00000023902	PLEKHO1	pleckstrin homology domain containing O1	6629			723	602	913	447	392	281	531	661	316	800	628	786	240	689	261	72	319	565	269	464	493			3.8006	3.5523	4.9997	4.3586	3.4506	2.4607	4.2012	3.6003	3.8734	3.5876	4.6492	5.1821	3.1751	4.2784	3.0537	5.4417	2.7717	4.1075	4.6374	4.0111
	ENSG00000023909	GCLM	glutamate-cysteine ligase modifier subunit	5426			225	681	406	247	235	460	381	394	70	684	265	308	141	369	445	19	285	256	88	192	283			1.445	4.9094	2.7162	2.9424	2.5272	4.9212	3.6828	2.6218	1.0483	3.7475	2.3968	2.4809	2.279	2.7994	6.3608	1.7544	3.0253	2.2737	1.8534	2.0278
	ENSG00000024048	UBR2	ubiquitin protein ligase E3 component n-recognin 2	8840			2392	1924	2305	888	767	1518	1389	1355	1002	4083	2482	1665	1248	2219	931	170	1374	1364	957	1573	1666			9.4291	8.5135	9.4654	6.4931	5.0628	9.9682	8.241	5.5345	9.2102	13.7307	13.7789	8.2318	12.3812	10.3328	8.1683	9.6349	8.9524	7.436	12.3716	10.197
	ENSG00000024422	EHD2	EH domain containing 2	3844			5	1	0	0	3	0	0	1	0	0	0	0	0	2	2	0	0	0	0	0	0			0.0453	0.0102	0	0	0.0455	0	0	0.0094	0	0	0	0	0	0.0214	0.0404	0	0	0	0	0
	ENSG00000024526	DEPDC1	DEP domain containing 1	5904			28	0	6	4	2	2	4	2	9	6	11	3	0	7	0	0	6	1	0	0	0			0.1653	0	0.0369	0.0438	0.0198	0.0197	0.0355	0.0122	0.1239	0.0302	0.0914	0.0222	0	0.0488	0	0	0.0585	0.0082	0	0
	ENSG00000024862	CCDC28A	coiled-coil domain containing 28A	1507			1298	2352	2071	1530	416	1187	1123	1909	605	3353	1749	2369	1124	1565	975	151	666	1527	788	1214	1359			30.0139	61.0494	49.8871	65.6249	16.1076	45.7228	39.0839	45.7386	32.6209	66.1434	56.9563	68.7047	65.4114	42.7479	50.1791	50.2011	25.4545	48.8317	59.7558	46.164
	ENSG00000025039	RRAGD	Ras related GTP binding D	5095			651	411	593	446	445	219	215	337	145	278	156	210	105	453	352	14	153	195	21	105	82			4.4524	3.1554	4.2251	5.6582	5.0964	2.4951	2.2132	2.3882	2.3125	1.6221	1.5026	1.8014	1.8074	3.6599	5.3583	1.3767	1.7296	1.8444	0.471	1.181
	ENSG00000025156	HSF2	heat shock transcription factor 2	2697			406	1143	955	553	205	746	623	959	229	1693	1156	1026	440	699	608	45	416	837	322	515	946			5.2457	16.5776	12.8542	13.2536	4.4353	16.0566	12.1154	12.8389	6.8993	18.6613	21.035	16.6265	14.3078	10.6687	17.4845	8.3595	8.8841	14.9562	13.644	10.9427
	ENSG00000025293	PHF20	PHD finger protein 20	8372			3131	5606	4955	3063	1828	3926	3256	5454	1099	8785	4991	5388	3255	4102	2160	414	2866	3475	2514	3189	3668			13.0321	26.1928	21.485	23.6487	12.7409	27.2218	20.398	23.5221	10.6665	31.1946	29.2566	28.1276	34.0975	20.1688	20.0104	24.7754	19.7174	20.0033	34.3165	21.8285
	ENSG00000025423	HSD17B6	hydroxysteroid 17-beta dehydrogenase 6	2272			1	41	24	22	2	22	36	25	2	28	51	19	12	23	32	1	14	43	8	12	30			0.0153	0.7059	0.3835	0.6259	0.0514	0.5621	0.831	0.3973	0.0715	0.3664	1.1016	0.3655	0.4632	0.4167	1.0924	0.2205	0.3549	0.9121	0.4024	0.3027
	ENSG00000025434	NR1H3	nuclear receptor subfamily 1 group H member 3	4534			351	199	360	207	122	78	46	313	86	154	74	160	75	240	135	15	32	195	71	42	71			2.6977	1.7168	2.8823	2.9511	1.5701	0.9986	0.5321	2.4926	1.5412	1.0097	0.801	1.5423	1.4507	2.1789	2.3093	1.6575	0.4065	2.0727	1.7896	0.5308
	ENSG00000025708	TYMP	thymidine phosphorylase	3600			1099	253	532	307	567	216	487	408	332	255	302	315	124	438	97	25	411	266	67	240	180			10.6379	2.749	5.3645	5.5122	9.1904	3.4829	7.0951	4.0921	7.4936	2.1057	4.1169	3.8242	3.0208	5.0082	2.0898	3.4793	6.5757	3.5609	2.1269	3.8204
	ENSG00000025770	NCAPH2	non-SMC condensin II complex subunit H2	4459			36	66	70	28	15	29	41	44	21	61	59	54	44	32	34	10	18	92	57	21	37			0.2813	0.579	0.5699	0.4059	0.1963	0.3775	0.4823	0.3563	0.3827	0.4067	0.6494	0.5293	0.8654	0.2954	0.5914	1.1236	0.2325	0.9943	1.4608	0.2699
	ENSG00000025772	TOMM34	translocase of outer mitochondrial membrane 34	1973			74	206	307	150	90	89	276	148	62	186	273	317	154	119	199	66	30	327	210	32	118			1.307	4.0841	5.6485	4.9142	2.6617	2.6185	7.3369	2.7085	2.5534	2.8025	6.7905	7.0221	6.8453	2.4828	7.8227	16.7597	0.8758	7.9872	12.1635	0.9294
	ENSG00000025796	SEC63	SEC63 homolog, protein translocation regulator	8606			1554	1688	2403	1516	907	1344	1546	2582	562	2850	1386	2149	742	2149	1203	93	1308	2045	599	912	1257			6.2923	7.6724	10.1362	11.3864	6.1498	9.0655	9.4219	10.8329	5.3063	9.8449	7.9036	10.9136	7.5614	10.2789	10.8417	5.4142	8.7541	11.4516	7.9541	6.0728
	ENSG00000025800	KPNA6	karyopherin subunit alpha 6	7457			2079	3762	3728	1980	1108	2294	2125	3426	841	5859	2760	3925	2060	3301	1503	295	1658	2866	1589	1571	2568			9.7152	19.7339	18.1482	17.1629	8.6702	17.8577	14.9461	16.5887	9.164	23.3575	18.164	23.0044	24.2272	18.2219	15.6324	19.8202	12.8063	18.522	24.3516	12.0729
	ENSG00000026025	VIM	vimentin	5176			7553	7613	7826	5536	3470	2829	2810	4200	1718	5532	2436	2745	1756	7652	4168	186	2463	4357	623	1605	2278			50.8494	57.5333	54.8867	69.134	39.1189	31.7274	28.4737	29.2985	26.9701	31.7727	23.0966	23.1784	29.753	60.8547	62.4547	18.004	27.4077	40.5666	13.755	17.7696
	ENSG00000026036	RTEL1-TNFRSF6B	RTEL1-TNFRSF6B readthrough (NMD candidate)	9093			0	0	1	0	1	0	5	3	0	0	0	1	0	0	0	0	0	0	1	0	0			0	0	0.004	0	0.0064	0	0.0288	0.0119	0	0	0	0.0048	0	0	0	0	0	0	0.0126	0
	ENSG00000026103	FAS	Fas cell surface death receptor	5578			1182	1213	850	567	825	742	899	894	261	1568	426	657	199	605	478	51	661	484	112	416	425			7.3841	8.5063	5.5317	6.5704	8.6303	7.7218	8.453	5.7869	3.802	8.3567	3.748	5.1478	3.1288	4.4647	6.6463	4.5808	6.8254	4.1816	2.2946	4.2738
	ENSG00000026297	RNASET2	ribonuclease T2	7643			572	285	391	151	107	162	156	160	421	715	605	485	130	284	59	11	90	140	139	336	385			2.6079	1.4586	1.8571	1.277	0.8169	1.2304	1.0705	0.7559	4.4758	2.781	3.8847	2.7734	1.4917	1.5296	0.5987	0.7211	0.6782	0.8828	2.0783	2.5193
	ENSG00000026508	CD44	CD44 molecule (Indian blood group)	10004			10129	16871	22919	10173	11933	11344	19660	19348	3098	14781	13398	15194	5286	12769	12284	1540	8376	25636	3850	3527	8281			35.2821	65.9667	83.1656	65.7303	69.603	65.8246	103.072	69.8317	25.1629	43.9234	65.7252	66.3794	46.3398	52.5408	95.2353	77.1253	48.2243	123.496	43.9799	20.2037
	ENSG00000026559	KCNG1	potassium voltage-gated channel modifier subfamily G member 1	5415			0	5	3	3	0	9	0	3	0	18	6	0	12	1	3	2	1	4	10	3	2			0	0.0361	0.0201	0.0358	0	0.0965	0	0.02	0	0.0988	0.0544	0	0.1943	0.0076	0.043	0.185	0.0106	0.0356	0.211	0.0317
	ENSG00000026652	AGPAT4	1-acylglycerol-3-phosphate O-acyltransferase 4	14253			598	938	692	421	475	506	375	874	170	877	395	362	128	600	263	33	334	479	56	262	225			1.462	2.5743	1.7625	1.9093	1.9446	2.0608	1.3799	2.2141	0.9692	1.8292	1.3601	1.11	0.7876	1.7328	1.4311	1.16	1.3497	1.6196	0.449	1.0534
	ENSG00000026751	SLAMF7	SLAM family member 7	4833			24014	26771	32015	11111	23633	17817	19309	32256	715	3766	1396	1936	8022	27867	17998	1448	19973	18683	718	1269	1912			173.144	216.673	240.469	148.603	285.334	214	209.544	240.982	12.0211	23.1649	14.1754	17.5075	145.568	237.349	288.828	150.107	238.029	186.297	16.9776	15.0468
	ENSG00000026950	BTN3A1	butyrophilin subfamily 3 member A1	5539			3154	5630	4562	1888	1458	3529	3179	3672	1780	9698	4320	4524	2013	4511	2407	367	2727	4443	1549	2687	3891			19.8423	39.7589	29.8982	22.0323	15.3595	36.9842	30.1017	23.9365	26.1121	52.0496	38.2752	35.6965	31.8722	33.5239	33.7036	33.1959	28.3568	38.6563	31.9586	27.7993
	ENSG00000027001	MIPEP	mitochondrial intermediate peptidase	3388			18	37	31	18	1	20	7	12	9	47	13	32	15	29	16	1	3	20	11	16	14			0.1851	0.4272	0.3322	0.3434	0.0172	0.3427	0.1084	0.1279	0.2159	0.4124	0.1883	0.4128	0.3883	0.3523	0.3663	0.1479	0.051	0.2845	0.371	0.2706
	ENSG00000027075	PRKCH	protein kinase C eta	8830			710	1874	1904	832	613	1410	1470	1687	240	3064	1861	1338	383	1662	857	72	1441	1196	256	1059	1278			2.8019	8.3017	7.8276	6.0905	4.0509	9.2695	8.7315	6.8983	2.2085	10.3156	10.3431	6.6226	3.804	7.7479	7.5275	4.0853	9.3995	6.5275	3.3132	6.8728
	ENSG00000027644	INSRR	insulin receptor related receptor	5200			0	0	0	1	0	1	1	0	0	0	0	1	0	0	0	0	0	1	0	0	5			0	0	0	0.0124	0	0.0112	0.0101	0	0	0	0	0.0084	0	0	0	0	0	0.0093	0	0
	ENSG00000027697	IFNGR1	interferon gamma receptor 1	3277			12927	8685	11336	7111	6894	4530	4624	8216	7048	14672	7357	13647	2887	8952	4270	346	3135	6442	1781	4051	5678			137.462	103.669	125.576	140.263	122.757	80.2449	74.007	90.5261	174.76	133.1	110.177	182.01	77.2628	112.449	101.061	52.8992	55.1016	94.7371	62.1091	70.8409
	ENSG00000027847	B4GALT7	beta-1,4-galactosyltransferase 7	4878			21	47	53	25	32	27	27	25	18	67	45	37	16	55	23	5	20	46	15	18	20			0.15	0.3769	0.3944	0.3313	0.3828	0.3213	0.2903	0.185	0.2998	0.4083	0.4527	0.3315	0.2877	0.4641	0.3657	0.5135	0.2362	0.4545	0.3514	0.2115
	ENSG00000027869	SH2D2A	SH2 domain containing 2A	2512			29	208	175	100	28	176	127	187	26	289	124	140	41	130	44	12	93	93	35	126	65			0.4023	3.2389	2.5289	2.5732	0.6504	4.0671	2.6516	2.6879	0.841	3.4201	2.4225	2.4358	1.4314	2.1303	1.3585	2.3934	2.1324	1.7842	1.5923	2.8744
	ENSG00000028116	VRK2	VRK serine/threonine kinase 2	3531			259	604	412	270	99	302	351	598	150	831	312	599	327	371	242	61	217	414	243	204	270			2.556	6.6911	4.2357	4.9426	1.636	4.9648	5.2136	6.115	3.4518	6.9963	4.3363	7.4142	8.1218	4.325	5.3156	8.6553	3.5397	5.6504	7.8646	3.3108
	ENSG00000028137	TNFRSF1B	TNF receptor superfamily member 1B	3778			6209	5058	6588	3047	7362	3347	3877	6888	1612	3498	2779	3349	1676	5539	2263	254	2629	4361	711	1525	1703			57.2691	52.369	63.3014	52.1316	113.707	51.4268	53.8227	65.8296	34.6702	27.5248	36.0987	38.7425	38.9056	60.3508	46.4573	33.6838	40.0804	55.6288	21.5068	23.1316
	ENSG00000028203	VEZT	vezatin, adherens junctions transmembrane protein	8766			810	1680	1588	863	372	1108	936	1617	353	2601	1240	1372	730	1342	958	108	642	1188	584	541	1116			3.2199	7.4966	6.5761	6.3636	2.4762	7.3373	5.6002	6.6604	3.2721	8.8207	6.942	6.8405	7.3033	6.3018	8.4761	6.1727	4.2183	6.5312	7.6134	3.5367
	ENSG00000028277	POU2F2	POU class 2 homeobox 2	9072			907	1170	1632	956	803	638	1242	1688	152	1327	955	976	963	1108	737	182	618	1121	806	491	765			3.4839	5.0448	6.5304	6.8115	5.1649	4.0824	7.1804	6.7183	1.3614	4.3484	5.1661	4.702	9.3094	5.0275	6.3008	10.0512	3.9236	5.955	10.1531	3.1015
	ENSG00000028310	BRD9	bromodomain containing 9	9549			57	83	135	54	46	40	102	118	26	138	119	145	65	78	57	13	29	123	38	30	81			0.208	0.34	0.5132	0.3655	0.2811	0.2432	0.5602	0.4462	0.2212	0.4296	0.6116	0.6637	0.597	0.3362	0.463	0.6821	0.1749	0.6208	0.4548	0.18
	ENSG00000028528	SNX1	sorting nexin 1	9789			1970	2036	1859	1419	717	764	1069	1507	916	1950	1253	2054	616	1411	944	118	321	1531	519	509	762			7.0128	8.1357	6.8939	9.3699	4.274	4.5305	5.7276	5.5586	7.6035	5.9219	6.2817	9.1706	5.5188	5.9334	7.4794	6.0394	1.8887	7.5372	6.0589	2.9797
	ENSG00000028839	TBPL1	TATA-box binding protein like 1	5039			681	1210	904	591	365	595	834	1108	329	1226	902	1109	463	676	609	105	438	936	417	534	603			4.7094	9.3929	6.5125	7.5811	4.2267	6.8544	8.6807	7.9394	5.3052	7.2329	8.7847	9.6188	8.0582	5.5222	9.3736	10.4399	5.0065	8.9517	9.4571	6.0729
	ENSG00000029153	ARNTL2	aryl hydrocarbon receptor nuclear translocator like 2	6983			91	70	155	71	56	51	31	157	2	6	3	25	31	76	41	5	73	30	0	3	23			0.4541	0.3921	0.8058	0.6572	0.4679	0.424	0.2328	0.8118	0.0233	0.0255	0.0211	0.1565	0.3893	0.448	0.4554	0.3587	0.6021	0.207	0	0.0246
	ENSG00000029363	BCLAF1	BCL2 associated transcription factor 1	9533			3761	6431	7255	3525	1762	4495	4453	6759	1352	11012	5750	5929	5199	5796	3499	730	4201	4898	3618	3478	4202			13.7478	26.388	27.6267	23.9012	10.7852	27.3713	24.4994	25.6002	11.5239	34.3402	29.6008	27.1823	47.8289	25.0272	28.4673	38.3657	25.382	24.7608	43.3717	20.9073
	ENSG00000029364	SLC39A9	solute carrier family 39 member 9	7138			1326	1936	1569	957	627	1063	1138	1939	461	2277	1148	1670	1086	1503	1020	172	779	1448	798	603	1031			6.4733	10.6093	7.9794	8.6661	5.1256	8.6448	8.3618	9.8082	5.2478	9.4832	7.8928	10.2253	13.343	8.6675	11.0829	12.0726	6.2858	9.7761	12.776	4.841
	ENSG00000029534	ANK1	ankyrin 1	10797			321	109	196	96	164	110	237	157	202	266	209	171	136	207	63	29	162	115	89	255	96			1.036	0.3949	0.659	0.5747	0.8863	0.5914	1.1513	0.525	1.5202	0.7324	0.95	0.6922	1.1047	0.7892	0.4526	1.3457	0.8642	0.5133	0.942	1.3534
	ENSG00000029559	IBSP	integrin binding sialoprotein	1573			12	13	0	0	21	20	4	19	6	2	0	0	0	27	0	0	58	46	0	3	1			0.2658	0.3233	0	0	0.779	0.7381	0.1334	0.4361	0.3099	0.0378	0	0	0	0.7066	0	0	2.1237	1.4093	0	0.1093
	ENSG00000029639	TFB1M	transcription factor B1, mitochondrial	4111			265	1151	896	550	119	716	474	798	153	1958	683	883	480	619	535	79	413	716	329	422	793			2.2463	10.9518	7.9119	8.6478	1.6891	10.1102	6.0473	7.0088	3.0241	14.159	8.1534	9.3875	10.2399	6.1981	10.0934	9.6278	5.7864	8.3935	9.1457	5.8825
	ENSG00000029725	RABEP1	rabaptin, RAB GTPase binding effector protein 1	7059			400	732	735	355	157	541	365	612	117	1235	597	612	479	446	343	62	376	490	372	268	432			1.9746	4.0563	3.7798	3.2507	1.2978	4.4489	2.7119	3.1304	1.3468	5.201	4.1505	3.7892	5.951	2.6008	3.7686	4.4005	3.0679	3.3452	6.0224	2.1757
	ENSG00000029993	HMGB3	high mobility group box 3	3914			81	47	63	90	30	35	63	129	12	76	54	100	129	77	33	8	24	71	82	45	40			0.7211	0.4697	0.5843	1.4863	0.4473	0.5191	0.8442	1.19	0.2491	0.5772	0.6771	1.1166	2.8905	0.8098	0.6539	1.024	0.3532	0.8742	2.3942	0.6589
	ENSG00000030066	NUP160	nucleoporin 160	8576			614	1550	1545	726	271	1045	1106	1180	295	2605	1501	1367	901	1044	793	130	581	1216	765	581	1272			2.4949	7.0698	6.5398	5.4719	1.8439	7.0734	6.764	4.9681	2.7951	9.03	8.5894	6.9666	9.2138	5.0111	7.1717	7.5947	3.9021	6.8332	10.194	3.8823
	ENSG00000030110	BAK1	BCL2 antagonist/killer 1	2212			629	704	712	595	425	238	517	1286	321	446	435	1229	318	300	301	149	161	727	465	161	351			9.9089	12.4493	11.6847	17.3869	11.2113	6.2458	12.2585	20.9916	11.7916	5.994	9.6509	24.283	12.6079	5.5828	10.5539	33.7482	4.1922	15.8389	24.0234	4.171
	ENSG00000030304	MUSK	muscle associated receptor tyrosine kinase	9176			5	3	11	3	0	0	15	0	2	3	0	0	1	13	2	0	0	3	0	1	1			0.019	0.0128	0.0435	0.0211	0	0	0.0857	0	0.0177	0.0097	0	0	0.0096	0.0583	0.0169	0	0	0.0158	0	0.0062
	ENSG00000030419	IKZF2	IKAROS family zinc finger 2	12240			79	273	317	131	56	177	152	292	34	462	249	291	149	350	198	15	408	348	81	251	209			0.2249	0.8724	0.9402	0.6918	0.267	0.8394	0.6513	0.8614	0.2257	1.1221	0.9984	1.0391	1.0676	1.1771	1.2546	0.614	1.9199	1.3702	0.7563	1.1751
	ENSG00000030582	GRN	granulin precursor	3524			1468	1114	1476	623	1324	267	808	474	1337	347	811	1070	342	621	1022	177	91	1435	381	66	247			14.5161	12.3654	15.2045	11.4273	21.9232	4.3982	12.0256	4.8566	30.8283	2.9273	11.2941	13.2704	8.5112	7.2539	22.493	25.1644	1.4873	19.6242	12.3554	1.0733
	ENSG00000031003	FAM13B	family with sequence similarity 13 member B	6808			431	636	664	301	183	525	423	622	164	1484	664	753	452	524	351	40	357	470	346	353	520			2.2061	3.6542	3.5405	2.8578	1.5685	4.4765	3.2588	3.2988	1.9574	6.4801	4.7865	4.834	5.8226	3.1683	3.9987	2.9437	3.0203	3.327	5.808	2.9713
	ENSG00000031081	ARHGAP31	Rho GTPase activating protein 31	9374			303	263	446	227	283	176	291	323	101	179	180	233	112	279	352	16	150	261	45	69	70			1.1264	1.0975	1.7272	1.5653	1.7616	1.0899	1.6282	1.2441	0.8755	0.5677	0.9424	1.0863	1.0478	1.2252	2.9124	0.8552	0.9217	1.3418	0.5486	0.4218
	ENSG00000031691	CENPQ	centromere protein Q	1741			137	200	170	96	36	163	120	141	54	318	214	227	187	201	72	35	129	93	113	193	132			2.7421	4.4935	3.5446	3.5642	1.2066	5.4348	3.615	2.9242	2.5203	5.4299	6.0323	5.6985	9.4198	4.7524	3.2075	10.0721	4.2677	2.5743	7.4173	6.3527
	ENSG00000031698	SARS1	seryl-tRNA synthetase 1	3849			8405	11821	13476	6999	5106	6901	7370	14480	2798	13087	6332	10240	4905	9959	5873	973	5606	9446	3195	3963	5294			76.0941	120.133	127.097	117.538	77.4078	104.078	100.427	135.835	59.0681	101.078	80.7344	116.275	111.761	106.508	118.343	126.653	83.8896	118.27	94.8616	59.003
	ENSG00000031823	RANBP3	RAN binding protein 3	7445			31	58	77	37	18	26	49	54	11	54	36	66	22	30	16	5	12	56	23	30	36			0.1451	0.3047	0.3754	0.3212	0.1411	0.2027	0.3452	0.2619	0.1201	0.2156	0.2373	0.3874	0.2592	0.1659	0.1667	0.3365	0.0928	0.3625	0.353	0.2309
	ENSG00000032219	ARID4A	AT-rich interaction domain 4A	7449			2983	3060	2811	1989	1209	1937	1661	2453	1081	5232	3086	3215	1435	2440	1452	197	1306	2031	1245	1803	2379			13.9546	16.0687	13.6989	17.2595	9.4707	15.0948	11.6951	11.8902	11.7918	20.8803	20.3312	18.8633	16.8948	13.4836	15.1182	13.2501	10.0983	13.1398	19.1002	13.8706
	ENSG00000032389	EIPR1	EARP complex and GARP complex interacting protein 1	5775			184	511	332	219	98	211	255	415	104	427	278	313	232	222	186	72	72	341	250	152	183			1.1103	3.4612	2.0869	2.4512	0.9902	2.1209	2.3159	2.5947	1.4633	2.1981	2.3624	2.3688	3.5232	1.5824	2.498	6.2464	0.7181	2.8456	4.9472	1.5083
	ENSG00000032444	PNPLA6	patatin like phospholipase domain containing 6	7172			68	63	70	57	61	26	69	68	40	49	42	90	26	58	35	12	23	74	22	9	42			0.3304	0.3436	0.3543	0.5137	0.4963	0.2104	0.5046	0.3423	0.4532	0.2031	0.2874	0.5484	0.3179	0.3329	0.3785	0.8383	0.1847	0.4972	0.3505	0.0719
	ENSG00000032742	IFT88	intraflagellar transport 88	6111			311	606	712	367	295	395	422	556	116	971	709	701	457	405	295	36	261	440	317	383	408			1.7734	3.879	4.2295	3.8819	2.8168	3.7522	3.6219	3.2851	1.5424	4.7236	5.6938	5.0135	6.5585	2.7281	3.744	2.9515	2.46	3.4699	5.9281	3.5916
	ENSG00000033011	ALG1	ALG1 chitobiosyldiphosphodolichol beta-mannosyltransferase	4553			6	61	80	37	14	62	33	54	14	130	86	73	36	41	33	6	30	65	36	38	54			0.0459	0.5241	0.6378	0.5253	0.1794	0.7905	0.3801	0.4282	0.2499	0.8488	0.927	0.7007	0.6934	0.3707	0.5621	0.6602	0.3795	0.688	0.9036	0.4783
	ENSG00000033030	ZCCHC8	zinc finger CCHC-type containing 8	9125			627	1296	1222	691	300	709	879	1212	261	1906	1043	1302	683	768	618	94	436	896	606	567	748			2.3944	5.5556	4.8614	4.8948	1.9184	4.5103	5.0523	4.7958	2.3241	6.2095	5.6094	6.2361	6.5643	3.4645	5.2528	5.1611	2.7521	4.7321	7.5894	3.5608
	ENSG00000033050	ABCF2	ATP binding cassette subfamily F member 2	5158			252	566	527	255	162	373	321	606	116	763	383	460	380	481	243	57	228	415	268	177	393			1.7025	4.2923	3.7089	3.1956	1.8327	4.1978	3.264	4.2421	1.8274	4.3975	3.644	3.8977	6.461	3.8386	3.6539	5.5366	2.546	3.8774	5.9377	1.9665
	ENSG00000033100	CHPF2	chondroitin polymerizing factor 2	4205			42	37	57	51	21	32	48	52	21	44	44	44	18	40	44	2	30	61	21	11	30			0.3481	0.3442	0.4921	0.784	0.2914	0.4418	0.5987	0.4465	0.4058	0.3111	0.5135	0.4573	0.3754	0.3916	0.8116	0.2383	0.4109	0.6991	0.5707	0.1499
	ENSG00000033122	LRRC7	leucine rich repeat containing 7	14789			23	94	52	54	9	45	47	61	7	173	62	77	40	35	38	4	27	53	33	39	65			0.0542	0.2486	0.1276	0.236	0.0355	0.1766	0.1667	0.1489	0.0385	0.3478	0.2057	0.2276	0.2372	0.0974	0.1993	0.1355	0.1052	0.1727	0.255	0.1511
	ENSG00000033170	FUT8	fucosyltransferase 8	6700			140	441	406	249	70	221	281	372	93	978	479	509	371	225	236	61	160	308	379	190	424			0.7281	2.5747	2.1997	2.4022	0.6096	1.9148	2.1997	2.0047	1.1279	4.3394	3.5085	3.3203	4.8562	1.3824	2.7319	4.5615	1.3755	2.2154	6.4645	1.6251
	ENSG00000033178	UBA6	ubiquitin like modifier activating enzyme 6	11408			1546	3294	5427	1455	1023	2538	3274	3444	397	4744	3124	2459	834	2724	927	147	2129	1427	661	1272	973			4.7224	11.2946	17.2692	8.2441	5.2326	12.9145	15.0522	10.9004	2.8277	12.3624	13.439	9.4207	6.4115	9.829	6.3023	6.4559	10.749	6.0282	6.6215	6.3896
	ENSG00000033327	GAB2	GRB2 associated binding protein 2	6775			1188	634	601	326	877	406	325	624	409	574	548	601	530	656	161	87	270	409	564	282	343			6.1104	3.6605	3.2202	3.1103	7.5534	3.4787	2.516	3.3256	4.9053	2.5187	3.9695	3.877	6.8607	3.9857	1.8431	6.4337	2.2954	2.9093	9.5134	2.3853
	ENSG00000033627	ATP6V0A1	ATPase H+ transporting V0 subunit a1	10955			2373	1297	1709	1017	1169	649	804	1205	1091	1284	1631	1965	556	924	748	81	468	1145	696	895	798			7.5483	4.6311	5.6631	6.0007	6.2266	3.439	3.8492	3.9716	8.0922	3.4843	7.3065	7.8394	4.4511	3.4719	5.2957	3.7044	2.4606	5.037	7.2605	4.6818
	ENSG00000033800	PIAS1	protein inhibitor of activated STAT 1	10776			5583	9432	8594	4504	3200	5639	5057	6869	2403	14986	8313	8730	5098	7322	3904	695	4230	5479	4179	4896	6278			18.0539	34.2376	28.9507	27.0166	17.3278	30.3767	24.6131	23.0158	18.1196	41.3423	37.8587	35.4072	41.4899	27.9696	28.0985	32.313	22.6092	24.503	44.3182	26.0365
	ENSG00000033867	SLC4A7	solute carrier family 4 member 7	9616			284	749	631	337	203	558	349	599	88	2174	746	770	212	565	363	17	315	398	147	359	531			1.0292	3.0468	2.3821	2.2653	1.2318	3.3685	1.9035	2.2492	0.7436	6.721	3.8072	3.4997	1.9335	2.4186	2.9278	0.8857	1.8868	1.9946	1.747	2.1394
	ENSG00000034053	APBA2	amyloid beta precursor protein binding family A member 2	6869			8	64	61	42	2	42	22	33	13	115	63	53	2	8	22	1	12	40	5	24	49			0.0406	0.3645	0.3224	0.3952	0.017	0.3549	0.168	0.1735	0.1538	0.4977	0.4501	0.3372	0.0255	0.0479	0.2484	0.0729	0.1006	0.2806	0.0832	0.2002
	ENSG00000034152	MAP2K3	mitogen-activated protein kinase kinase 3	3775			585	340	450	318	600	243	389	573	290	266	307	356	139	406	174	37	313	412	109	407	235			5.4001	3.5231	4.3273	5.445	9.2744	3.7367	5.4046	5.4806	6.2422	2.0947	3.991	4.1216	3.2292	4.4271	3.5749	4.9106	4.7756	5.2596	3.2997	6.1784
	ENSG00000034239	EFCAB1	EF-hand calcium binding domain 1	5822			0	0	0	0	0	0	3	0	0	0	2	0	0	0	0	0	0	1	0	0	0			0	0	0	0	0	0	0.027	0	0	0	0.0169	0	0	0	0	0	0	0.0083	0	0
	ENSG00000034510	TMSB10	thymosin beta 10	461			15266	20252	21267	17217	6759	12407	14101	24913	5904	30101	13761	22098	8380	17670	11468	1388	14320	17306	4876	13935	13567			1153.95	1718.4	1674.66	2414.05	855.526	1562.29	1604.28	1951.26	1040.64	1941.09	1464.92	2095.01	1594.2	1577.79	1929.38	1508.48	1789.14	1809.14	1208.73	1732.22
	ENSG00000034533	ASTE1	asteroid homolog 1	3427			230	1030	1032	434	142	623	641	836	163	1946	913	1035	542	676	452	87	415	536	460	496	685			2.3387	11.7566	10.9317	8.1859	2.4178	10.5528	9.8101	8.8081	3.8648	16.8809	13.0744	13.1996	13.8703	8.1198	10.2295	12.7191	6.9749	7.5375	15.3395	8.294
	ENSG00000034677	RNF19A	ring finger protein 19A, RBR E3 ubiquitin protein ligase	5852			1615	3261	2081	1176	952	2981	1672	2513	573	6755	1930	2161	933	2143	1317	158	1902	2133	748	1449	1552			9.6168	21.7974	12.9089	12.9895	9.4926	29.5701	14.9852	15.5052	7.9562	34.3153	16.1852	16.1393	13.9823	15.0741	17.4547	13.527	18.7201	17.5656	14.6071	14.1893
	ENSG00000034693	PEX3	peroxisomal biogenesis factor 3	2830			256	838	890	470	60	610	585	773	125	1753	736	871	538	654	451	81	445	547	472	425	619			3.1522	11.5828	11.4163	10.735	1.2371	12.5124	10.8418	9.8624	3.589	18.4146	12.7631	13.4514	16.6723	9.5127	12.3601	14.34	9.0568	9.3149	19.06	8.606
	ENSG00000034713	GABARAPL2	GABA type A receptor associated protein like 2	3010			1457	1705	1325	935	2213	1430	1594	1658	467	1558	1009	1205	536	835	994	96	757	1127	398	620	740			16.8676	22.1572	15.9798	20.0787	42.9009	27.5782	27.775	19.8888	12.6068	15.3875	16.4509	17.4967	15.617	11.4191	25.6125	15.9792	14.4855	18.044	15.1107	11.8038
	ENSG00000034971	MYOC	myocilin	2104			0	0	0	0	0	0	0	0	0	0	1	0	0	0	0	0	0	0	0	0	0			0	0	0	0	0	0	0	0	0	0	0.0233	0	0	0	0	0	0	0	0	0
	ENSG00000035115	SH3YL1	SH3 and SYLF domain containing 1	11132			119	787	690	346	48	338	361	388	62	1148	545	543	388	370	590	63	256	756	349	371	1036			0.3725	2.7654	2.2501	2.0091	0.2516	1.7625	1.7008	1.2585	0.4526	3.0657	2.4026	2.1319	3.0567	1.3682	4.1106	2.8354	1.3246	3.2728	3.5828	1.9098
	ENSG00000035141	FAM136A	family with sequence similarity 136 member A	3086			373	1266	1186	746	225	697	779	1111	236	1963	1073	1177	833	818	548	120	343	700	624	595	817			4.2119	16.047	13.9512	15.6255	4.2544	13.1109	13.2395	12.9989	6.214	18.91	17.0635	16.6692	23.6728	10.9112	13.7726	19.4821	6.4018	10.9314	23.1077	11.0489
	ENSG00000035403	VCL	vinculin	9992			646	730	550	357	283	327	415	443	254	834	689	999	379	448	310	82	200	522	468	301	527			2.2529	2.8578	1.9982	2.3094	1.6527	1.8997	2.1783	1.6008	2.0655	2.4813	3.384	4.3697	3.3265	1.8456	2.4063	4.1116	1.1529	2.5176	5.3526	1.7263
	ENSG00000035499	DEPDC1B	DEP domain containing 1B	3806			10	2	9	9	0	5	14	5	4	3	8	10	1	16	5	0	1	3	0	23	6			0.0916	0.0206	0.0858	0.1528	0	0.0763	0.1929	0.0474	0.0854	0.0234	0.1032	0.1148	0.023	0.173	0.1019	0	0.0151	0.038	0	0.3463
	ENSG00000035664	DAPK2	death associated protein kinase 2	13612			446	245	278	57	80	128	40	85	319	550	534	250	31	228	34	4	86	37	101	241	164			1.1418	0.704	0.7414	0.2707	0.3429	0.5459	0.1541	0.2255	1.9042	1.2012	1.9252	0.8027	0.1997	0.6895	0.1937	0.1472	0.3639	0.131	0.8479	1.0146
	ENSG00000035681	NSMAF	neutral sphingomyelinase activation associated factor	6170			4597	5856	4627	2427	3263	3986	4176	3476	705	3044	1443	1420	2197	4621	2862	251	3246	3079	443	804	1147			25.9627	37.1256	27.223	25.4258	30.8591	37.5014	35.4983	20.3416	9.2845	14.6665	11.4775	10.0586	31.2281	30.8293	35.9763	20.3816	30.3017	24.0492	8.2051	7.4674
	ENSG00000035687	ADSS2	adenylosuccinate synthase 2	3441			296	563	412	281	179	401	271	331	79	704	263	463	147	387	280	26	318	331	108	211	287			2.9976	6.4	4.3464	5.2785	3.0354	6.7648	4.1306	3.4732	1.8655	6.0821	3.7509	5.8807	3.7466	4.6296	6.3111	3.7856	5.3229	4.6357	3.5868	3.514
	ENSG00000035720	STAP1	signal transducing adaptor family member 1	1951			45	1285	853	623	28	773	424	762	44	2372	603	864	2330	684	519	374	800	758	1751	631	875			0.8037	25.7634	15.8713	20.6405	0.8374	22.9995	11.3983	14.1022	1.8325	36.143	15.1679	19.3549	104.737	14.4315	20.632	96.0426	23.6176	18.7235	102.564	18.534
	ENSG00000035862	TIMP2	TIMP metallopeptidase inhibitor 2	5633			931	318	529	566	257	92	86	162	342	451	313	429	167	592	247	15	75	159	151	197	193			5.7593	2.2082	3.4091	6.4948	2.6622	0.9481	0.8007	1.0384	4.9333	2.3801	2.7269	3.3285	2.6	4.3261	3.4009	1.3341	0.7669	1.3603	3.0634	2.0041
	ENSG00000035928	RFC1	replication factor C subunit 1	6719			871	2290	2068	1411	532	1806	1501	2424	485	3969	1751	2320	1332	1658	1204	202	1432	1834	1067	1254	1864			4.5173	13.3318	11.1729	13.5741	4.6202	15.603	11.7168	13.0262	5.8653	17.5607	12.7893	15.091	17.386	10.1577	13.898	15.0625	12.2756	13.1544	18.1479	10.6953
	ENSG00000036054	TBC1D23	TBC1 domain family member 23	5176			2617	3329	3099	1803	1412	2015	1903	3624	900	4049	2019	3166	1508	3004	1775	189	1832	2436	962	1263	1848			17.6186	25.158	21.7345	22.516	15.9181	22.5983	19.2831	25.2804	14.1287	23.2552	19.1429	26.7332	25.551	23.8902	26.5972	18.2944	20.3861	22.6808	21.2397	13.9832
	ENSG00000036257	CUL3	cullin 3	11505			695	775	939	441	378	566	503	700	286	1472	845	801	446	759	366	62	449	539	308	487	660			2.105	2.635	2.9628	2.4777	1.9172	2.8558	2.293	2.1969	2.0199	3.8035	3.6044	3.0429	3.3998	2.7156	2.4673	2.6999	2.2478	2.2578	3.0594	2.4257
	ENSG00000036448	MYOM2	myomesin 2	7056			195	110	82	95	88	98	57	116	127	277	99	262	30	63	83	7	56	102	20	121	198			0.963	0.6098	0.4219	0.8703	0.7277	0.8062	0.4237	0.5936	1.4625	1.167	0.6886	1.6228	0.3729	0.3675	0.9123	0.497	0.4571	0.6967	0.3239	0.9827
	ENSG00000036473	OTC	ornithine carbamoyltransferase	1683			0	0	0	0	0	0	0	0	2	0	1	0	2	0	0	0	0	0	0	2	0			0	0	0	0	0	0	0	0	0.0966	0	0.0292	0	0.1042	0	0	0	0	0	0	0.0681
	ENSG00000036530	CYP46A1	cytochrome P450 family 46 subfamily A member 1	9358			0	15	8	0	0	2	2	9	0	16	13	1	0	0	3	0	0	1	1	2	1			0	0.0627	0.031	0	0	0.0124	0.0112	0.0347	0	0.0508	0.0682	0.0047	0	0	0.0249	0	0	0.0051	0.0122	0.0122
	ENSG00000036549	ZZZ3	zinc finger ZZ-type containing 3	9008			183	498	576	230	102	338	385	417	89	1106	548	582	346	462	364	45	221	442	287	221	486			0.7079	2.1625	2.3212	1.6504	0.6607	2.1781	2.2416	1.6715	0.8028	3.65	2.9855	2.8238	3.3686	2.1112	3.134	2.5028	1.4131	2.3647	3.641	1.4059
	ENSG00000036565	SLC18A1	solute carrier family 18 member A1	3910			4	0	30	4	4	1	23	0	1	7	0	2	0	9	0	0	10	6	1	12	0			0.0356	0	0.2785	0.0661	0.0597	0.0148	0.3085	0	0.0208	0.0532	0	0.0224	0	0.0947	0	0	0.1473	0.074	0.0292	0.1759
	ENSG00000036672	USP2	ubiquitin specific peptidase 2	4523			1	17	2	5	0	8	6	5	3	21	13	4	5	4	5	0	3	11	2	10	6			0.0077	0.147	0.0161	0.0715	0	0.1027	0.0696	0.0399	0.0539	0.138	0.1411	0.0387	0.0969	0.0364	0.0857	0	0.0382	0.1172	0.0505	0.1267
	ENSG00000036828	CASR	calcium sensing receptor	12005			3	0	5	0	0	13	0	3	2	1	6	0	0	0	0	0	0	7	0	0	1			0.0087	0	0.0151	0	0	0.0629	0	0.009	0.0135	0.0025	0.0245	0	0	0	0	0	0	0.0281	0	0
	ENSG00000037042	TUBG2	tubulin gamma 2	2793			16	55	58	62	6	35	45	36	8	54	53	54	36	40	38	7	10	45	40	11	25			0.1996	0.7703	0.7538	1.4349	0.1254	0.7274	0.845	0.4654	0.2327	0.5748	0.9313	0.845	1.1304	0.5895	1.0552	1.2557	0.2062	0.7765	1.6367	0.2257
	ENSG00000037241	RPL26L1	ribosomal protein L26 like 1	1164			470	690	601	518	197	463	357	638	186	952	468	693	294	594	378	48	380	469	235	309	367			14.0704	23.1875	18.7432	28.7652	9.8756	23.09	16.086	19.7905	12.9841	24.3137	19.7314	26.0205	22.1511	21.0062	25.1867	20.6604	18.8033	19.4176	23.0718	15.2126
	ENSG00000037280	FLT4	fms related receptor tyrosine kinase 4	8852			1	5	4	1	3	2	3	1	0	10	11	4	3	8	1	0	9	6	1	1	0			0.0039	0.0221	0.0164	0.0073	0.0198	0.0131	0.0178	0.0041	0	0.0336	0.061	0.0197	0.0297	0.0372	0.0088	0	0.0586	0.0327	0.0129	0.0065
	ENSG00000037474	NSUN2	NOP2/Sun RNA methyltransferase 2	5506			107	274	427	160	110	231	291	322	52	263	311	270	171	230	167	21	103	230	111	98	174			0.6772	1.9466	2.8152	1.8783	1.1658	2.4354	2.772	2.1116	0.7674	1.42	2.772	2.1432	2.7237	1.7195	2.3524	1.9109	1.0775	2.0131	2.3039	1.02
	ENSG00000037637	FBXO42	F-box protein 42	9009			432	468	643	268	321	401	343	528	187	1168	593	517	259	411	205	36	316	333	201	300	377			1.671	2.032	2.5909	1.9229	2.0791	2.5838	1.9969	2.1162	1.6866	3.8542	3.2303	2.5081	2.5213	1.8779	1.7649	2.0021	2.0203	1.7813	2.5497	1.9083
	ENSG00000037749	MFAP3	microfibril associated protein 3	7795			299	406	337	253	216	289	251	474	96	655	240	407	187	287	241	35	189	425	152	115	265			1.3366	2.0374	1.5694	2.0979	1.6169	2.1522	1.6888	2.1956	1.0007	2.498	1.511	2.282	2.1039	1.5156	2.3979	2.2496	1.3965	2.6275	2.2284	0.8454
	ENSG00000037757	MRI1	methylthioribose-1-phosphate isomerase 1	3466			178	725	747	361	97	439	449	665	140	1317	764	768	359	400	242	30	289	531	251	428	671			1.7896	8.1821	7.8237	6.7324	1.633	7.3524	6.7944	6.9276	3.2821	11.296	10.8176	9.6843	9.0838	4.7506	5.4152	4.3365	4.8026	7.3831	8.2758	7.0764
	ENSG00000037897	METTL1	methyltransferase like 1	1947			263	663	888	379	192	351	424	657	87	294	107	319	304	648	521	47	238	522	87	99	144			4.7071	13.32	16.5565	12.5824	5.7542	10.4649	11.4217	12.184	3.6308	4.489	2.697	7.1608	13.6933	13.7001	20.7541	12.0943	7.0407	12.9205	5.1065	2.9139
	ENSG00000037965	HOXC8	homeobox C8	2417			1	1	0	0	0	0	0	0	0	0	0	0	0	0	0	0	1	0	0	0	0			0.0144	0.0162	0	0	0	0	0	0	0	0	0	0	0	0	0	0	0.0238	0	0	0
	ENSG00000038002	AGA	aspartylglucosaminidase	2605			357	899	1467	848	184	525	763	1032	179	1581	1049	1242	482	935	706	70	581	931	325	605	942			4.7755	13.4992	20.443	21.0416	4.1216	11.699	15.362	14.3041	5.5834	18.0422	19.7621	20.8376	16.227	14.7747	21.0198	13.4629	12.8461	17.2233	14.2575	13.309
	ENSG00000038210	PI4K2B	phosphatidylinositol 4-kinase type 2 beta	3685			276	306	246	132	84	183	215	329	36	394	201	247	111	248	145	16	263	162	77	102	203			2.61	3.2482	2.4234	2.3154	1.3301	2.8828	3.0601	3.2237	0.7938	3.1785	2.6768	2.9295	2.6417	2.7703	3.0518	2.1754	4.1108	2.1186	2.3879	1.5862
	ENSG00000038219	BOD1L1	biorientation of chromosomes in cell division 1 like 1	15862			4235	3820	5013	2297	2218	3401	3469	4278	1767	7309	5516	4573	2558	4263	1798	353	2772	3180	1947	3763	3623			9.3037	9.4203	11.4726	9.3604	8.1593	12.4464	11.4704	9.7381	9.0517	13.6983	17.066	12.6002	14.143	11.0629	8.7915	11.1498	10.0656	9.6615	14.0273	13.5948
	ENSG00000038274	MAT2B	methionine adenosyltransferase 2B	5135			3680	9601	8701	5557	1872	6117	6886	9299	1878	14432	7126	9178	4475	6536	5837	824	4819	7712	3512	4965	6989			24.9729	73.1364	61.5107	69.9504	21.2724	69.1503	70.3328	65.3862	29.7173	83.5511	68.1037	78.1164	76.4281	52.3944	88.1619	80.3964	54.053	72.3773	78.1594	55.4086
	ENSG00000038295	TLL1	tolloid like 1	8105			2	0	0	0	0	0	0	0	1	0	0	0	0	0	0	0	0	0	0	0	0			0.0086	0	0	0	0	0	0	0	0.01	0	0	0	0	0	0	0	0	0	0	0
	ENSG00000038358	EDC4	enhancer of mRNA decapping 4	6140			98	145	147	93	28	62	89	112	40	125	96	123	43	62	74	14	36	117	51	61	70			0.5562	0.9238	0.8691	0.979	0.2661	0.5862	0.7602	0.6586	0.5294	0.6052	0.7673	0.8755	0.6142	0.4157	0.9347	1.1424	0.3377	0.9183	0.9492	0.5693
	ENSG00000038382	TRIO	trio Rho guanine nucleotide exchange factor	17860			223	294	336	215	151	132	98	262	62	410	145	218	126	329	218	10	122	201	92	102	77			0.4351	0.6439	0.6829	0.7781	0.4933	0.429	0.2878	0.5297	0.2821	0.6824	0.3984	0.5335	0.6187	0.7583	0.9467	0.2805	0.3934	0.5424	0.5887	0.3273
	ENSG00000038427	VCAN	versican	14678			4558	1249	3902	2549	1766	683	1612	4106	8928	5311	16298	38294	615	4276	364	79	850	8088	4848	8043	15759			10.821	3.3285	9.6503	11.2252	7.0206	2.7012	5.7601	10.1005	49.4243	10.7566	54.492	114.025	3.6746	11.9918	1.9234	2.6966	3.3355	26.5552	37.7453	31.4014
	ENSG00000038532	CLEC16A	C-type lectin domain containing 16A	12523			127	213	203	79	62	105	125	129	78	393	199	212	70	133	94	9	70	117	79	80	133			0.3534	0.6653	0.5884	0.4078	0.2889	0.4867	0.5235	0.3719	0.5061	0.9329	0.7798	0.7399	0.4902	0.4372	0.5822	0.3601	0.322	0.4502	0.7209	0.3661
	ENSG00000038945	MSR1	macrophage scavenger receptor 1	7812			4310	1669	1537	1852	961	271	574	901	2111	3137	653	3322	614	1819	688	14	258	319	180	408	514			19.2254	8.357	7.1422	15.3239	7.1782	2.0137	3.8537	4.1644	21.9573	11.9376	4.1022	18.5854	6.893	9.5848	6.8306	0.8979	1.9022	1.9679	2.6332	2.9929
	ENSG00000039068	CDH1	cadherin 1	6103			10	8	25	37	1	16	22	218	0	17	6	43	10	6	13	0	4	7	4	7	15			0.0571	0.0513	0.1487	0.3919	0.0096	0.1522	0.1891	1.2897	0	0.0828	0.0482	0.3079	0.1437	0.0405	0.1652	0	0.0378	0.0553	0.0749	0.0657
	ENSG00000039123	MTREX	Mtr4 exosome RNA helicase	6347			873	1523	1500	842	506	1141	919	1391	401	2828	1263	1485	930	1247	896	128	645	1293	618	670	1211			4.793	9.3862	8.5792	8.575	4.6519	10.4355	7.5941	7.9131	5.1337	13.2458	9.7656	10.2257	12.8503	8.0874	10.9489	10.1039	5.8532	9.8176	11.1272	6.0493
	ENSG00000039139	DNAH5	dynein axonemal heavy chain 5	16475			0	0	1	0	1	2	2	0	0	0	0	0	0	2	0	0	2	0	0	0	1			0	0	0.0022	0	0.0035	0.007	0.0064	0	0	0	0	0	0	0.005	0	0	0.007	0	0	0
	ENSG00000039319	ZFYVE16	zinc finger FYVE-type containing 16	15490			4528	3954	4064	2434	3059	2968	2644	4040	611	1975	1450	1732	1283	4465	2994	126	2219	3328	511	825	971			10.1863	9.9849	9.5241	10.1569	11.5234	11.1226	8.9524	9.4172	3.2051	3.7904	4.5939	4.8869	7.264	11.8654	14.991	4.0754	8.251	10.354	3.77	3.0521
	ENSG00000039523	RIPOR1	RHO family interacting cell polarization regulator 1	6729			331	270	265	244	183	117	132	261	66	211	178	209	154	208	103	44	71	139	160	130	120			1.7141	1.5695	1.4296	2.3438	1.5869	1.0093	1.0289	1.4005	0.797	0.9322	1.2982	1.3575	2.0071	1.2724	1.1872	3.2761	0.6077	0.9955	2.7173	1.1071
	ENSG00000039537	C6	complement C6	4739			0	0	0	0	0	0	0	0	0	0	0	0	0	0	0	0	0	0	0	0	0			0	0	0	0	0	0	0	0	0	0	0	0	0	0	0	0	0	0	0	0
	ENSG00000039560	RAI14	retinoic acid induced 14	7581			36	277	128	96	19	88	35	207	5	96	31	84	49	127	80	0	15	36	6	12	6			0.1655	1.4293	0.6129	0.8185	0.1462	0.6738	0.2421	0.9859	0.0536	0.3765	0.2007	0.4843	0.5669	0.6896	0.8185	0	0.114	0.2289	0.0904	0.0907
	ENSG00000039600	SOX30	SRY-box transcription factor 30	3489			0	4	2	0	0	2	7	6	1	0	1	4	4	0	0	0	0	2	1	0	4			0	0.0448	0.0208	0	0	0.0333	0.1052	0.0621	0.0233	0	0.0141	0.0501	0.1005	0	0	0	0	0.0276	0.0328	0
	ENSG00000039650	PNKP	polynucleotide kinase 3'-phosphatase	4545			96	113	137	61	38	59	107	92	41	184	83	94	61	99	24	14	66	81	32	69	60			0.736	0.9725	1.0942	0.8675	0.4879	0.7536	1.2348	0.7309	0.733	1.2035	0.8962	0.9039	1.1771	0.8966	0.4096	1.5433	0.8364	0.8589	0.8046	0.87
	ENSG00000039987	BEST2	bestrophin 2	2646			1	0	0	0	1	0	2	0	0	0	0	0	0	0	0	0	0	0	0	0	0			0.0132	0	0	0	0.0221	0	0.0396	0	0	0	0	0	0	0	0	0	0	0	0	0
	ENSG00000040199	PHLPP2	PH domain and leucine rich repeat protein phosphatase 2	12493			78	160	172	85	51	87	117	158	16	343	88	132	100	137	73	14	87	123	88	74	112			0.2176	0.501	0.4998	0.4398	0.2382	0.4042	0.4912	0.4566	0.1041	0.8162	0.3457	0.4618	0.702	0.4514	0.4532	0.5614	0.4011	0.4745	0.805	0.3394
	ENSG00000040275	SPDL1	spindle apparatus coiled-coil protein 1	4775			160	350	290	157	96	155	143	210	55	496	252	292	172	233	185	24	142	232	143	186	214			1.1676	2.8672	2.2047	2.1253	1.1731	1.8843	1.5707	1.5879	0.9359	3.088	2.59	2.6727	3.159	2.0086	3.0049	2.5182	1.7128	2.3415	3.4224	2.2322
	ENSG00000040341	STAU2	staufen double-stranded RNA binding protein 2	8964			660	881	710	562	218	477	496	678	222	1715	804	1168	415	652	417	60	404	594	388	468	701			2.5657	3.8444	2.8753	4.0525	1.4191	3.089	2.9021	2.731	2.0124	5.6876	4.4017	5.6948	4.0602	2.9941	3.608	3.3535	2.5959	3.1935	4.9465	2.9919
	ENSG00000040487	SLC66A1	solute carrier family 66 member 1	2686			31	30	71	48	9	7	30	34	12	47	15	34	16	40	18	8	15	39	15	10	14			0.4022	0.4369	0.9596	1.1551	0.1955	0.1513	0.5858	0.457	0.363	0.5202	0.2741	0.5532	0.5224	0.613	0.5198	1.4922	0.3217	0.6997	0.6382	0.2133
	ENSG00000040531	CTNS	cystinosin, lysosomal cystine transporter	3398			219	291	417	214	120	78	170	273	67	129	175	296	93	130	223	15	59	374	76	36	73			2.2459	3.3499	4.4549	4.0708	2.0607	1.3325	2.624	2.9009	1.6022	1.1286	2.5274	3.8072	2.4003	1.5748	5.0899	2.2117	1.0001	5.3042	2.556	0.6071
	ENSG00000040608	RTN4R	reticulon 4 receptor	3126			0	1	2	0	0	0	0	0	0	0	0	0	0	0	0	0	0	0	0	0	3			0	0.0125	0.0232	0	0	0	0	0	0	0	0	0	0	0	0	0	0	0	0	0
	ENSG00000040633	PHF23	PHD finger protein 23	2733			595	605	664	381	403	264	345	770	161	669	426	596	335	416	282	66	226	496	297	190	283			7.5864	8.6591	8.8196	9.0111	8.6043	5.6074	6.6208	10.1728	4.7867	7.277	7.6495	9.5311	10.7499	6.2657	8.0028	12.0991	4.7629	8.7462	12.4189	3.9839
	ENSG00000040731	CDH10	cadherin 10	3660			2	0	0	0	0	0	0	0	3	0	0	0	0	0	0	0	0	0	0	0	0			0.019	0	0	0	0	0	0	0	0.0666	0	0	0	0	0	0	0	0	0	0	0
	ENSG00000040933	INPP4A	inositol polyphosphate-4-phosphatase type I A	13187			338	491	653	357	154	365	444	475	221	1186	733	735	133	472	325	13	258	374	158	371	585			0.8932	1.4564	1.7976	1.7499	0.6814	1.6067	1.7659	1.3006	1.3618	2.6737	2.7279	2.436	0.8845	1.4734	1.9115	0.4939	1.1269	1.3668	1.3692	1.6122
	ENSG00000041353	RAB27B	RAB27B, member RAS oncogene family	7154			54	71	74	76	30	69	51	151	16	127	37	211	24	55	79	4	55	106	13	67	107			0.263	0.3882	0.3755	0.6867	0.2447	0.5599	0.3739	0.7621	0.1817	0.5277	0.2538	1.289	0.2942	0.3165	0.8565	0.2801	0.4428	0.7141	0.2077	0.5367
	ENSG00000041357	PSMA4	proteasome 20S subunit alpha 4	6994			5855	6811	7354	4896	3214	4914	4853	8633	2147	8038	3460	5484	3059	5748	4103	521	4862	5266	1595	2837	3381			29.1717	38.0928	38.1698	45.2487	26.8146	40.7855	36.3929	44.5683	24.9436	34.1656	24.2782	34.2694	38.3578	33.8302	45.4996	37.3217	40.0398	36.2853	26.0617	23.2451
	ENSG00000041515	MYO16	myosin XVI	8816			0	2	3	1	1	0	1	0	7	14	4	0	4	6	4	0	2	0	0	0	0			0	0.0089	0.0124	0.0073	0.0066	0	0.0059	0	0.0645	0.0472	0.0223	0	0.0398	0.028	0.0352	0	0.0131	0	0	0
	ENSG00000041802	LSG1	large 60S subunit nuclear export GTPase 1	4801			296	1135	846	600	152	678	707	972	243	1691	749	1064	807	690	505	126	441	716	526	314	533			2.1484	9.2474	6.3968	8.0781	1.8474	8.1977	7.7236	7.3101	4.1127	10.4708	7.6562	9.686	14.7415	5.916	8.1581	13.1489	5.2907	7.1872	12.5205	3.748
	ENSG00000041880	PARP3	poly(ADP-ribose) polymerase family member 3	2928			68	147	152	52	21	70	118	138	34	113	66	130	203	67	115	84	28	199	171	45	87			0.8093	1.9638	1.8845	1.1479	0.4185	1.3878	2.1137	1.7018	0.9435	1.1473	1.1062	1.9405	6.0803	0.9419	3.0462	14.3733	0.5508	3.2753	6.6741	0.8807
	ENSG00000041982	TNC	tenascin C	9639			15	28	5	23	52	61	101	75	4	9	7	8	8	22	15	0	53	30	0	5	1			0.0542	0.1136	0.0188	0.1542	0.3148	0.3674	0.5496	0.2809	0.0337	0.0278	0.0356	0.0363	0.0728	0.094	0.1207	0	0.3167	0.15	0	0.0297
	ENSG00000041988	THAP3	THAP domain containing 3	4072			172	381	471	251	88	77	364	394	79	246	367	442	165	194	217	48	46	458	186	162	182			1.4719	3.6599	4.1989	3.9843	1.261	1.0977	4.6884	3.4936	1.5764	1.7959	4.4231	4.7441	3.5537	1.9611	4.1332	5.9059	0.6507	5.4204	5.22	2.2798
	ENSG00000042062	RIPOR3	RIPOR family member 3	6023			48	112	134	53	35	43	93	105	22	172	177	107	63	67	25	13	24	105	65	54	59			0.2777	0.7274	0.8076	0.5688	0.3391	0.4144	0.8098	0.6295	0.2968	0.8489	1.4422	0.7764	0.9173	0.4579	0.3219	1.0814	0.2295	0.8401	1.2333	0.5138
	ENSG00000042088	TDP1	tyrosyl-DNA phosphodiesterase 1	6223			763	1962	1375	950	448	1199	935	1731	238	2482	1169	1496	920	678	726	151	504	1431	759	474	868			4.2725	12.3327	8.0209	9.8677	4.2008	11.1845	7.8803	10.0436	3.1076	11.8568	9.2189	10.5067	12.9655	4.4848	9.0483	12.157	4.6648	11.0819	13.9383	4.3649
	ENSG00000042286	AIFM2	apoptosis inducing factor mitochondria associated 2	5135			69	129	149	85	36	64	104	125	10	140	72	71	80	93	80	14	46	90	80	25	28			0.4682	0.9827	1.0533	1.07	0.4091	0.7235	1.0622	0.8789	0.1582	0.8105	0.6881	0.6043	1.3663	0.7455	1.2083	1.366	0.516	0.8447	1.7804	0.279
	ENSG00000042304	C2orf83	chromosome 2 open reading frame 83	3486			1	1	0	0	0	0	0	0	0	0	0	0	0	0	0	0	0	0	0	0	0			0.01	0.0112	0	0	0	0	0	0	0	0	0	0	0	0	0	0	0	0	0	0
	ENSG00000042317	SPATA7	spermatogenesis associated 7	6872			12	59	46	29	11	38	58	39	19	87	74	58	19	44	22	7	37	68	14	67	50			0.0608	0.3358	0.243	0.2728	0.0934	0.321	0.4427	0.2049	0.2247	0.3764	0.5285	0.3689	0.2425	0.2636	0.2483	0.5103	0.3101	0.4769	0.2328	0.5587
	ENSG00000042429	MED17	mediator complex subunit 17	16610			222	281	314	92	98	283	156	243	70	661	328	289	174	241	111	15	118	203	152	199	184			0.4657	0.6618	0.6862	0.358	0.3443	0.989	0.4926	0.5282	0.3424	1.183	0.9691	0.7604	0.9187	0.5973	0.5183	0.4525	0.4092	0.589	1.0458	0.6866
	ENSG00000042445	RETSAT	retinol saturase	4049			407	843	818	369	197	270	439	679	227	849	737	677	344	417	238	61	122	551	339	257	498			3.5027	8.144	7.3338	5.8907	2.839	3.8709	5.6865	6.055	4.5555	6.2334	8.9327	7.3076	7.4509	4.2394	4.5589	7.548	1.7355	6.5581	9.568	3.6373
	ENSG00000042493	CAPG	capping actin protein, gelsolin like	2419			5816	8844	10675	5356	2347	1155	2043	4679	1247	958	1520	1525	2134	4772	4049	268	415	4381	731	297	740			83.7818	143.011	160.197	143.118	56.6147	27.7167	44.296	69.8405	41.8875	11.7732	30.8371	27.553	77.3675	81.2041	129.821	55.5071	9.8813	87.2797	34.5342	7.0359
	ENSG00000042753	AP2S1	adaptor related protein complex 2 subunit sigma 1	1704			357	324	358	319	234	77	191	380	233	96	254	558	90	151	224	25	13	444	106	46	167			7.3006	7.4376	7.6267	12.1007	8.0131	2.6231	5.8789	8.052	11.1107	1.6748	7.3153	14.312	4.632	3.6477	10.1955	7.3506	0.4394	12.5571	7.1089	1.547
	ENSG00000042781	USH2A	usherin	20561			0	0	0	1	0	7	1	0	3	0	0	3	0	0	0	0	0	0	0	0	0			0	0	0	0.0031	0	0.0198	0.0026	0	0.0119	0	0	0.0064	0	0	0	0	0	0	0	0
	ENSG00000042813	ZPBP	zona pellucida binding protein	2625			0	0	0	0	0	0	1	0	0	0	0	0	1	0	0	0	0	0	0	0	0			0	0	0	0	0	0	0.02	0	0	0	0	0	0.0334	0	0	0	0	0	0	0
	ENSG00000042832	TG	thyroglobulin	11132			20	19	32	16	41	23	49	39	14	10	51	28	19	37	3	2	7	23	11	9	16			0.0626	0.0668	0.1044	0.0929	0.2149	0.1199	0.2309	0.1265	0.1022	0.0267	0.2248	0.1099	0.1497	0.1368	0.0209	0.09	0.0362	0.0996	0.1129	0.0463
	ENSG00000042980	ADAM28	ADAM metallopeptidase domain 28	9318			549	2417	1674	729	137	1710	748	1416	267	5404	1954	1778	5519	1379	853	754	977	1282	5131	1069	1318			2.0531	10.1464	6.5216	5.057	0.8579	10.6529	4.2103	5.4869	2.3283	17.2409	10.2912	8.3396	51.9443	6.0919	7.1	40.5414	6.0391	6.6304	62.9284	6.5744
	ENSG00000043039	BARX2	BARX homeobox 2	3752			0	0	0	0	0	0	0	1	0	0	0	0	0	0	0	0	0	0	1	1	1			0	0	0	0	0	0	0	0.0096	0	0	0	0	0	0	0	0	0	0	0.0305	0.0153
	ENSG00000043093	DCUN1D1	defective in cullin neddylation 1 domain containing 1	8307			2680	2347	2918	1640	1362	1884	1616	2778	985	4402	2339	2782	1277	2422	1759	135	1541	2041	913	1600	1885			11.2422	11.0516	12.7515	12.7611	9.5672	13.1654	10.203	12.0747	9.6349	15.7533	13.8182	14.6369	13.4818	12.0017	16.423	8.1422	10.6847	11.8406	12.5601	11.0376
	ENSG00000043143	JADE2	jade family PHD finger 2	9877			107	680	683	284	86	304	379	452	49	1038	475	423	303	359	253	84	276	478	288	269	458			0.3775	2.693	2.5103	1.8586	0.5081	1.7867	2.0125	1.6524	0.4031	3.1242	2.3601	1.8718	2.6904	1.4962	1.9867	4.2609	1.6095	2.3323	3.3322	1.5607
	ENSG00000043355	ZIC2	Zic family member 2	3290			0	0	0	0	0	0	0	0	2	0	0	0	0	0	1	0	0	0	0	0	0			0	0	0	0	0	0	0	0	0.0494	0	0	0	0	0	0.0236	0	0	0	0	0
	ENSG00000043462	LCP2	lymphocyte cytosolic protein 2	6839			4653	4116	3630	1955	6743	3558	3639	3690	1242	3669	2833	2425	979	3543	1872	209	2763	2607	479	1645	1744			23.7084	23.5418	19.268	18.4775	57.5324	30.2002	27.9075	19.4816	14.7565	15.9486	20.3292	15.4972	12.5542	21.3251	21.2298	15.311	23.2697	18.3706	8.0041	13.7839
	ENSG00000043514	TRIT1	tRNA isopentenyltransferase 1	6533			148	538	532	314	78	281	263	471	102	728	636	794	226	275	311	36	136	489	203	195	467			0.7894	3.2213	2.9561	3.1068	0.6967	2.4968	2.1114	2.6031	1.2686	3.3127	4.7776	5.3118	3.0339	1.7327	3.6922	2.7608	1.199	3.6072	3.551	1.7105
	ENSG00000043591	ADRB1	adrenoceptor beta 1	3039			17	5	14	24	14	5	3	8	6	3	3	28	6	37	4	0	19	7	3	34	18			0.1949	0.0644	0.1672	0.5105	0.2688	0.0955	0.0518	0.095	0.1604	0.0293	0.0484	0.4027	0.1731	0.5012	0.1021	0	0.3601	0.111	0.1128	0.6411
	ENSG00000044012	GUCA2B	guanylate cyclase activator 2B	604			0	0	0	0	0	0	0	0	0	0	0	0	0	0	0	0	0	0	0	0	0			0	0	0	0	0	0	0	0	0	0	0	0	0	0	0	0	0	0	0	0
	ENSG00000044090	CUL7	cullin 7	5628			79	166	214	127	79	53	112	205	46	148	144	193	120	116	76	26	67	178	125	77	98			0.4891	1.1537	1.3803	1.4586	0.8191	0.5467	1.0437	1.3152	0.6641	0.7818	1.2557	1.4988	1.8699	0.8484	1.0473	2.3146	0.6857	1.5242	2.5382	0.784
	ENSG00000044115	CTNNA1	catenin alpha 1	8830			5847	3841	3932	2995	2563	1795	1901	5260	1377	2608	1648	3410	1709	3459	1816	283	1125	3612	1030	905	1312			23.0746	17.0154	16.165	21.9243	16.9371	11.8005	11.2915	21.5087	12.6715	8.7804	9.1593	16.8783	16.9739	16.1251	15.951	16.0574	7.3383	19.7135	13.3304	5.8734
	ENSG00000044446	PHKA2	phosphorylase kinase regulatory subunit alpha 2	8547			217	202	219	135	57	132	106	166	140	425	339	301	118	175	114	23	81	194	126	150	209			0.8847	0.9245	0.9301	1.021	0.3891	0.8965	0.6505	0.7013	1.331	1.4782	1.9465	1.5392	1.2108	0.8428	1.0345	1.3482	0.5459	1.0939	1.6847	1.0057
	ENSG00000044459	CNTLN	centlein	11064			258	106	126	92	92	131	107	172	126	202	120	166	26	211	76	4	155	118	27	146	81			0.8126	0.3748	0.4134	0.5375	0.4852	0.6873	0.5072	0.5613	0.9254	0.5428	0.5323	0.6557	0.2061	0.785	0.5328	0.1811	0.8069	0.514	0.2789	0.7562
	ENSG00000044524	EPHA3	EPH receptor A3	6577			0	0	0	1	1	1	0	0	0	1	0	0	0	0	0	0	1	0	0	0	0			0	0	0	0.0098	0.0089	0.0088	0	0	0	0.0045	0	0	0	0	0	0	0.0088	0	0	0
	ENSG00000044574	HSPA5	heat shock protein family A (Hsp70) member 5	3921			76913	62958	65961	30202	96349	34199	76795	92635	19659	17548	20695	49941	13396	30603	38073	5452	26494	128184	5906	3894	13424			683.54	628.075	610.678	497.885	1433.84	506.305	1027.23	853.038	407.397	133.045	259.02	556.667	299.625	321.278	753.099	696.64	389.183	1575.48	172.133	56.9111
	ENSG00000046604	DSG2	desmoglein 2	6056			6	8	3	23	2	5	7	16	0	0	6	30	1	15	3	1	7	7	0	2	0			0.0345	0.0517	0.018	0.2455	0.0193	0.0479	0.0606	0.0954	0	0	0.0486	0.2165	0.0145	0.102	0.0384	0.0827	0.0666	0.0557	0	0.0189
	ENSG00000046647	GEMIN8	gem nuclear organelle associated protein 8	2424			237	710	710	312	105	274	367	664	108	788	517	623	327	443	363	47	164	545	290	317	392			3.407	11.4573	10.6328	8.3198	2.5276	6.5617	7.9408	9.8907	3.6203	9.6641	10.467	11.2329	11.8308	7.5229	11.6146	9.7144	3.8969	10.8353	13.672	7.4942
	ENSG00000046651	OFD1	OFD1 centriole and centriolar satellite protein	5176			775	2143	1406	1125	368	1531	1054	1685	329	4636	1342	1835	801	1454	967	106	1249	1269	580	1438	1305			5.2176	16.1952	9.8608	14.0491	4.1486	17.1703	10.6802	11.7543	5.1648	26.6266	12.724	15.4945	13.5718	11.5633	14.4898	10.2603	13.8986	11.8153	12.8056	15.9207
	ENSG00000046653	GPM6B	glycoprotein M6B	5767			42	80	110	24	14	97	56	92	15	276	123	123	57	73	108	5	70	107	53	50	96			0.2538	0.5426	0.6924	0.269	0.1417	0.9764	0.5093	0.576	0.2113	1.4227	1.0467	0.9322	0.8668	0.5211	1.4525	0.4344	0.6991	0.8941	1.0503	0.4968
	ENSG00000046774	MAGEC2	MAGE family member C2	1994			0	0	0	0	0	0	0	0	0	0	0	0	0	0	0	0	0	0	0	0	0			0	0	0	0	0	0	0	0	0	0	0	0	0	0	0	0	0	0	0	0
	ENSG00000046889	PREX2	phosphatidylinositol-3,4,5-trisphosphate dependent Rac exchange factor 2	12132			6	5	3	0	0	2	9	0	0	1	0	0	1	0	0	0	2	3	0	1	0			0.0172	0.0161	0.009	0	0	0.0096	0.0389	0	0	0.0025	0	0	0.0072	0	0	0	0.0095	0.0119	0	0.0047
	ENSG00000047056	WDR37	WD repeat domain 37	6301			291	486	491	233	151	272	285	412	180	630	407	514	161	279	275	34	143	430	180	171	338			1.6093	3.0171	2.8287	2.3902	1.3984	2.5059	2.3723	2.3609	2.3212	2.9723	3.1699	3.5652	2.2409	1.8227	3.385	2.7035	1.3072	3.2888	3.2646	1.5552
	ENSG00000047188	YTHDC2	YTH domain containing 2	10805			196	293	373	172	90	241	237	219	69	717	285	254	193	192	227	27	125	175	140	110	232			0.6321	1.0607	1.2532	1.0289	0.486	1.2948	1.1504	0.7318	0.5189	1.9727	1.2945	1.0274	1.5665	0.7315	1.6294	1.252	0.6663	0.7805	1.4807	0.5834
	ENSG00000047230	CTPS2	CTP synthase 2	5531			39	93	138	36	18	67	89	144	20	249	103	201	263	51	59	51	82	77	180	41	113			0.2457	0.6577	0.9057	0.4207	0.1899	0.7032	0.844	0.94	0.2938	1.3383	0.9139	1.5883	4.1702	0.3796	0.8273	4.6197	0.8539	0.6709	3.7191	0.4248
	ENSG00000047249	ATP6V1H	ATPase H+ transporting V1 subunit H	5104			585	979	972	473	372	365	611	626	127	310	318	337	255	700	588	44	216	787	83	109	140			3.994	7.5029	6.9132	5.9902	4.2529	4.1512	6.2786	4.4285	2.0218	1.8056	3.0576	2.8857	4.3816	5.6455	8.9351	4.3191	2.4375	7.4309	1.8584	1.2238
	ENSG00000047315	POLR2B	RNA polymerase II subunit B	5891			1379	2510	2634	1509	651	1857	1616	2540	550	3824	2287	2422	1319	2197	1408	233	1295	1943	1081	1247	1884			8.1571	16.6664	16.2311	16.5573	6.4483	18.2986	14.3875	15.5681	7.5863	19.2972	19.0521	17.9688	19.6361	15.3516	18.5372	19.816	12.6615	15.895	20.9703	12.1304
	ENSG00000047346	FAM214A	family with sequence similarity 214 member A	9832			421	1018	773	307	93	877	541	691	282	3186	954	1006	753	773	475	116	549	514	691	742	749			1.4921	4.0501	2.854	2.0183	0.5519	5.1779	2.8859	2.5376	2.3306	9.6332	4.7618	4.4719	6.7167	3.2363	3.747	5.9111	3.2161	2.5194	8.0316	4.3247
	ENSG00000047365	ARAP2	ArfGAP with RhoGAP domain, ankyrin repeat and PH domain 2	12427			1033	1658	1604	944	617	1397	1139	1494	304	3119	1103	1360	545	1583	944	91	1572	1368	322	826	1159			2.8966	5.2189	4.6855	4.9102	2.8971	6.5257	4.8072	4.3408	1.9877	7.4613	4.3559	4.7831	3.8462	5.2436	5.8917	3.6688	7.286	5.3051	2.9611	3.809
	ENSG00000047410	TPR	translocated promoter region, nuclear basket protein	12350			1847	3809	4546	1974	974	2537	2599	3143	662	6449	3489	3784	2140	2987	1856	267	2075	2629	1582	1911	2732			5.2115	12.0643	13.3624	10.3317	4.602	11.9247	11.0375	9.189	4.3556	15.5236	13.8643	13.3912	15.1966	9.9559	11.6558	10.8316	9.6773	10.2589	14.6388	8.8673
	ENSG00000047457	CP	ceruloplasmin	7072			27	30	32	3	17	29	26	36	11	81	47	31	33	27	15	4	11	17	36	32	16			0.133	0.1659	0.1643	0.0274	0.1403	0.238	0.1928	0.1838	0.1264	0.3405	0.3262	0.1916	0.4092	0.1572	0.1645	0.2834	0.0896	0.1158	0.5817	0.2593
	ENSG00000047578	KATNIP	katanin interacting protein	9784			145	172	219	108	80	124	138	180	77	204	169	159	69	163	66	11	93	146	69	87	64			0.5164	0.6877	0.8125	0.7135	0.4771	0.7357	0.7398	0.6643	0.6395	0.6198	0.8477	0.7103	0.6185	0.6858	0.5232	0.5633	0.5475	0.7191	0.8059	0.5096
	ENSG00000047579	DTNBP1	dystrobrevin binding protein 1	3052			316	524	850	451	197	290	344	398	50	606	291	279	347	744	446	46	291	404	194	159	166			3.608	6.7159	10.1101	9.5517	3.7665	5.5158	5.9116	4.7086	1.3312	5.9028	4.6792	3.9953	9.9711	10.0346	11.334	7.5513	5.4918	6.3793	7.2641	2.9855
	ENSG00000047597	XK	X-linked Kx blood group	5174			56	6	7	26	52	4	18	17	32	15	7	29	4	12	3	1	1	6	5	14	10			0.3772	0.0454	0.0491	0.3248	0.5864	0.0449	0.1825	0.1186	0.5025	0.0862	0.0664	0.245	0.0678	0.0955	0.045	0.0968	0.0111	0.0559	0.1104	0.1551
	ENSG00000047617	ANO2	anoctamin 2	6255			0	0	0	0	0	1	0	0	0	0	0	3	1	0	0	0	0	0	0	1	0			0	0	0	0	0	0.0093	0	0	0	0	0	0.021	0.014	0	0	0	0	0	0	0.0092
	ENSG00000047621	C12orf4	chromosome 12 open reading frame 4	4932			371	904	868	486	133	354	348	550	163	1140	528	663	272	795	566	28	225	585	180	233	360			2.6213	7.1697	6.3888	6.3695	1.5735	4.1665	3.7007	4.0265	2.6855	6.8714	5.2538	5.8752	4.8367	6.6353	8.9007	2.8444	2.6276	5.7162	4.1708	2.7073
	ENSG00000047634	SCML1	Scm polycomb group protein like 1	5497			604	885	1035	500	277	586	720	1015	191	1432	657	990	100	745	544	18	405	751	42	343	559			3.8289	6.2976	6.835	5.8794	2.9404	6.1882	6.8697	6.667	2.8233	7.7443	5.8655	7.8713	1.5954	5.5788	7.6755	1.6406	4.2436	6.584	0.8732	3.5757
	ENSG00000047644	WWC3	WWC family member 3	7114			487	514	506	238	161	210	323	459	217	583	550	589	182	316	285	39	160	391	175	296	321			2.3855	2.8262	2.582	2.1625	1.3206	1.7136	2.3813	2.3296	2.4786	2.4362	3.7941	3.6186	2.2437	1.8285	3.1072	2.7466	1.2954	2.6487	2.8112	2.3844
	ENSG00000047648	ARHGAP6	Rho GTPase activating protein 6	8893			32	3	16	20	3	8	2	26	16	38	5	14	3	23	0	1	2	5	4	8	9			0.1254	0.0132	0.0653	0.1454	0.0197	0.0522	0.0118	0.1056	0.1462	0.127	0.0276	0.0688	0.0296	0.1065	0	0.0563	0.013	0.0271	0.0514	0.0516
	ENSG00000047662	FAM184B	family with sequence similarity 184 member B	6731			91	81	38	21	69	77	26	32	21	179	35	32	21	80	44	8	50	83	20	36	60			0.4711	0.4707	0.2049	0.2017	0.5982	0.6641	0.2026	0.1717	0.2535	0.7906	0.2552	0.2078	0.2736	0.4892	0.507	0.5955	0.4279	0.5943	0.3396	0.3065
	ENSG00000047849	MAP4	microtubule associated protein 4	14943			1508	2651	2593	1546	933	1317	1638	2753	372	2306	1317	1944	1042	2042	1228	191	754	2519	731	623	977			3.5166	6.9395	6.2992	6.6875	3.6433	5.1162	5.7492	6.6521	2.0228	4.5876	4.3253	5.6858	6.1155	5.6251	6.3737	6.4039	2.9063	8.1239	5.5905	2.3892
	ENSG00000047932	GOPC	golgi associated PDZ and coiled-coil motif containing	4628			93	255	288	161	61	209	170	267	35	498	248	370	143	284	178	9	191	232	110	134	249			0.7002	2.1553	2.259	2.2487	0.7691	2.6215	1.9266	2.0831	0.6145	3.1989	2.6298	3.4942	2.7098	2.526	2.983	0.9743	2.3771	2.4159	2.7162	1.6592
	ENSG00000047936	ROS1	ROS proto-oncogene 1, receptor tyrosine kinase	7856			1	3	0	0	0	0	0	0	0	0	0	0	0	0	2	0	0	5	0	0	0			0.0044	0.0149	0	0	0	0	0	0	0	0	0	0	0	0	0.0197	0	0	0.0307	0	0
	ENSG00000048028	USP28	ubiquitin specific peptidase 28	5719			219	526	401	213	76	324	319	380	64	972	378	591	368	397	260	79	280	375	311	297	424			1.3344	3.5977	2.5453	2.4074	0.7754	3.2887	2.9255	2.3991	0.9093	5.0526	3.2437	4.5165	5.6432	2.8575	3.526	6.9208	2.8199	3.16	6.2145	2.976
	ENSG00000048052	HDAC9	histone deacetylase 9	16827			72	321	160	50	138	310	199	178	36	290	132	185	554	228	172	98	154	176	268	81	231			0.1491	0.7462	0.3452	0.1921	0.4785	1.0694	0.6203	0.3819	0.1738	0.5123	0.385	0.4805	2.8874	0.5578	0.7928	2.9179	0.5271	0.5041	1.8201	0.2759
	ENSG00000048140	TSPAN17	tetraspanin 17	5215			45	59	56	59	27	27	26	43	24	51	45	78	18	48	51	6	29	79	30	19	45			0.3007	0.4425	0.3898	0.7313	0.3021	0.3005	0.2615	0.2977	0.3739	0.2907	0.4235	0.6537	0.3027	0.3789	0.7585	0.5764	0.3203	0.73	0.6574	0.2088
	ENSG00000048162	NOP16	NOP16 nucleolar protein	2862			216	758	781	352	172	272	442	590	99	570	326	395	257	420	365	51	212	466	201	207	305			2.6299	10.3599	9.9061	7.9499	3.5068	5.5169	8.1	7.4434	2.8107	5.9207	5.59	6.032	7.8752	6.0408	9.8913	8.9279	4.2665	7.8468	8.0259	4.1448
	ENSG00000048342	CC2D2A	coiled-coil and C2 domain containing 2A	9556			224	101	252	57	261	173	263	209	78	169	217	137	52	267	49	13	269	105	37	164	70			0.8168	0.4134	0.9573	0.3856	1.5937	1.0509	1.4435	0.7897	0.6632	0.5257	1.1144	0.6266	0.4772	1.1501	0.3977	0.6816	1.6214	0.5295	0.4425	0.9835
	ENSG00000048392	RRM2B	ribonucleotide reductase regulatory TP53 inducible subunit M2B	5548			732	547	567	381	240	272	255	436	273	958	714	741	616	438	383	63	173	405	457	348	528			4.5976	3.8566	3.71	4.4389	2.5242	2.846	2.4107	2.8375	3.9983	5.1333	6.3158	5.8374	9.7374	3.2498	5.3542	5.6892	1.796	3.518	9.4134	3.5945
	ENSG00000048405	ZNF800	zinc finger protein 800	5793			310	729	787	335	203	583	571	612	107	1427	595	669	373	479	536	58	532	594	273	426	552			1.8647	4.9225	4.9317	3.7379	2.0448	5.842	5.1697	3.8145	1.5008	7.323	5.0406	5.0473	5.6468	3.4037	7.1762	5.0162	5.2895	4.9415	5.3855	4.2141
	ENSG00000048462	TNFRSF17	TNF receptor superfamily member 17	1015			16	58	31	33	1	23	24	44	7	58	18	30	12	76	25	1	38	28	6	47	45			0.5493	2.2352	1.1087	2.1015	0.0575	1.3154	1.2402	1.5652	0.5604	1.6987	0.8703	1.2918	1.0368	3.0822	1.9103	0.4936	2.1564	1.3294	0.6755	2.6536
	ENSG00000048471	SNX29	sorting nexin 29	11299			253	715	810	471	126	365	435	577	201	1221	882	868	332	538	506	56	186	792	263	286	659			0.7803	2.4753	2.6024	2.6945	0.6507	1.8752	2.0192	1.8439	1.4455	3.2125	3.8308	3.3575	2.5769	1.96	3.4733	2.4831	0.9481	3.378	2.66	1.4505
	ENSG00000048540	LMO3	LIM domain only 3	10002			1	10	1	1	0	2	0	0	0	0	0	1	0	0	0	0	0	0	0	0	0			0.0035	0.0391	0.0036	0.0065	0	0.0116	0	0	0	0	0	0.0044	0	0	0	0	0	0	0	0
	ENSG00000048544	MRPS10	mitochondrial ribosomal protein S10	2100			1677	3294	2634	1732	1168	1776	1960	2834	698	4744	1933	2423	1635	2120	1516	227	1351	2162	1109	1375	1590			27.8275	61.3567	45.5321	53.3112	32.4545	49.093	48.9518	48.7271	27.0078	67.1571	45.1729	50.4277	68.2808	41.5556	55.9901	54.1572	37.0543	49.6149	60.3503	37.5216
	ENSG00000048545	GUCA1A	guanylate cyclase activator 1A	1963			0	0	0	0	0	0	0	0	0	0	0	0	0	0	0	0	0	0	0	0	0			0	0	0	0	0	0	0	0	0	0	0	0	0	0	0	0	0	0	0	0
	ENSG00000048649	RSF1	remodeling and spacing factor 1	15740			1209	1773	2049	1077	661	1581	1422	1773	546	3506	2031	1929	1063	1886	1094	122	1258	1473	935	1224	1503			2.6766	4.4062	4.7256	4.4228	2.4505	5.8307	4.7383	4.0672	2.8187	6.6218	6.3324	5.3563	5.9228	4.9323	5.3907	3.8833	4.6034	4.51	6.7885	4.4563
	ENSG00000048707	VPS13D	vacuolar protein sorting 13 homolog D	20768			597	860	1329	530	262	637	604	897	245	1674	1100	1116	623	720	569	66	441	763	537	513	854			1.0017	1.6198	2.323	1.6496	0.7361	1.7805	1.5254	1.5595	0.9586	2.3962	2.5993	2.3486	2.6308	1.4271	2.125	1.5922	1.2231	1.7705	2.9549	1.4155
	ENSG00000048740	CELF2	CUGBP Elav-like family member 2	10978			4543	5724	6458	2963	1473	2465	3595	4295	2992	9024	7556	7340	2195	3742	2955	314	1666	4920	2246	3706	4728			14.4205	20.3955	21.3548	17.4461	7.8295	13.0344	17.1754	14.1264	22.1458	24.4367	33.778	29.2218	17.5352	14.0312	20.8769	14.3303	8.7409	21.5982	23.3805	19.3455
	ENSG00000048828	FAM120A	family with sequence similarity 120A	7246			1335	1112	1359	909	522	720	850	1218	473	1792	1114	1389	532	1119	812	91	716	998	462	723	807			6.4201	6.0029	6.8084	8.1088	4.2036	5.7681	6.1525	6.0693	5.3042	7.352	7.5449	8.378	6.4389	6.3569	8.6914	6.2921	5.6914	6.6376	7.2864	5.7179
	ENSG00000048991	R3HDM1	R3H domain containing 1	7898			383	791	667	329	173	362	473	677	164	922	750	936	475	401	411	66	204	519	432	243	474			1.6898	3.9176	3.0657	2.6926	1.2781	2.6606	3.1411	3.095	1.6873	3.4704	4.6603	5.1796	5.2744	2.09	4.036	4.1867	1.4877	3.1668	6.2508	1.7631
	ENSG00000049089	COL9A2	collagen type IX alpha 2 chain	4215			92	9	25	7	14	7	17	13	19	24	18	12	25	16	6	13	6	3	29	7	5			0.7606	0.0835	0.2153	0.1073	0.1938	0.0964	0.2115	0.1114	0.3663	0.1693	0.2096	0.1244	0.5202	0.1563	0.1104	1.5452	0.082	0.0343	0.7863	0.0952
	ENSG00000049130	KITLG	KIT ligand	6205			21	4	17	9	0	1	0	7	4	0	0	9	7	24	3	0	0	21	0	2	1			0.1179	0.0252	0.0995	0.0938	0	0.0094	0	0.0407	0.0524	0	0	0.0634	0.0989	0.1592	0.0375	0	0	0.1631	0	0.0185
	ENSG00000049167	ERCC8	ERCC excision repair 8, CSA ubiquitin ligase complex subunit	5448			105	274	271	128	65	212	238	266	90	565	267	230	188	164	128	29	127	267	132	141	239			0.6716	1.9673	1.8057	1.5187	0.6962	2.2589	2.2912	1.7629	1.3423	3.083	2.4051	1.8451	3.0264	1.2391	1.8222	2.6669	1.3427	2.3618	2.7689	1.4831
	ENSG00000049192	ADAMTS6	ADAM metallopeptidase with thrombospondin type 1 motif 6	8565			2	81	70	38	2	78	56	87	11	213	86	81	226	67	34	41	40	59	184	46	111			0.0081	0.3699	0.2967	0.2868	0.0136	0.5286	0.3429	0.3668	0.1044	0.7393	0.4928	0.4133	2.3141	0.322	0.3079	2.3983	0.269	0.332	2.455	0.3078
	ENSG00000049239	H6PD	hexose-6-phosphate dehydrogenase/glucose 1-dehydrogenase	9321			373	613	649	366	181	293	352	421	140	901	570	697	274	354	248	80	124	520	318	232	316			1.3945	2.5725	2.5276	2.5381	1.1331	1.8247	1.9807	1.6308	1.2204	2.8736	3.0011	3.2682	2.578	1.5633	2.0636	4.3001	0.7662	2.6885	3.8988	1.4263
	ENSG00000049245	VAMP3	vesicle associated membrane protein 3	2733			1790	1618	1809	1319	730	998	923	1763	602	2073	1144	1646	759	1813	1088	126	725	1507	626	613	973			22.8231	23.1577	24.0282	31.1957	15.586	21.1976	17.7131	23.2918	17.8982	22.5489	20.5424	26.3224	24.3558	27.3068	30.876	23.0983	15.2792	26.5735	26.1759	12.8534
	ENSG00000049246	PER3	period circadian regulator 3	8099			20	44	203	89	3	23	110	144	10	70	129	165	96	67	68	18	10	88	127	58	92			0.0861	0.2125	0.9099	0.7103	0.0216	0.1649	0.7123	0.642	0.1003	0.2569	0.7817	0.8904	1.0395	0.3405	0.6512	1.1135	0.0711	0.5236	1.792	0.4104
	ENSG00000049247	UTS2	urotensin 2	1791			2	0	326	39	3	2	232	34	1	32	313	47	13	32	13	2	20	12	2	23	13			0.0389	0	6.6076	1.4075	0.0977	0.0648	6.794	0.6854	0.0454	0.5312	8.5766	1.1469	0.6366	0.7355	0.563	0.5595	0.6432	0.3229	0.1276	0.7359
	ENSG00000049249	TNFRSF9	TNF receptor superfamily member 9	6331			714	2437	1083	796	951	2216	1298	1548	61	1183	183	426	534	969	1914	92	1410	2111	90	299	663			3.9299	15.0571	6.2098	8.127	8.7652	20.3186	10.7531	8.8285	0.7829	5.5549	1.4185	2.9408	7.3972	6.3004	23.4478	7.2806	12.8277	16.0691	1.6246	2.7064
	ENSG00000049283	EPN3	epsin 3	4503			0	1	0	0	0	0	0	0	0	0	0	2	0	0	1	0	0	0	0	0	0			0	0.0087	0	0	0	0	0	0	0	0	0	0.0194	0	0	0.0172	0	0	0	0	0
	ENSG00000049323	LTBP1	latent transforming growth factor beta binding protein 1	7348			68	59	22	19	26	87	10	48	16	91	8	65	13	72	12	1	37	20	23	23	11			0.3225	0.3141	0.1087	0.1671	0.2065	0.6873	0.0714	0.2359	0.1769	0.3682	0.0534	0.3866	0.1552	0.4033	0.1267	0.0682	0.29	0.1312	0.3577	0.1794
	ENSG00000049449	RCN1	reticulocalbin 1	4675			104	136	107	117	63	75	61	125	18	78	23	97	21	104	80	5	92	92	8	17	28			0.7752	1.1379	0.8309	1.6177	0.7863	0.9313	0.6844	0.9654	0.3129	0.496	0.2414	0.9068	0.3939	0.9157	1.3272	0.5358	1.1335	0.9484	0.1956	0.2084
	ENSG00000049540	ELN	elastin	6542			1	0	3	0	0	0	7	4	1	12	7	0	0	1	0	0	1	4	1	3	4			0.0053	0	0.0166	0	0	0	0.0561	0.0221	0.0124	0.0545	0.0525	0	0	0.0063	0	0	0.0088	0.0295	0.0175	0.0263
	ENSG00000049541	RFC2	replication factor C subunit 2	2211			295	462	300	212	114	173	288	335	156	453	376	434	174	229	175	31	59	338	189	139	170			4.6494	8.1735	4.9255	6.1978	3.0086	4.5421	6.8318	5.4707	5.7331	6.0908	8.3457	8.579	6.9018	4.2634	6.1388	7.0246	1.537	7.3672	9.7688	3.6027
	ENSG00000049618	ARID1B	AT-rich interaction domain 1B	44677			846	2113	2961	1223	372	1688	1800	2211	483	5755	2818	2561	1566	1839	1329	201	1236	1785	1303	1435	1938			0.6599	1.85	2.4059	1.7694	0.4859	2.1932	2.1131	1.7869	0.8784	3.8294	3.0954	2.5053	3.074	1.6944	2.3071	2.254	1.5934	1.9254	3.3329	1.8406
	ENSG00000049656	CLPTM1L	CLPTM1 like	6549			100	152	226	132	78	94	118	205	55	114	85	166	52	108	87	6	61	148	43	62	109			0.5321	0.9079	1.2527	1.3028	0.695	0.8332	0.945	1.1302	0.6824	0.5175	0.637	1.1078	0.6964	0.6788	1.0303	0.459	0.5365	1.0891	0.7503	0.5425
	ENSG00000049759	NEDD4L	NEDD4 like E3 ubiquitin protein ligase	17596			199	577	159	157	107	207	55	140	33	108	64	103	162	203	148	11	39	74	66	39	47			0.3941	1.2827	0.328	0.5767	0.3548	0.6829	0.1639	0.2873	0.1524	0.1825	0.1785	0.2558	0.8074	0.4749	0.6523	0.3132	0.1277	0.2027	0.4286	0.127
	ENSG00000049768	FOXP3	forkhead box P3	3212			0	24	51	25	0	15	31	42	2	8	22	34	10	22	15	0	9	27	6	17	16			0	0.2923	0.5764	0.5031	0	0.2711	0.5062	0.4721	0.0506	0.074	0.3361	0.4626	0.273	0.2819	0.3622	0	0.1614	0.4051	0.2135	0.3033
	ENSG00000049769	PPP1R3F	protein phosphatase 1 regulatory subunit 3F	4378			21	59	55	42	10	46	38	74	6	122	75	136	16	37	47	6	46	45	18	44	46			0.1671	0.5271	0.456	0.6201	0.1333	0.6099	0.4552	0.6103	0.1114	0.8284	0.8407	1.3577	0.3205	0.3479	0.8326	0.6866	0.6052	0.4954	0.4699	0.5759
	ENSG00000049860	HEXB	hexosaminidase subunit beta	5015			695	405	511	368	374	232	200	236	218	487	244	358	165	434	355	18	157	234	88	170	179			4.8292	3.1589	3.6989	4.7432	4.3516	2.6854	2.0917	1.6991	3.5321	2.8869	2.3877	3.1199	2.8854	3.5623	5.4902	1.7983	1.8031	2.2486	2.0053	1.9426
	ENSG00000049883	PTCD2	pentatricopeptide repeat domain 2	12115			168	599	457	219	64	334	358	324	72	1363	492	515	323	263	270	40	221	286	287	194	417			0.4832	1.934	1.3693	1.1685	0.3083	1.6004	1.5499	0.9656	0.4829	3.3446	1.993	1.8579	2.3382	0.8936	1.7285	1.6542	1.0507	1.1377	2.7072	0.9176
	ENSG00000050030	NEXMIF	neurite extension and migration factor	11869			2	6	5	0	0	8	8	2	0	10	25	7	1	0	8	0	5	13	1	0	4			0.0059	0.0198	0.0153	0	0	0.0391	0.0354	0.0061	0	0.025	0.1034	0.0258	0.0074	0	0.0523	0	0.0243	0.0528	0.0096	0
	ENSG00000050130	JKAMP	JNK1/MAPK8 associated membrane protein	4350			1944	2694	2067	1588	888	1373	1050	2239	786	3158	1624	2577	1246	1862	1221	195	1050	1616	973	1045	1270			15.5728	24.2251	17.2494	23.5967	11.9117	18.3222	12.6599	18.5847	14.6821	21.5819	18.3215	25.8917	25.1205	17.6199	21.77	22.4592	13.9028	17.9031	25.5618	13.7665
	ENSG00000050165	DKK3	dickkopf WNT signaling pathway inhibitor 3	11958			8	28	6	21	10	18	13	27	12	37	18	26	16	40	4	1	6	10	15	6	4			0.0233	0.0916	0.0182	0.1135	0.0488	0.0874	0.057	0.0815	0.0815	0.092	0.0739	0.095	0.1173	0.1377	0.0259	0.0419	0.0289	0.0403	0.1434	0.0288
	ENSG00000050327	ARHGEF5	Rho guanine nucleotide exchange factor 5	5818			15	18	17	1	6	2	22	14	3	40	26	17	3	23	13	0	2	10	0	3	6			0.0898	0.121	0.1061	0.0111	0.0602	0.02	0.1983	0.0869	0.0419	0.2044	0.2193	0.1277	0.0452	0.1627	0.1733	0	0.0198	0.0828	0	0.0295
	ENSG00000050344	NFE2L3	nuclear factor, erythroid 2 like 3	4303			110	130	163	51	96	113	105	98	30	232	54	86	45	87	79	5	104	78	36	55	99			0.8908	1.1818	1.3751	0.7661	1.3018	1.5244	1.2798	0.8223	0.5665	1.6028	0.6159	0.8735	0.9172	0.8323	1.4239	0.5822	1.3921	0.8736	0.9561	0.7325
	ENSG00000050393	MCUR1	mitochondrial calcium uniporter regulator 1	6057			155	235	327	153	70	171	125	254	51	217	113	185	86	192	132	12	127	144	96	95	81			0.8917	1.5176	1.9598	1.6328	0.6744	1.6388	1.0824	1.5141	0.6842	1.065	0.9156	1.3349	1.2452	1.3048	1.6902	0.9926	1.2077	1.1457	1.8113	0.8988
	ENSG00000050405	LIMA1	LIM domain and actin binding 1	6317			147	455	519	309	63	341	359	512	93	1033	387	569	101	441	191	18	244	266	93	283	430			0.8109	2.8175	2.9825	3.1618	0.5819	3.1336	2.9807	2.9265	1.1963	4.8613	3.0065	3.9367	1.4022	2.8737	2.3451	1.4276	2.2248	2.0293	1.6824	2.5673
	ENSG00000050426	LETMD1	LETM1 domain containing 1	6032			774	2774	2436	1426	392	1528	1553	2304	580	4366	2292	2816	997	1842	1363	199	1113	1925	1025	1152	2058			4.4714	17.9888	14.6601	15.2809	3.7921	14.7048	13.5034	13.7915	7.813	21.5173	18.6474	20.4036	14.4955	12.5702	17.5253	16.5288	10.6276	15.3796	19.4191	10.9443
	ENSG00000050438	SLC4A8	solute carrier family 4 member 8	17920			41	57	59	31	24	22	30	63	7	89	27	49	28	40	14	3	26	59	19	17	55			0.0797	0.1244	0.1195	0.1118	0.0781	0.0713	0.0878	0.1269	0.0317	0.1476	0.0739	0.1195	0.137	0.0919	0.0606	0.0839	0.0836	0.1587	0.1212	0.0544
	ENSG00000050555	LAMC3	laminin subunit gamma 3	7502			2	1	3	0	0	0	3	5	0	1	5	7	0	0	15	0	0	26	0	0	13			0.0093	0.0052	0.0145	0	0	0	0.021	0.0241	0	0.004	0.0327	0.0408	0	0	0.1551	0	0	0.167	0	0
	ENSG00000050628	PTGER3	prostaglandin E receptor 3	9653			0	0	1	0	0	0	0	2	0	0	0	0	0	0	1	0	1	1	0	0	0			0	0	0.0038	0	0	0	0	0.0075	0	0	0	0	0	0	0.008	0	0.006	0.005	0	0
	ENSG00000050730	TNIP3	TNFAIP3 interacting protein 3	3749			311	551	377	207	353	549	265	936	23	312	37	149	85	509	133	28	478	465	25	124	61			2.8907	5.749	3.6505	3.569	5.4943	8.5007	3.7073	9.0147	0.4985	2.474	0.4843	1.737	1.9884	5.5888	2.7515	3.7419	7.3437	5.9774	0.7621	1.8954
	ENSG00000050748	MAPK9	mitogen-activated protein kinase 9	8955			175	259	184	131	55	134	156	174	56	429	215	157	126	170	148	7	79	165	78	122	149			0.681	1.1313	0.7459	0.9456	0.3584	0.8686	0.9137	0.7016	0.5081	1.4242	1.1783	0.7662	1.234	0.7814	1.2818	0.3916	0.5081	0.888	0.9954	0.7807
	ENSG00000050767	COL23A1	collagen type XXIII alpha 1 chain	3604			3	5	0	0	5	0	1	3	2	5	0	4	0	6	0	0	0	0	0	0	5			0.029	0.0543	0	0	0.081	0	0.0146	0.0301	0.0451	0.0412	0	0.0485	0	0.0685	0	0	0	0	0	0
	ENSG00000050820	BCAR1	BCAR1 scaffold protein, Cas family member	9199			0	0	0	0	0	0	0	0	0	0	3	1	0	0	0	0	0	0	1	0	0			0	0	0	0	0	0	0	0	0	0	0.016	0.0048	0	0	0	0	0	0	0.0124	0
	ENSG00000051009	FAM160A2	family with sequence similarity 160 member A2	4736			359	564	559	249	268	189	310	430	133	333	327	414	188	310	242	24	92	421	195	124	203			2.6415	4.6583	4.2847	3.3984	3.302	2.3166	3.4331	3.2783	2.2819	2.0903	3.3885	3.8205	3.4813	2.6944	3.9631	2.5389	1.1189	4.284	4.7053	1.5004
	ENSG00000051108	HERPUD1	homocysteine inducible ER protein with ubiquitin like domain 1	5062			5707	6450	7312	2651	3552	5108	3917	6031	1562	10559	4344	4739	3262	5753	2808	401	5277	4371	2113	2787	2686			39.2868	49.8419	52.4367	33.8515	40.9452	58.5766	40.5848	43.0187	25.0734	62.0107	42.1146	40.9166	56.5148	46.7827	43.0236	39.6892	60.0438	41.6135	47.7029	31.551
	ENSG00000051128	HOMER3	homer scaffold protein 3	3422			4	3	14	7	5	6	1	10	3	6	4	9	6	6	5	0	1	3	0	1	2			0.0407	0.0343	0.1485	0.1322	0.0853	0.1018	0.0153	0.1055	0.0712	0.0521	0.0574	0.1149	0.1538	0.0722	0.1133	0	0.0168	0.0422	0	0.0167
	ENSG00000051180	RAD51	RAD51 recombinase	3084			52	123	125	55	18	98	67	97	16	257	128	96	74	86	61	11	51	96	51	65	69			0.5876	1.5601	1.4714	1.1528	0.3406	1.8446	1.1394	1.1357	0.4216	2.4773	2.0369	1.3605	2.1043	1.1479	1.5341	1.787	0.9525	1.5001	1.8898	1.2078
	ENSG00000051341	POLQ	DNA polymerase theta	9382			16	10	19	10	31	18	10	14	16	42	34	23	4	21	6	2	10	6	4	8	17			0.0594	0.0417	0.0735	0.0689	0.1928	0.1114	0.0559	0.0539	0.1386	0.1331	0.1778	0.1071	0.0374	0.0921	0.0496	0.1068	0.0614	0.0308	0.0487	0.0489
	ENSG00000051382	PIK3CB	phosphatidylinositol-4,5-bisphosphate 3-kinase catalytic subunit beta	7850			536	532	467	260	367	301	364	484	161	756	472	479	179	468	245	28	266	371	143	296	299			2.3793	2.6509	2.1596	2.1409	2.728	2.2258	2.432	2.2262	1.6665	2.863	2.9508	2.6669	1.9998	2.4541	2.4206	1.7871	1.9517	2.2776	2.0818	2.1608
	ENSG00000051523	CYBA	cytochrome b-245 alpha chain	3253			147	86	129	95	109	74	102	115	41	71	60	66	36	98	51	9	36	110	28	55	48			1.5747	1.0341	1.4396	1.8877	1.9552	1.3205	1.6446	1.2765	1.0241	0.6488	0.9052	0.8867	0.9706	1.2401	1.216	1.3861	0.6374	1.6296	0.9837	0.9689
	ENSG00000051596	THOC3	THO complex 3	3453			107	181	400	141	52	131	153	287	76	556	338	414	82	182	160	7	152	233	70	229	386			1.0798	2.0504	4.2052	2.6394	0.8787	2.2023	2.3239	3.0011	1.7884	4.7868	4.8038	5.2401	2.0827	2.1696	3.5938	1.0157	2.5354	3.2519	2.3167	3.8005
	ENSG00000051620	HEBP2	heme binding protein 2	10352			237	193	312	147	95	109	185	230	53	328	321	358	152	111	153	29	83	187	176	106	232			0.7978	0.7293	1.0941	0.9179	0.5355	0.6112	0.9373	0.8022	0.416	0.9419	1.5218	1.5114	1.2877	0.4414	1.1463	1.4035	0.4618	0.8705	1.9429	0.5868
	ENSG00000051825	MPHOSPH9	M-phase phosphoprotein 9	10304			845	1903	1874	868	353	1342	1200	1606	500	3471	2132	2114	882	1301	846	116	848	1385	717	927	1343			2.8577	7.2242	6.6021	5.4451	1.999	7.5604	6.1081	5.6277	3.9429	10.0142	10.1542	8.9667	7.5069	5.1974	6.3679	5.6403	4.7402	6.4777	7.9521	5.1555
	ENSG00000052126	PLEKHA5	pleckstrin homology domain containing A5	12558			40	327	174	105	26	395	119	308	36	677	131	208	27	149	71	3	194	94	12	133	137			0.111	1.0186	0.503	0.5405	0.1208	1.8259	0.497	0.8856	0.2329	1.6026	0.5119	0.7239	0.1886	0.4884	0.4385	0.1197	0.8898	0.3607	0.1092	0.6069
	ENSG00000052344	PRSS8	serine protease 8	2975			9	3	4	3	4	0	4	6	2	5	7	3	2	4	2	0	1	0	1	6	5			0.1054	0.0394	0.0488	0.0652	0.0785	0	0.0705	0.0728	0.0546	0.05	0.1155	0.0441	0.059	0.0553	0.0521	0	0.0194	0	0.0384	0.1156
	ENSG00000052723	SIKE1	suppressor of IKBKE 1	5894			485	880	1087	544	198	498	691	904	166	1103	717	941	285	571	577	66	234	832	305	241	523			2.8674	5.8402	6.6949	5.9659	1.9602	4.9047	6.1489	5.5379	2.2885	5.5633	5.97	6.9777	4.2407	3.9879	7.5927	5.6103	2.2867	6.8028	5.9137	2.3432
	ENSG00000052749	RRP12	ribosomal RNA processing 12 homolog	8529			73	136	238	79	72	72	148	122	39	115	125	129	98	146	144	26	49	214	90	53	95			0.2983	0.6237	1.013	0.5987	0.4926	0.49	0.9101	0.5165	0.3716	0.4008	0.7192	0.661	1.0077	0.7046	1.3095	1.5273	0.3309	1.2092	1.2059	0.3561
	ENSG00000052795	FNIP2	folliculin interacting protein 2	10981			4399	3296	3199	2426	1852	1032	1094	1411	234	643	222	367	877	3446	2713	66	799	1225	30	165	204			13.9596	11.7409	10.5753	14.2804	9.8413	5.4555	5.2252	4.6395	1.7315	1.7407	0.9921	1.4607	7.0042	12.9177	19.1619	3.0113	4.1909	5.3761	0.3122	0.8611
	ENSG00000052802	MSMO1	methylsterol monooxygenase 1	2852			1181	2233	1668	1333	512	1211	1076	2003	397	3528	1358	2208	995	1496	1444	120	949	1664	657	848	1795			14.4298	30.6264	21.2309	30.2114	10.4754	24.6485	19.7877	25.3584	11.3108	36.7744	23.3677	33.8364	30.5966	21.5921	39.269	21.0805	19.1655	28.1177	26.3259	17.039
	ENSG00000052841	TTC17	tetratricopeptide repeat domain 17	11296			1015	2200	2748	1066	554	1019	1863	1594	613	2890	2662	3158	1615	1483	1493	293	595	2133	1598	622	1615			3.1311	7.6183	8.8311	6.0999	2.8618	5.2366	8.6501	5.0951	4.4095	7.6057	11.5651	12.2186	12.5386	5.4042	10.251	12.9955	3.0339	9.1	16.1666	3.1555
	ENSG00000052850	ALX4	ALX homeobox 4	5727			0	0	0	0	0	0	0	0	0	4	8	1	1	0	0	0	0	0	0	0	0			0	0	0	0	0	0	0	0	0	0.0208	0.0686	0.0076	0.0153	0	0	0	0	0	0	0
	ENSG00000053108	FSTL4	follistatin like 4	6711			1	18	1	3	0	6	0	11	4	2	3	46	4	2	0	0	1	3	2	1	6			0.0052	0.1049	0.0054	0.0289	0	0.0519	0	0.0592	0.0484	0.0089	0.0219	0.2996	0.0523	0.0123	0	0	0.0086	0.0215	0.0341	0.0085
	ENSG00000053254	FOXN3	forkhead box N3	11033			595	1259	1499	938	342	758	824	1306	458	2161	1192	1532	524	1046	860	74	737	985	429	748	1031			1.8792	4.4636	4.9321	5.4954	1.8088	3.9881	3.9171	4.2741	3.3731	5.8227	5.3021	6.0688	4.1652	3.9026	6.0456	3.3604	3.8475	4.3025	4.4436	3.8851
	ENSG00000053328	METTL24	methyltransferase like 24	1774			0	8	9	6	0	6	5	4	4	43	12	13	6	11	1	2	14	0	5	19	4			0	0.1764	0.1842	0.2186	0	0.1963	0.1478	0.0814	0.1832	0.7206	0.332	0.3203	0.2966	0.2552	0.0437	0.5648	0.4545	0	0.3221	0.6138
	ENSG00000053371	AKR7A2	aldo-keto reductase family 7 member A2	1781			5	31	58	42	6	18	24	47	4	58	58	74	14	43	16	2	21	32	12	14	31			0.0978	0.6809	1.1822	1.5243	0.1966	0.5867	0.7068	0.9528	0.1825	0.9681	1.5982	1.8159	0.6894	0.9938	0.6968	0.5626	0.6791	0.8659	0.77	0.4505
	ENSG00000053372	MRTO4	MRT4 homolog, ribosome maturation factor	2556			197	684	799	444	214	422	558	644	115	730	468	509	496	494	419	61	363	543	302	269	338			2.6858	10.4677	11.3477	11.2283	4.8855	9.584	11.45	9.0974	3.6559	8.4904	8.9857	8.7035	17.0185	7.9557	12.7141	11.9569	8.1799	10.238	13.5025	6.031
	ENSG00000053438	NNAT	neuronatin	1329			0	0	0	0	0	0	0	1	0	0	0	0	0	0	0	0	0	3	0	0	0			0	0	0	0	0	0	0	0.0272	0	0	0	0	0	0	0	0	0	0.1088	0	0
	ENSG00000053501	USE1	unconventional SNARE in the ER 1	2431			335	979	993	551	188	409	633	973	146	878	659	786	428	519	414	112	286	821	423	345	480			4.802	15.7527	14.8281	14.6506	4.5126	9.7664	13.6568	14.4517	4.88	10.7368	13.3035	14.131	15.4404	8.7881	13.2083	23.0825	6.7762	16.2755	19.8849	8.1327
	ENSG00000053524	MCF2L2	MCF.2 cell line derived transforming sequence-like 2	20568			40	54	70	15	77	85	78	97	13	92	37	48	17	14	25	4	28	21	11	21	17			0.0678	0.1027	0.1235	0.0471	0.2184	0.2399	0.1989	0.1703	0.0514	0.133	0.0883	0.102	0.0725	0.028	0.0943	0.0974	0.0784	0.0492	0.0611	0.0585
	ENSG00000053702	NRIP2	nuclear receptor interacting protein 2	2814			40	179	190	55	12	69	103	131	26	325	194	200	166	102	78	17	61	105	122	54	121			0.4953	2.4882	2.451	1.2634	0.2488	1.4234	1.9198	1.6809	0.7508	3.4334	3.3833	3.1063	5.1735	1.4921	2.1498	3.0267	1.2486	1.7982	4.9545	1.0997
	ENSG00000053747	LAMA3	laminin subunit alpha 3	14678			11	8	7	1	1	0	7	0	3	0	1	1	1	19	2	0	1	1	0	0	3			0.0261	0.0213	0.0173	0.0044	0.004	0	0.025	0	0.0166	0	0.0033	0.003	0.006	0.0533	0.0106	0	0.0039	0.0033	0	0
	ENSG00000053770	AP5M1	adaptor related protein complex 5 subunit mu 1	13019			1318	2384	2112	1195	586	1287	1241	2102	587	4134	2064	2290	1454	1527	1201	165	1055	1605	986	1117	1692			3.5278	7.1629	5.889	5.9331	2.6265	5.7385	4.9995	5.8297	3.6637	9.4397	7.7803	7.6876	9.7946	4.8281	7.1548	6.3497	4.6674	5.9412	8.655	4.9167
	ENSG00000053900	ANAPC4	anaphase promoting complex subunit 4	7494			305	812	793	453	142	489	532	563	250	1423	813	653	558	632	416	88	291	644	417	466	634			1.4182	4.2384	3.8413	3.9073	1.1057	3.7878	3.7233	2.7126	2.7107	5.6449	5.3241	3.8083	6.5301	3.4715	4.3054	5.8833	2.2366	4.1414	6.359	3.5634
	ENSG00000053918	KCNQ1	potassium voltage-gated channel subfamily Q member 1	4306			7	10	7	3	0	7	7	20	15	23	12	21	5	7	5	1	6	5	6	13	10			0.0566	0.0908	0.059	0.045	0	0.0944	0.0853	0.1677	0.2831	0.1588	0.1368	0.2131	0.1018	0.0669	0.0901	0.1164	0.0803	0.056	0.1592	0.173
	ENSG00000054116	TRAPPC3	trafficking protein particle complex 3	3527			404	472	571	286	289	239	483	404	214	507	552	623	240	254	412	66	218	775	245	173	276			3.9915	5.2347	5.877	5.2414	4.7813	3.9336	7.1825	4.1359	4.9302	4.2734	7.6807	7.72	5.9677	2.9644	9.0599	9.3754	3.56	10.5894	7.9383	2.8109
	ENSG00000054118	THRAP3	thyroid hormone receptor associated protein 3	4720			10997	20365	21772	12530	5279	13660	13108	21442	4417	35038	15491	19593	13176	17152	9910	1928	12449	15298	8925	11957	14363			81.1883	168.772	167.447	171.593	65.2622	167.998	145.655	164.026	76.0394	220.68	161.066	181.424	244.817	149.584	162.841	204.651	151.913	156.195	216.089	145.171
	ENSG00000054148	PHPT1	phosphohistidine phosphatase 1	1612			522	769	1303	963	307	228	710	1589	258	444	570	1259	416	667	568	78	145	1171	322	257	292			11.2841	18.6603	29.3428	38.6146	11.1128	8.2104	23.1007	35.5917	13.0049	8.1881	17.353	34.1347	22.6323	17.0323	27.3284	24.2426	5.1809	35.008	22.8275	9.1362
	ENSG00000054179	ENTPD2	ectonucleoside triphosphate diphosphohydrolase 2	2640			0	0	0	0	0	0	0	0	0	0	0	0	0	0	0	0	0	0	0	0	0			0	0	0	0	0	0	0	0	0	0	0	0	0	0	0	0	0	0	0	0
	ENSG00000054219	LY75	lymphocyte antigen 75	8805			171	445	387	221	60	356	258	441	66	671	259	291	206	349	298	42	182	304	140	180	305			0.6767	1.9769	1.5955	1.6224	0.3976	2.347	1.5368	1.8084	0.6091	2.2655	1.4436	1.4444	2.0518	1.6316	2.6249	2.3898	1.1905	1.6639	1.817	1.1715
	ENSG00000054267	ARID4B	AT-rich interaction domain 4B	11073			4112	4649	4962	3101	2197	3711	4013	4697	1406	7999	4304	4692	2358	3926	2346	384	3637	3481	1633	3039	3574			12.9404	16.423	16.2672	18.102	11.5775	19.4546	19.008	15.316	10.3175	21.4752	19.0753	18.5194	18.6758	14.5948	16.4321	17.3746	18.9183	15.1501	16.8534	15.7276
	ENSG00000054277	OPN3	opsin 3	3724			29	15	17	15	20	16	5	19	2	45	7	22	8	18	13	0	5	20	2	5	6			0.2714	0.1576	0.1657	0.2604	0.3134	0.2494	0.0704	0.1842	0.0436	0.3592	0.0922	0.2582	0.1884	0.199	0.2707	0	0.0773	0.2588	0.0614	0.0769
	ENSG00000054282	SDCCAG8	SHH signaling and ciliogenesis regulator SDCCAG8	5321			1850	1819	2181	1494	887	1048	876	2241	948	3390	1834	2804	945	1896	888	100	1055	1338	756	1484	1352			12.1154	13.372	14.8794	18.1488	9.7271	11.4331	8.6346	15.2068	14.4767	18.9397	16.915	23.0314	15.5754	14.6676	12.9435	9.4158	11.4199	12.1182	16.2366	15.9823
	ENSG00000054356	PTPRN	protein tyrosine phosphatase receptor type N	8228			5	0	2	0	0	1	0	3	2	0	0	4	0	0	2	0	0	1	2	0	0			0.0212	0	0.0088	0	0	0.0071	0	0.0132	0.0198	0	0	0.0212	0	0	0.0189	0	0	0.0059	0.0278	0
	ENSG00000054392	HHAT	hedgehog acyltransferase	6645			6	73	54	59	10	48	44	39	10	188	38	42	15	35	15	2	21	45	4	27	52			0.0315	0.4297	0.295	0.5739	0.0878	0.4193	0.3473	0.2119	0.1223	0.8411	0.2806	0.2762	0.198	0.2168	0.1751	0.1508	0.182	0.3264	0.0688	0.2328
	ENSG00000054523	KIF1B	kinesin family member 1B	17720			610	485	545	323	335	337	358	559	241	672	480	480	174	559	372	16	266	462	132	306	416			1.1996	1.0706	1.1165	1.1782	1.1031	1.104	1.0596	1.139	1.1051	1.1274	1.3294	1.1839	0.8612	1.2986	1.6282	0.4524	0.8646	1.2565	0.8513	0.9896
	ENSG00000054598	FOXC1	forkhead box C1	3983			1	0	0	0	0	0	0	0	2	0	0	9	0	0	1	0	0	0	0	1	0			0.0087	0	0	0	0	0	0	0	0.0408	0	0	0.0988	0	0	0.0195	0	0	0	0	0.0144
	ENSG00000054611	TBC1D22A	TBC1 domain family member 22A	5315			198	194	318	134	99	167	192	192	72	494	365	258	136	194	105	23	177	185	115	171	147			1.2981	1.4278	2.1719	1.6296	1.0869	1.8239	1.8947	1.3043	1.1007	2.7631	3.3702	2.1215	2.2441	1.5025	1.5322	2.1681	1.9181	1.6774	2.4726	1.8437
	ENSG00000054654	SYNE2	spectrin repeat containing nuclear envelope protein 2	31374			1431	4598	5103	1795	634	4268	3341	3868	724	10350	3805	3392	2683	3842	2909	465	3863	4576	1853	2956	3676			1.5894	5.7327	5.9044	3.6982	1.1792	7.8968	5.5852	4.4515	1.8751	9.807	5.9518	4.7252	7.4998	5.0408	7.1913	7.4256	7.0918	7.029	6.7495	5.3992
	ENSG00000054690	PLEKHH1	pleckstrin homology, MyTH4 and FERM domain containing H1	10828			0	17	6	2	0	10	9	2	2	16	9	15	3	9	6	0	4	31	9	4	3			0	0.0614	0.0201	0.0119	0	0.0536	0.0436	0.0067	0.015	0.0439	0.0408	0.0605	0.0243	0.0342	0.043	0	0.0213	0.138	0.095	0.0212
	ENSG00000054793	ATP9A	ATPase phospholipid transporting 9A (putative)	8073			17	62	83	45	10	56	63	65	2	70	42	81	7	25	65	1	29	58	12	20	62			0.0734	0.3004	0.3732	0.3603	0.0723	0.4027	0.4093	0.2907	0.0201	0.2578	0.2553	0.4385	0.076	0.1275	0.6245	0.0621	0.2069	0.3462	0.1699	0.142
	ENSG00000054796	SPO11	SPO11 initiator of meiotic double stranded breaks	1823			0	0	0	0	0	0	0	0	0	0	0	0	0	0	0	0	0	0	0	0	0			0	0	0	0	0	0	0	0	0	0	0	0	0	0	0	0	0	0	0	0
	ENSG00000054803	CBLN4	cerebellin 4 precursor	3154			0	0	0	0	0	0	0	0	0	0	0	0	0	0	0	0	0	0	0	0	0			0	0	0	0	0	0	0	0	0	0	0	0	0	0	0	0	0	0	0	0
	ENSG00000054938	CHRDL2	chordin like 2	3135			0	0	1	0	0	0	0	0	0	0	6	0	0	0	0	0	1	0	0	0	0			0	0	0.0116	0	0	0	0	0	0	0	0.0939	0	0	0	0	0	0.0184	0	0	0
	ENSG00000054965	FAM168A	family with sequence similarity 168 member A	7887			492	351	426	148	302	245	255	322	209	521	691	368	212	529	140	35	195	244	208	434	266			2.1738	1.7408	1.9607	1.2129	2.2343	1.8032	1.6957	1.4741	2.1532	1.9638	4.2996	2.0393	2.3574	2.7609	1.3767	2.2233	1.4241	1.4909	3.0138	3.1534
	ENSG00000054967	RELT	RELT TNF receptor	6187			350	120	156	82	181	85	90	182	90	156	143	129	58	190	28	12	98	96	58	133	83			1.9713	0.7587	0.9153	0.8567	1.7071	0.7975	0.7629	1.0621	1.182	0.7496	1.1343	0.9113	0.8221	1.2641	0.351	0.9717	0.9123	0.7478	1.0713	1.2319
	ENSG00000054983	GALC	galactosylceramidase	6736			534	364	434	227	376	349	412	380	265	655	380	565	140	373	207	19	210	291	89	206	232			2.7625	2.1138	2.3389	2.1783	3.2571	3.0076	3.2079	2.0369	3.1967	2.8907	2.7685	3.6659	1.8227	2.2794	2.3834	1.4132	1.7956	2.0819	1.5099	1.7525
	ENSG00000055044	NOP58	NOP58 ribonucleoprotein	3274			2016	6295	7163	3821	1325	5925	5126	7480	966	12337	4882	6258	6464	4879	3787	991	3891	5139	4941	3550	4478			21.4572	75.2098	79.4215	75.4377	23.6151	105.052	82.1167	82.4922	23.9746	112.02	73.1787	83.5395	173.15	61.3431	89.7115	151.651	68.4519	75.6442	172.466	62.1366
	ENSG00000055070	SZRD1	SUZ RNA binding domain containing 1	4742			567	636	671	511	405	242	599	859	224	448	403	680	203	358	448	76	197	635	195	204	170			4.1666	5.2463	5.1367	6.9655	4.9836	2.9624	6.6252	6.5407	3.8383	2.8086	4.1707	6.2673	3.7543	3.1077	7.3274	8.0297	2.3928	6.4534	4.6994	2.4653
	ENSG00000055118	KCNH2	potassium voltage-gated channel subfamily H member 2	5805			13	8	0	0	4	0	4	1	17	7	1	0	18	14	0	1	5	4	13	2	4			0.078	0.0539	0	0	0.0402	0	0.0361	0.0062	0.238	0.0358	0.0085	0	0.2719	0.0993	0	0.0863	0.0496	0.0332	0.2559	0.0197
	ENSG00000055130	CUL1	cullin 1	4152			463	806	963	533	269	579	728	883	204	1245	787	934	537	592	615	107	371	778	442	321	531			3.8858	7.5934	8.4196	8.2977	3.7805	8.095	9.1961	7.6788	3.9923	8.9141	9.3021	9.8316	11.3427	5.8692	11.4881	12.9115	5.1466	9.0302	12.1656	4.4304
	ENSG00000055147	FAM114A2	family with sequence similarity 114 member A2	6523			643	1145	1041	573	316	664	532	872	214	1558	678	943	401	996	545	79	516	948	260	387	544			3.435	6.8662	5.7933	5.678	2.8268	5.909	4.2776	4.8268	2.6658	7.1005	5.1009	6.3183	5.3913	6.2853	6.4801	6.0678	4.5562	7.0038	4.5551	3.3999
	ENSG00000055163	CYFIP2	cytoplasmic FMR1 interacting protein 2	10498			1651	6548	5563	2258	897	3038	3640	4086	851	9031	6022	5664	5920	3380	2923	1117	1443	4540	6895	2184	4681			5.4803	24.3983	19.2364	13.903	4.9858	16.7988	18.1856	14.0534	6.5868	25.5738	28.1514	23.5804	49.4556	13.2533	21.595	53.3085	7.917	20.8413	75.0577	11.9219
	ENSG00000055208	TAB2	TGF-beta activated kinase 1 (MAP3K7) binding protein 2	5922			1426	1632	1707	940	1173	1408	1323	1824	397	2413	1231	1621	778	1372	886	118	1137	1295	510	662	1132			8.391	10.7798	10.4637	10.2601	11.558	13.8016	11.7172	11.1211	5.4472	12.1131	10.2013	11.9633	11.5216	9.5367	11.6037	9.9831	11.0585	10.5385	9.8417	6.406
	ENSG00000055211	GINM1	glycoprotein integral membrane 1	2250			177	252	264	186	84	110	99	249	72	338	214	255	115	179	90	13	113	152	102	103	152			2.7413	4.381	4.2593	5.3434	2.1785	2.838	2.3077	3.9958	2.6002	4.4658	4.6676	4.9533	4.4825	3.2748	3.1024	2.8947	2.8927	3.2556	5.1807	2.6233
	ENSG00000055332	EIF2AK2	eukaryotic translation initiation factor 2 alpha kinase 2	10753			2442	1469	2336	561	1232	1804	2370	1975	705	2396	843	1261	1107	2080	905	229	4965	1968	452	684	1151			7.9137	5.3438	7.8861	3.3723	6.6855	9.7387	11.5598	6.6317	5.3274	6.624	3.8474	5.1253	9.0286	7.9625	6.5276	10.6698	26.5945	8.8201	4.8037	3.6452
	ENSG00000055483	USP36	ubiquitin specific peptidase 36	9235			486	1726	2249	723	353	1007	1635	1779	227	2105	1654	1687	723	920	875	195	510	1644	796	627	968			1.8338	7.3107	8.8404	5.0605	2.2304	6.3298	9.2857	6.9555	1.9973	6.7761	8.7895	7.9839	6.866	4.1008	7.3486	10.5791	3.1808	8.5791	9.8502	3.8907
	ENSG00000055609	KMT2C	lysine methyltransferase 2C	20114			4159	3610	4487	2161	2021	2711	2302	3332	1418	7469	4270	4406	1966	3472	1493	255	2243	2648	1662	2802	3181			7.2053	7.0205	8.098	6.9446	5.863	7.824	6.0026	5.9813	5.7284	11.039	10.4183	9.5737	8.5721	7.1055	5.757	6.3517	6.4229	6.3445	9.4428	7.983
	ENSG00000055732	MCOLN3	mucolipin 3	6624			4	15	49	22	5	19	15	8	6	90	15	37	29	34	43	3	18	33	4	9	8			0.021	0.0886	0.2685	0.2147	0.044	0.1665	0.1188	0.0436	0.0736	0.4039	0.1111	0.2441	0.384	0.2113	0.5035	0.2269	0.1565	0.2401	0.069	0.0779
	ENSG00000055813	CCDC85A	coiled-coil domain containing 85A	4114			0	0	0	0	0	1	0	0	0	0	0	0	1	0	0	0	0	0	1	0	0			0	0	0	0	0	0.0141	0	0	0	0	0	0	0.0213	0	0	0	0	0	0.0278	0
	ENSG00000055917	PUM2	pumilio RNA binding family member 2	6978			1307	2107	2365	1046	687	1517	1286	1725	503	4102	1957	1893	1032	1519	1286	141	985	1483	885	887	1553			6.5269	11.8111	12.3033	9.6893	5.7448	12.6197	9.6659	8.9258	5.8572	17.4756	13.7634	11.8564	12.9703	8.9607	14.2936	10.1237	8.1303	10.242	14.4937	7.2843
	ENSG00000055950	MRPL43	mitochondrial ribosomal protein L43	3573			214	592	603	342	143	168	348	477	85	351	406	585	230	278	241	76	70	497	265	107	334			2.0871	6.4811	6.1264	6.187	2.3354	2.7294	5.1083	4.8203	1.933	2.9204	5.5765	7.1558	5.6454	3.2028	5.2314	10.6569	1.1284	6.7035	8.4758	1.7161
	ENSG00000055955	ITIH4	inter-alpha-trypsin inhibitor heavy chain 4	4659			4	2	7	1	1	5	8	6	0	18	11	2	3	4	4	1	0	1	3	0	6			0.0299	0.0168	0.0545	0.0139	0.0125	0.0623	0.0901	0.0465	0	0.1149	0.1159	0.0188	0.0565	0.0353	0.0666	0.1075	0	0.0103	0.0736	0
	ENSG00000055957	ITIH1	inter-alpha-trypsin inhibitor heavy chain 1	4541			0	2	19	1	2	0	7	9	8	0	0	6	1	1	6	0	0	7	0	2	0			0	0.0172	0.1519	0.0142	0.0257	0	0.0808	0.0716	0.1432	0	0	0.0577	0.0193	0.0091	0.1025	0	0	0.0743	0	0.0252
	ENSG00000056050	HPF1	histone PARylation factor 1	1422			190	375	531	218	91	243	216	322	62	544	341	333	129	231	220	18	147	239	111	163	266			4.656	10.3155	13.5555	9.9094	3.7342	9.9198	7.9668	8.1761	3.5428	11.3728	11.7685	10.2348	7.9559	6.6869	11.9993	6.3419	5.9542	8.0998	8.9205	6.5688
	ENSG00000056097	ZFR	zinc finger RNA binding protein	6771			3363	4666	4777	2711	1845	2879	2907	5311	1082	5911	3519	4916	2592	3157	2303	456	1904	3827	2189	1947	2975			17.3075	26.9556	25.6109	25.8802	15.8999	24.6822	22.5177	28.3213	12.9846	25.9522	25.5054	31.7317	33.5724	19.1927	26.3799	33.7413	16.1964	27.2384	36.9454	16.4783
	ENSG00000056277	ZNF280C	zinc finger protein 280C	4638			35	182	130	73	23	163	111	163	21	392	160	142	107	119	102	12	93	129	85	48	141			0.263	1.535	1.0175	1.0174	0.2894	2.0401	1.2552	1.269	0.3679	2.5126	1.693	1.3381	2.0233	1.0562	1.7057	1.2963	1.1549	1.3404	2.0944	0.5931
	ENSG00000056291	NPFFR2	neuropeptide FF receptor 2	2359			0	0	1	0	0	0	0	0	0	0	2	0	0	0	0	0	0	0	0	0	1			0	0	0.0154	0	0	0	0	0	0	0	0.0416	0	0	0	0	0	0	0	0	0
	ENSG00000056487	PHF21B	PHD finger protein 21B	6007			0	1	2	0	0	0	0	0	0	0	0	0	0	0	0	0	0	0	0	0	0			0	0.0065	0.0121	0	0	0	0	0	0	0	0	0	0	0	0	0	0	0	0	0
	ENSG00000056558	TRAF1	TNF receptor associated factor 1	4476			2001	3466	4159	1408	2312	2020	3593	5516	60	733	552	777	739	2234	1459	307	1235	3172	179	260	499			15.5782	30.2898	33.7303	20.3331	30.1404	26.1973	42.1016	44.4963	1.0892	4.8683	6.0522	7.5869	14.4795	20.545	25.2812	34.3635	15.892	34.1522	4.5701	3.3288
	ENSG00000056586	RC3H2	ring finger and CCCH-type domains 2	11563			519	711	640	425	329	590	459	737	173	1322	453	630	343	470	355	53	310	566	292	345	470			1.5641	2.4052	2.0092	2.3758	1.6603	2.9619	2.082	2.3014	1.2157	3.3988	1.9226	2.3812	2.6015	1.6732	2.3812	2.2964	1.5442	2.359	2.8859	1.7098
	ENSG00000056736	IL17RB	interleukin 17 receptor B	3044			33	70	106	102	15	42	80	130	23	27	74	132	65	53	45	20	67	92	58	23	69			0.3778	0.8995	1.2641	2.1659	0.2875	0.8009	1.3784	1.542	0.614	0.2637	1.193	1.8952	1.8727	0.7167	1.1466	3.2918	1.2677	1.4565	2.1775	0.433
	ENSG00000056972	TRAF3IP2	TRAF3 interacting protein 2	7871			350	590	547	334	219	389	363	783	112	802	411	595	328	415	258	49	158	516	323	234	417			1.5495	2.9321	2.5228	2.7429	1.6236	2.8689	2.4188	3.5919	1.1562	3.0291	2.5626	3.3039	3.6546	2.1704	2.5423	3.119	1.1562	3.1593	4.6896	1.7037
	ENSG00000056998	GYG2	glycogenin 2	3621			0	0	0	0	0	0	0	0	0	4	0	0	0	2	1	0	0	0	0	0	0			0	0	0	0	0	0	0	0	0	0.0328	0	0	0	0.0227	0.0214	0	0	0	0	0
	ENSG00000057019	DCBLD2	discoidin, CUB and LCCL domain containing 2	11280			245	63	108	55	79	49	40	41	59	126	150	85	19	136	50	0	34	47	21	108	84			0.7569	0.2185	0.3476	0.3152	0.4087	0.2522	0.186	0.1312	0.425	0.3321	0.6526	0.3293	0.1477	0.4963	0.3438	0	0.1736	0.2008	0.2128	0.5487
	ENSG00000057149	SERPINB3	serpin family B member 3	1707			0	0	0	0	0	0	0	0	0	0	0	0	0	0	0	0	0	0	0	0	0			0	0	0	0	0	0	0	0	0	0	0	0	0	0	0	0	0	0	0	0
	ENSG00000057252	SOAT1	sterol O-acyltransferase 1	7005			3569	5342	4533	4280	965	1630	1729	3818	1036	4058	2810	4310	1898	4500	4337	253	1106	2515	1024	1057	2240			17.7541	29.83	23.4909	39.4935	8.0384	13.5075	12.9455	19.6797	12.0173	17.2215	19.6863	26.8908	23.7623	26.4434	48.019	18.0951	9.0939	17.3024	16.7055	8.647
	ENSG00000057294	PKP2	plakophilin 2	7043			0	1	0	1	0	12	0	4	0	8	6	2	0	0	1	0	2	3	0	0	0			0	0.0056	0	0.0092	0	0.0989	0	0.0205	0	0.0338	0.0418	0.0124	0	0	0.011	0	0.0164	0.0205	0	0
	ENSG00000057468	MSH4	mutS homolog 4	3270			8	3	4	2	3	6	5	7	0	21	19	11	5	10	8	0	1	12	3	4	4			0.0853	0.0359	0.0444	0.0395	0.0535	0.1065	0.0802	0.0773	0	0.1909	0.2851	0.147	0.1341	0.1259	0.1897	0	0.0176	0.1769	0.1048	0.0701
	ENSG00000057593	F7	coagulation factor VII	3795			0	0	0	0	0	0	0	0	0	2	0	0	0	0	0	0	0	0	1	0	0			0	0	0	0	0	0	0	0	0	0.0157	0	0	0	0	0	0	0	0	0.0301	0
	ENSG00000057608	GDI2	GDP dissociation inhibitor 2	3918			9462	18005	15888	10125	4498	9663	9458	16318	4324	21946	11985	17352	9421	12271	8400	1649	6536	13040	7317	7075	9701			84.1549	179.757	147.206	167.04	66.9895	143.167	126.61	150.381	89.6757	166.517	150.12	193.562	210.879	128.923	166.282	210.866	96.0839	160.394	213.421	103.481
	ENSG00000057657	PRDM1	PR/SET domain 1	6750			1230	2108	1793	1212	722	1627	1329	1953	551	3928	1119	2143	501	1184	841	74	890	1266	352	864	1060			6.3498	12.2159	9.6427	11.6062	6.2414	13.992	10.3265	10.4469	6.6329	17.2995	8.1356	13.8756	6.5093	7.2204	9.6633	5.4926	7.5943	9.0387	5.9595	7.3351
	ENSG00000057663	ATG5	autophagy related 5	5655			406	609	708	391	194	343	576	657	147	661	504	607	246	514	318	61	224	541	161	180	308			2.5018	4.2125	4.5449	4.4692	2.0018	3.5209	5.3422	4.1949	2.1122	3.4748	4.3738	4.6913	3.8151	3.7415	4.3614	5.4044	2.2815	4.6104	3.2536	1.8241
	ENSG00000057704	TMCC3	transmembrane and coiled-coil domain family 3	6512			448	407	338	187	505	304	266	283	224	359	374	175	141	323	292	24	213	243	106	236	264			2.3973	2.4448	1.8842	1.8562	4.5251	2.7099	2.1424	1.5691	2.795	1.6389	2.8185	1.1745	1.8989	2.0417	3.4778	1.8465	1.8839	1.7983	1.8602	2.0768
	ENSG00000057757	PITHD1	PITH domain containing 1	2173			282	342	418	261	144	210	261	351	93	641	289	398	208	413	189	29	210	369	169	191	237			4.5222	6.1564	6.9829	7.7637	3.8668	5.6099	6.2996	5.8323	3.4776	8.7693	6.5268	8.0049	8.3947	7.8235	6.7458	6.6863	5.5662	8.1836	8.8878	5.037
	ENSG00000057935	MTA3	metastasis associated 1 family member 3	10580			78	509	261	171	52	274	185	328	47	732	367	355	324	146	140	59	194	209	257	197	275			0.2569	1.8819	0.8955	1.0447	0.2868	1.5034	0.9171	1.1194	0.361	2.0568	1.7023	1.4665	2.6857	0.568	1.0263	2.7939	1.0561	0.952	2.776	1.067
	ENSG00000058056	USP13	ubiquitin specific peptidase 13	8155			24	118	178	35	22	100	71	100	18	319	132	89	90	82	47	12	57	101	71	61	78			0.1026	0.566	0.7924	0.2774	0.1574	0.7118	0.4566	0.4428	0.1794	1.1629	0.7944	0.477	0.9679	0.4139	0.447	0.7372	0.4026	0.5969	0.995	0.4287
	ENSG00000058063	ATP11B	ATPase phospholipid transporting 11B (putative)	9187			876	793	902	368	368	626	485	806	289	1566	786	780	277	672	536	45	369	609	271	408	590			3.3227	3.3764	3.5641	2.5892	2.3374	3.9555	2.7689	3.1678	2.5561	5.0674	4.1987	3.7107	2.6443	3.011	4.525	2.4541	2.3134	3.1946	3.371	2.545
	ENSG00000058085	LAMC2	laminin subunit gamma 2	6770			0	0	1	4	0	0	0	0	0	0	1	0	0	0	0	0	1	0	0	2	0			0	0	0.0054	0.0382	0	0	0	0	0	0	0.0072	0	0	0	0	0	0.0085	0	0	0.0169
	ENSG00000058091	CDK14	cyclin dependent kinase 14	7017			461	559	620	269	406	373	227	637	108	346	177	217	1231	612	306	164	273	425	805	153	101			2.2893	3.1161	3.2075	2.4779	3.3762	3.0857	1.6967	3.2778	1.2506	1.4659	1.2379	1.3516	15.3853	3.5902	3.3822	11.7096	2.2409	2.9189	13.1103	1.2495
	ENSG00000058262	SEC61A1	SEC61 translocon subunit alpha 1	4640			1072	1201	1259	742	720	719	1124	1245	356	637	590	841	375	890	748	95	449	1845	259	211	538			8.0508	10.1247	9.8498	10.3366	9.0545	8.9951	12.7052	9.6882	6.2343	4.0812	6.2402	7.9216	7.0878	7.8956	12.503	10.2578	5.5735	19.1626	6.379	2.6059
	ENSG00000058272	PPP1R12A	protein phosphatase 1 regulatory subunit 12A	11864			6779	7514	8787	4620	3762	4365	6199	7688	2296	9809	6723	8222	3842	5855	4069	643	3302	6330	3402	3817	4893			19.9111	24.7741	26.8863	25.171	18.5029	21.3574	27.4045	23.3977	15.7251	24.5788	27.8098	30.2887	28.4005	20.3146	26.6004	27.1537	16.0306	25.7127	32.7696	18.437
	ENSG00000058335	RASGRF1	Ras protein specific guanine nucleotide releasing factor 1	9929			10	14	19	11	0	8	17	3	2	17	8	18	781	14	24	161	4	5	666	9	6			0.0351	0.0552	0.0695	0.0716	0	0.0468	0.0898	0.0109	0.0164	0.0509	0.0395	0.0792	6.8984	0.058	0.1875	8.124	0.0232	0.0243	7.6654	0.0519
	ENSG00000058404	CAMK2B	calcium/calmodulin dependent protein kinase II beta	8159			1	1	0	0	0	0	1	0	2	0	0	0	0	1	0	0	0	0	0	0	1			0.0043	0.0048	0	0	0	0	0.0064	0	0.0199	0	0	0	0	0.005	0	0	0	0	0	0
	ENSG00000058453	CROCC	ciliary rootlet coiled-coil, rootletin	8875			1	7	16	6	1	9	10	9	2	19	13	7	3	13	5	0	4	8	6	14	4			0.0039	0.0309	0.0654	0.0437	0.0066	0.0589	0.0591	0.0366	0.0183	0.0636	0.0719	0.0345	0.0296	0.0603	0.0437	0	0.026	0.0434	0.0773	0.0904
	ENSG00000058600	POLR3E	RNA polymerase III subunit E	9486			372	1705	1998	814	170	1208	1372	1522	156	3847	1756	1783	1221	1337	897	140	1005	1368	959	929	1323			1.3665	7.0307	7.646	5.5467	1.0457	7.3923	7.5858	5.7932	1.3363	12.0561	9.0846	8.2149	11.2884	5.8018	7.334	7.3943	6.1022	6.9499	11.5532	5.6122
	ENSG00000058668	ATP2B4	ATPase plasma membrane Ca2+ transporting 4	9721			677	1610	1228	521	339	843	691	1084	344	2956	1409	1573	699	1241	707	81	725	1183	666	912	1128			2.4268	6.4785	4.5857	3.4643	2.0349	5.034	3.7282	4.0263	2.8754	9.0398	7.1132	7.0722	6.3062	5.255	5.6408	4.1747	4.2957	5.8647	7.8294	5.3763
	ENSG00000058673	ZC3H11A	zinc finger CCCH-type containing 11A	12798			32	12	19	2	16	15	18	18	4	35	21	9	14	14	19	0	19	33	10	9	22			0.0871	0.0367	0.0539	0.0101	0.073	0.068	0.0738	0.0508	0.0254	0.0813	0.0805	0.0307	0.0959	0.045	0.1151	0	0.0855	0.1243	0.0893	0.0403
	ENSG00000058729	RIOK2	RIO kinase 2	5489			1063	1774	2019	1253	468	1090	1344	1933	388	2692	1533	2035	958	1680	1192	113	1021	1489	762	915	1353			6.7484	12.6421	13.3526	14.7553	4.9751	11.5273	12.8421	12.7154	5.7437	14.5797	13.7061	16.2034	15.3064	12.5988	16.8428	10.3142	10.7136	13.0731	15.8646	9.5527
	ENSG00000058799	YIPF1	Yip1 domain family member 1	2036			679	810	638	530	315	405	255	821	292	837	489	934	353	538	356	60	199	700	300	322	418			11.6213	15.562	11.3753	16.8263	9.0279	11.5471	6.5689	14.5598	11.6536	12.2212	11.7868	20.0495	15.2054	10.8772	13.5614	14.7647	5.6296	16.569	16.8388	9.0631
	ENSG00000058804	NDC1	NDC1 transmembrane nucleoporin	4720			143	365	335	166	94	211	228	319	86	753	414	389	251	229	262	52	136	285	252	130	239			1.0557	3.0249	2.5765	2.2733	1.1621	2.595	2.5335	2.4403	1.4805	4.7426	4.3045	3.602	4.6637	1.9971	4.3052	5.5196	1.6596	2.9099	6.1014	1.5783
	ENSG00000058866	DGKG	diacylglycerol kinase gamma	10975			23	6	33	9	17	14	8	9	35	4	94	33	139	30	14	23	3	0	105	68	33			0.073	0.0214	0.1092	0.053	0.0904	0.074	0.0382	0.0296	0.2591	0.0108	0.4203	0.1314	1.1107	0.1125	0.0989	1.05	0.0157	0	1.0933	0.3551
	ENSG00000059122	FLYWCH1	FLYWCH-type zinc finger 1	8419			67	103	132	53	12	55	88	74	12	160	84	118	43	49	34	5	24	63	44	29	56			0.2773	0.4786	0.5692	0.4069	0.0832	0.3792	0.5482	0.3174	0.1158	0.565	0.4896	0.6126	0.4479	0.2396	0.3132	0.2975	0.1642	0.3606	0.5973	0.1974
	ENSG00000059145	UNKL	unk like zinc finger	7494			43	77	59	35	33	26	29	58	27	66	58	32	24	48	12	3	25	35	18	25	40			0.1999	0.4019	0.2858	0.3019	0.257	0.2014	0.203	0.2795	0.2928	0.2618	0.3798	0.1866	0.2809	0.2637	0.1242	0.2006	0.1921	0.2251	0.2745	0.1912
	ENSG00000059377	TBXAS1	thromboxane A synthase 1	6271			2373	588	997	684	1177	385	425	616	1623	1354	2202	2569	253	838	268	12	199	485	448	903	969			13.1863	3.6677	5.7714	7.0503	10.952	3.5639	3.5545	3.5468	21.0298	6.4187	17.2324	17.9045	3.5382	5.5007	3.3146	0.9587	1.8278	3.7272	8.1641	8.2518
	ENSG00000059378	PARP12	poly(ADP-ribose) polymerase family member 12	6285			862	441	642	209	358	336	587	528	202	668	321	306	216	555	234	72	622	488	121	203	190			4.7793	2.7447	3.7081	2.1495	3.3238	3.1033	4.8985	3.0333	2.6116	3.1596	2.5065	2.1279	3.014	3.635	2.8876	5.7395	5.7002	3.7419	2.2001	1.8509
	ENSG00000059573	ALDH18A1	aldehyde dehydrogenase 18 family member A1	3759			277	1100	1040	666	243	719	672	1156	190	1303	847	1041	1087	763	610	198	383	1102	930	347	794			2.5678	11.4466	10.0434	11.4523	3.7721	11.1033	9.3762	11.1039	4.1071	10.3048	11.058	12.1036	25.3605	8.3554	12.586	26.3902	5.8685	14.1281	28.2734	5.29
	ENSG00000059588	TARBP1	TAR (HIV-1) RNA binding protein 1	7819			117	555	478	218	89	467	342	581	79	1363	542	483	175	324	366	20	399	507	116	218	493			0.5214	2.7765	2.2192	1.8022	0.6642	3.4671	2.2941	2.683	0.821	5.1822	3.4018	2.6998	1.9628	1.7057	3.6305	1.2815	2.9392	3.1249	1.6954	1.5977
	ENSG00000059691	GATB	glutamyl-tRNA amidotransferase subunit B	11741			190	391	379	214	109	203	229	306	103	519	294	369	306	358	226	46	97	295	276	121	346			0.5639	1.3027	1.1718	1.1781	0.5417	1.0037	1.023	0.941	0.7128	1.3141	1.2289	1.3736	2.2857	1.2551	1.4929	1.9629	0.4758	1.2109	2.6864	0.5906
	ENSG00000059728	MXD1	MAX dimerization protein 1	6351			22708	4821	5923	2765	22243	6282	7070	5436	5471	4726	8283	3526	1577	5799	1712	202	3632	3880	1078	4214	3714			124.594	29.6929	33.8549	28.1412	204.363	57.4185	58.386	30.9049	69.9968	22.1217	64.0046	24.2647	21.7766	37.5858	20.9071	15.9353	32.9387	29.4419	19.3974	38.0234
	ENSG00000059758	CDK17	cyclin dependent kinase 17	6467			327	413	482	253	148	451	298	414	163	780	360	402	180	322	241	20	298	352	148	228	258			1.762	2.4981	2.7056	2.5288	1.3354	4.0483	2.4168	2.3115	2.048	3.5856	2.7319	2.7168	2.441	2.0496	2.8903	1.5494	2.6541	2.6231	2.6153	2.0204
	ENSG00000059769	DNAJC25	DnaJ heat shock protein family (Hsp40) member C25	2604			170	180	197	126	74	117	136	191	29	206	90	103	54	145	142	6	144	196	35	49	85			2.2749	2.7039	2.7463	3.1277	1.6582	2.6082	2.7392	2.6484	0.9049	2.3518	1.6962	1.7287	1.8187	2.2921	4.2294	1.1544	3.1851	3.6274	1.536	1.0783
	ENSG00000059804	SLC2A3	solute carrier family 2 member 3	6071			9384	15449	18711	4652	8706	11910	13408	15239	2887	15382	18092	7022	4875	14263	7615	804	7057	14478	3489	7053	7421			53.8628	99.54	111.882	49.5301	83.6778	113.88	115.834	90.633	38.6403	75.3215	146.249	50.5517	70.423	96.7084	97.284	66.3507	66.9519	114.927	65.6762	66.5751
	ENSG00000059915	PSD	pleckstrin and Sec7 domain containing	5979			6	22	13	6	16	14	12	20	1	13	9	16	3	6	5	3	4	19	2	4	12			0.035	0.1439	0.0789	0.0649	0.1562	0.1359	0.1053	0.1208	0.0136	0.0646	0.0739	0.117	0.044	0.0413	0.0649	0.2514	0.0385	0.1531	0.0382	0.0383
	ENSG00000060069	CTDP1	CTD phosphatase subunit 1	7415			35	44	38	28	22	13	44	45	14	22	32	24	13	22	25	4	8	42	12	12	19			0.1645	0.2321	0.186	0.2441	0.1731	0.1018	0.3112	0.2191	0.1534	0.0882	0.2118	0.1415	0.1538	0.1221	0.2615	0.2703	0.0621	0.273	0.1849	0.0927
	ENSG00000060138	YBX3	Y-box binding protein 3	8621			4033	933	1287	660	2646	1295	1301	1374	2090	1965	1455	1300	705	1423	457	100	1469	822	711	1792	610			16.3017	4.2333	5.4193	4.9485	17.9095	8.7198	7.915	5.7547	19.6989	6.776	8.2827	6.5905	7.1719	6.7945	4.1114	5.8116	9.8145	4.595	9.425	11.9118
	ENSG00000060140	STYK1	serine/threonine/tyrosine kinase 1	3440			2	15	9	0	2	10	2	9	4	4	10	4	1	2	1	2	10	2	14	18	0			0.0203	0.1706	0.095	0	0.0339	0.1687	0.0305	0.0945	0.0945	0.0346	0.1427	0.0508	0.0255	0.0239	0.0225	0.2913	0.1674	0.028	0.4651	0.2999
	ENSG00000060237	WNK1	WNK lysine deficient protein kinase 1	14384			3315	3055	3251	1704	2072	2153	2013	3033	1365	5708	3469	3494	1563	2717	1423	192	1728	1922	1209	2162	2082			8.0309	8.3079	8.2046	7.6574	8.4055	8.6888	7.34	7.6135	7.7109	11.797	11.8356	10.6164	9.5297	7.7754	7.6729	6.6876	6.9194	6.4395	9.6054	8.6134
	ENSG00000060339	CCAR1	cell division cycle and apoptosis regulator 1	6059			1998	3783	3516	1940	959	2443	2210	3501	901	6030	2921	3320	1720	2985	1688	269	1842	2473	1586	1927	2271			11.4909	24.4226	21.0654	20.6962	9.2357	23.4055	19.1304	20.8632	12.0831	29.5858	23.659	23.9481	24.8959	20.2795	21.6074	22.2434	17.5102	19.6697	29.9137	18.2255
	ENSG00000060491	OGFR	opioid growth factor receptor	4702			91	72	63	65	84	73	111	124	33	73	62	66	22	41	45	6	46	90	21	48	36			0.6744	0.599	0.4864	0.8936	1.0424	0.9012	1.2381	0.9522	0.5703	0.4615	0.6471	0.6135	0.4103	0.3589	0.7423	0.6393	0.5635	0.9224	0.5104	0.585
	ENSG00000060558	GNA15	G protein subunit alpha 15	2753			44	58	73	38	59	20	46	59	15	15	26	40	20	58	21	4	21	58	6	6	18			0.5569	0.8241	0.9626	0.8922	1.2505	0.4217	0.8764	0.7738	0.4427	0.162	0.4635	0.635	0.6371	0.8672	0.5916	0.728	0.4394	1.0153	0.2491	0.1249
	ENSG00000060566	CREB3L3	cAMP responsive element binding protein 3 like 3	2648			0	1	1	1	0	0	0	2	1	0	0	4	0	0	0	0	0	0	0	0	0			0	0.0148	0.0137	0.0244	0	0	0	0.0273	0.0307	0	0	0.066	0	0	0	0	0	0	0	0
	ENSG00000060642	PIGV	phosphatidylinositol glycan anchor biosynthesis class V	3382			374	663	505	336	249	327	272	629	129	1004	461	520	261	476	335	28	306	515	194	297	478			3.8535	7.6683	5.4205	6.4218	4.2961	5.6127	4.2182	6.7153	3.0993	8.8252	6.6895	6.7199	6.7681	5.7936	7.6825	4.148	5.2114	7.3385	6.5553	5.0325
	ENSG00000060656	PTPRU	protein tyrosine phosphatase receptor type U	6682			0	0	0	0	0	3	0	0	1	0	0	0	1	0	0	0	2	0	0	0	0			0	0	0	0	0	0.0261	0	0	0.0122	0	0	0	0.0131	0	0	0	0.0172	0	0	0
	ENSG00000060688	SNRNP40	small nuclear ribonucleoprotein U5 subunit 40	3887			435	1054	1019	624	273	520	711	961	195	1236	836	967	583	578	610	127	280	922	562	337	509			3.8997	10.6068	9.5166	10.3767	4.0983	7.7658	9.5937	8.9269	4.0764	9.453	10.555	10.8729	13.1539	6.1211	12.1716	16.3696	4.149	11.4312	16.523	4.9684
	ENSG00000060709	RIMBP2	RIMS binding protein 2	9655			0	2	0	0	0	0	1	0	0	0	0	0	0	0	0	0	0	0	0	0	0			0	0.0081	0	0	0	0	0.0054	0	0	0	0	0	0	0	0	0	0	0	0	0
	ENSG00000060718	COL11A1	collagen type XI alpha 1 chain	9091			1	0	2	0	0	3	2	0	1	0	0	0	0	0	0	0	4	3	0	0	0			0.0038	0	0.008	0	0	0.0192	0.0115	0	0.0089	0	0	0	0	0	0	0	0.0253	0.0159	0	0
	ENSG00000060749	QSER1	glutamine and serine rich 1	10899			153	231	244	127	93	170	138	277	81	486	262	285	164	165	128	25	102	159	163	137	268			0.4892	0.8291	0.8127	0.7532	0.4979	0.9054	0.6641	0.9177	0.6039	1.3256	1.1797	1.1429	1.3196	0.6232	0.9109	1.1492	0.539	0.703	1.7091	0.7203
	ENSG00000060762	MPC1	mitochondrial pyruvate carrier 1	1546			553	649	635	452	163	369	340	558	303	1077	456	895	245	644	373	53	307	533	217	426	454			12.4646	16.4207	14.9103	18.8981	6.1522	13.8552	11.5346	13.0321	15.9253	20.7096	14.4751	25.3016	13.8981	17.1471	18.7125	17.1758	11.4375	16.6147	16.0405	15.7906
	ENSG00000060971	ACAA1	acetyl-CoA acyltransferase 1	7106			141	91	83	58	90	38	59	59	62	144	110	91	55	55	26	7	28	50	32	54	61			0.6914	0.5009	0.424	0.5276	0.739	0.3104	0.4355	0.2998	0.709	0.6024	0.7597	0.5597	0.6788	0.3186	0.2838	0.4935	0.227	0.3391	0.5146	0.4355
	ENSG00000060982	BCAT1	branched chain amino acid transaminase 1	11415			5753	5597	4329	2599	4691	2639	1891	5503	371	790	217	761	755	4528	2763	83	1372	3321	48	133	268			17.5622	19.1795	13.7668	14.717	23.9796	13.4202	8.6885	17.4066	2.6409	2.0574	0.9329	2.9137	5.8006	16.3284	18.7731	3.6429	6.9228	14.0207	0.4805	0.6677
	ENSG00000061273	HDAC7	histone deacetylase 7	9928			546	384	408	211	203	124	216	384	190	625	409	439	273	252	159	49	110	359	342	163	309			1.9164	1.513	1.4918	1.3738	1.1931	0.725	1.1411	1.3966	1.5551	1.8715	2.0217	1.9326	2.4116	1.0448	1.2421	2.4728	0.6382	1.7426	3.9367	0.9409
	ENSG00000061337	LZTS1	leucine zipper tumor suppressor 1	5706			1	1	3	0	1	2	7	13	0	0	4	1	4	0	0	1	7	1	0	2	1			0.0061	0.0069	0.0191	0	0.0102	0.0203	0.0643	0.0823	0	0	0.0344	0.0077	0.0615	0	0	0.0878	0.0707	0.0084	0	0.0201
	ENSG00000061455	PRDM6	PR/SET domain 6	9230			1	2	0	0	1	0	0	0	0	0	0	0	0	0	0	0	0	0	0	0	0			0.0038	0.0085	0	0	0.0063	0	0	0	0	0	0	0	0	0	0	0	0	0	0	0
	ENSG00000061492	WNT8A	Wnt family member 8A	1991			0	7	0	0	0	3	0	12	1	0	0	0	0	0	1	0	1	10	1	0	0			0	0.1375	0	0	0	0.0875	0	0.2176	0.0408	0	0	0	0	0	0.039	0	0.0289	0.242	0.0574	0
	ENSG00000061656	SPAG4	sperm associated antigen 4	2348			0	15	12	7	5	0	2	10	1	11	2	2	48	0	2	7	2	16	74	2	4			0	0.2499	0.1855	0.1927	0.1243	0	0.0447	0.1538	0.0346	0.1393	0.0418	0.0372	1.7928	0	0.0661	1.4937	0.0491	0.3284	3.6016	0.0488
	ENSG00000061676	NCKAP1	NCK associated protein 1	22520			24	37	0	10	10	35	16	24	7	156	5	46	8	4	31	0	16	35	9	11	17			0.0371	0.0643	0	0.0287	0.0259	0.0902	0.0373	0.0385	0.0253	0.2059	0.0109	0.0893	0.0312	0.0073	0.1068	0	0.0409	0.0749	0.0457	0.028
	ENSG00000061794	MRPS35	mitochondrial ribosomal protein S35	1930			485	1148	1242	704	265	772	907	988	295	2138	1196	1252	746	1055	734	85	686	935	480	727	947			8.7568	23.2671	23.3607	23.5779	8.012	23.2197	24.648	18.4837	12.4199	32.9319	30.4116	28.3519	33.8986	22.5013	29.4965	22.0654	20.4725	23.3469	28.4218	21.5861
	ENSG00000061918	GUCY1B1	guanylate cyclase 1 soluble subunit beta 1	3907			73	103	172	88	42	27	127	222	25	155	80	142	30	93	61	4	40	174	18	14	53			0.6511	1.0312	1.5981	1.4559	0.6273	0.4012	1.7049	2.0516	0.5199	1.1794	1.0049	1.5885	0.6734	0.9798	1.2109	0.5129	0.5897	2.1463	0.5265	0.2053
	ENSG00000061936	SFSWAP	splicing factor SWAP	10157			156	285	317	133	83	216	258	249	65	449	359	310	235	258	144	38	179	211	120	146	198			0.5352	1.0976	1.133	0.8464	0.4768	1.2345	1.3323	0.8852	0.52	1.3142	1.7346	1.3339	2.0291	1.0456	1.0996	1.8744	1.0151	1.0011	1.3502	0.8237
	ENSG00000061938	TNK2	tyrosine kinase non receptor 2	11527			47	54	69	35	11	29	32	61	26	63	68	57	23	60	23	9	44	47	29	38	44			0.1421	0.1832	0.2173	0.1963	0.0557	0.146	0.1456	0.1911	0.1833	0.1625	0.2895	0.2161	0.175	0.2143	0.1548	0.3912	0.2199	0.1965	0.2875	0.1889
	ENSG00000061987	MON2	MON2 homolog, regulator of endosome-to-Golgi trafficking	16014			600	727	877	388	387	667	632	833	220	1680	828	831	342	735	421	55	523	666	298	402	580			1.3056	1.7758	1.988	1.5661	1.4101	2.4178	2.0699	1.8782	1.1163	3.1187	2.5374	2.268	1.873	1.8893	2.039	1.7207	1.8811	2.0042	2.1266	1.4385
	ENSG00000062038	CDH3	cadherin 3	6076			1	6	0	0	0	0	1	0	0	2	0	0	2	0	0	0	1	0	0	0	10			0.0057	0.0386	0	0	0	0	0.0086	0	0	0.0098	0	0	0.0289	0	0	0	0.0095	0	0	0
	ENSG00000062096	ARSF	arylsulfatase F	2205			0	0	0	1	0	0	0	0	0	0	0	0	0	0	0	0	0	0	0	0	0			0	0	0	0.0293	0	0	0	0	0	0	0	0	0	0	0	0	0	0	0	0
	ENSG00000062194	GPBP1	GC-rich promoter binding protein 1	6472			4033	6208	6490	3654	2750	5390	5340	7126	1399	10870	5295	5949	3886	4739	3412	606	4806	4936	2942	3652	4427			21.7145	37.5207	36.4022	36.4939	24.794	48.3444	43.2747	39.7555	17.5644	49.9295	40.1507	40.1736	52.658	30.1413	40.8886	46.912	42.7709	36.7546	51.9483	32.3363
	ENSG00000062282	DGAT2	diacylglycerol O-acyltransferase 2	7904			383	119	141	53	312	76	103	78	176	109	190	51	30	145	24	2	56	38	20	72	71			1.6885	0.5889	0.6476	0.4334	2.3033	0.5582	0.6835	0.3563	1.8093	0.41	1.1797	0.282	0.3329	0.7552	0.2355	0.1268	0.4081	0.2317	0.2892	0.522
	ENSG00000062370	ZNF112	zinc finger protein 112	3848			8	18	2	7	0	21	9	4	9	57	7	9	0	7	10	0	22	7	2	0	20			0.0724	0.183	0.0189	0.1176	0	0.3168	0.1227	0.0375	0.19	0.4404	0.0893	0.1022	0	0.0749	0.2016	0	0.3293	0.0877	0.0594	0
	ENSG00000062485	CS	citrate synthase	6401			2912	5171	4800	2351	1651	2902	2853	5179	1293	5821	3696	4168	2293	3634	2415	425	1706	4216	1762	1345	2834			15.8527	31.5998	27.2217	23.7408	15.0505	26.3175	23.3768	29.2138	16.4136	27.0344	28.3367	28.4587	31.4164	23.3696	29.2618	33.2653	15.3509	31.7416	31.4576	12.0413
	ENSG00000062524	LTK	leukocyte receptor tyrosine kinase	3491			11	23	42	18	15	13	29	13	9	31	32	20	18	23	20	2	5	13	29	23	19			0.1098	0.2577	0.4367	0.3333	0.2507	0.2162	0.4357	0.1345	0.2095	0.264	0.4498	0.2504	0.4522	0.2712	0.4443	0.287	0.0825	0.1795	0.9493	0.3776
	ENSG00000062582	MRPS24	mitochondrial ribosomal protein S24	2607			23	19	28	12	22	20	42	31	2	16	19	10	15	20	12	4	28	14	5	1	8			0.3074	0.2851	0.3899	0.2975	0.4924	0.4453	0.845	0.4293	0.0623	0.1825	0.3577	0.1676	0.5046	0.3158	0.357	0.7687	0.6186	0.2588	0.2192	0.022
	ENSG00000062598	ELMO2	engulfment and cell motility 2	6597			2813	3468	3024	1682	1322	1558	1974	3263	1103	4643	2544	3681	1325	2138	1568	258	1105	2285	1022	1059	2046			14.8588	20.5632	16.6401	16.4805	11.6933	13.7093	15.694	17.8591	13.5857	20.9227	18.925	24.3868	17.6145	13.3406	18.4345	19.594	9.6476	16.6923	17.704	9.1991
	ENSG00000062650	WAPL	WAPL cohesin release factor	7205			1111	1461	1514	744	627	1116	1075	1571	418	2690	1364	1528	809	1264	862	100	1130	1209	581	850	1131			5.3733	7.9318	7.628	6.6747	5.0779	8.9914	7.8254	7.8729	4.7141	11.099	9.2906	9.2688	9.8472	7.2215	9.2791	6.9537	9.0333	8.0866	9.2153	6.7606
	ENSG00000062716	VMP1	vacuole membrane protein 1	6854			12021	5960	7308	5421	4667	3343	3568	7231	5464	8878	6481	9484	2495	7105	4133	302	3402	5473	1916	4396	5067			61.1164	34.0141	38.7058	51.1241	39.7325	28.3131	27.3031	38.0929	64.7769	38.5068	46.4048	60.4759	31.9247	42.6711	46.7684	22.0756	28.5886	38.4819	31.9462	36.7546
	ENSG00000062725	APPBP2	amyloid beta precursor protein binding protein 2	9890			549	670	806	392	293	496	462	812	163	1312	594	818	365	686	365	43	431	518	264	353	539			1.9344	2.6499	2.9584	2.562	1.7287	2.9113	2.4501	2.9645	1.3392	3.9437	2.9475	3.6149	3.2367	2.8552	2.8624	2.1783	2.5101	2.5241	3.0505	2.0454
	ENSG00000062822	POLD1	DNA polymerase delta 1, catalytic subunit	4934			2	4	4	2	0	2	8	5	1	5	1	6	1	1	4	0	2	2	3	9	1			0.0141	0.0317	0.0294	0.0262	0	0.0235	0.085	0.0366	0.0165	0.0301	0.0099	0.0531	0.0178	0.0083	0.0629	0	0.0233	0.0195	0.0695	0.1045
	ENSG00000063015	SEZ6	seizure related 6 homolog	4962			102	89	69	11	69	27	45	57	59	108	141	93	47	40	20	13	25	48	21	33	31			0.7163	0.7016	0.5048	0.1433	0.8114	0.3159	0.4756	0.4148	0.9662	0.647	1.3945	0.8191	0.8307	0.3318	0.3126	1.3126	0.2902	0.4662	0.4836	0.3811
	ENSG00000063046	EIF4B	eukaryotic translation initiation factor 4B	6146			5074	17301	14995	7109	2690	9420	8914	12892	2358	27183	14161	14139	6901	11827	7406	949	6294	10793	5805	6343	11939			28.7686	110.112	88.5677	74.7663	25.5394	88.9722	76.0697	75.7387	31.1749	131.483	113.075	100.545	98.4736	79.2128	93.4594	77.3612	58.9844	84.6302	107.939	59.1426
	ENSG00000063127	SLC6A16	solute carrier family 6 member 16	3589			51	368	210	129	28	189	163	155	15	631	191	190	332	194	128	45	122	163	347	126	163			0.4952	4.0108	2.1241	2.3233	0.4552	3.0569	2.382	1.5594	0.3396	5.2266	2.6117	2.3137	8.1127	2.2251	2.7661	6.2819	1.9579	2.1887	11.049	2.0118
	ENSG00000063169	BICRA	BRD4 interacting chromatin remodeling complex associated protein	7507			5	29	23	21	6	18	22	23	5	25	15	11	2	29	7	0	16	23	12	12	7			0.0232	0.1511	0.1112	0.1808	0.0466	0.1392	0.1537	0.1106	0.0541	0.099	0.0981	0.064	0.0234	0.159	0.0723	0	0.1228	0.1477	0.1827	0.0916
	ENSG00000063176	SPHK2	sphingosine kinase 2	6009			23	54	46	31	21	38	33	64	16	110	50	48	27	49	28	4	23	41	20	46	47			0.1334	0.3515	0.2779	0.3335	0.2039	0.3671	0.288	0.3846	0.2164	0.5442	0.4084	0.3491	0.3941	0.3357	0.3614	0.3335	0.2205	0.3288	0.3804	0.4387
	ENSG00000063177	RPL18	ribosomal protein L18	3857			2765	12489	13635	7058	1762	4675	10990	9947	1905	9273	11535	13555	3990	5445	5879	1333	582	11430	5017	3565	7348			24.9808	126.659	128.33	118.283	26.6568	70.3603	149.444	93.1178	40.1327	71.4722	146.769	153.598	90.7243	58.1114	118.219	173.153	8.6911	142.815	148.649	52.9673
	ENSG00000063180	CA11	carbonic anhydrase 11	1946			1	27	14	9	1	13	13	11	1	25	13	17	12	16	6	6	9	17	6	14	29			0.0179	0.5427	0.2612	0.2989	0.03	0.3878	0.3504	0.2041	0.0418	0.3819	0.3278	0.3818	0.5408	0.3384	0.2391	1.5447	0.2664	0.421	0.3524	0.4123
	ENSG00000063241	ISOC2	isochorismatase domain containing 2	4408			7	21	29	8	15	12	37	16	6	29	7	14	3	5	32	5	1	45	9	7	4			0.0553	0.1864	0.2388	0.1173	0.1986	0.158	0.4402	0.1311	0.1106	0.1956	0.0779	0.1388	0.0597	0.0467	0.563	0.5683	0.0131	0.492	0.2333	0.091
	ENSG00000063244	U2AF2	U2 small nuclear RNA auxiliary factor 2	4115			96	156	129	138	44	116	163	165	39	174	133	101	74	134	66	12	104	128	59	87	69			0.8129	1.4829	1.138	2.1677	0.6239	1.6364	2.0775	1.4478	0.7701	1.257	1.5862	1.0727	1.5771	1.3404	1.244	1.461	1.4557	1.499	1.6385	1.2116
	ENSG00000063245	EPN1	epsin 1	17616			116	305	264	97	62	254	154	158	80	909	246	197	163	184	87	27	131	166	126	149	170			0.2295	0.6773	0.544	0.3559	0.2054	0.837	0.4585	0.3238	0.369	1.534	0.6853	0.4888	0.8115	0.43	0.383	0.7679	0.4283	0.4541	0.8174	0.4847
	ENSG00000063322	MED29	mediator complex subunit 29	3839			404	545	499	338	310	385	485	560	184	671	410	626	211	459	232	48	281	440	229	253	324			3.6671	5.5531	4.7185	5.691	4.7119	5.8215	6.6261	5.267	3.8945	5.196	5.2412	7.1267	4.8202	4.9216	4.6871	6.2643	4.2159	5.5234	6.8169	3.7766
	ENSG00000063438	AHRR	aryl-hydrocarbon receptor repressor	4510			2	0	0	0	0	0	0	0	0	0	0	0	0	1	0	0	0	0	0	0	0			0.0155	0	0	0	0	0	0	0	0	0	0	0	0	0.0091	0	0	0	0	0	0
	ENSG00000063515	GSC2	goosecoid homeobox 2	1033			0	0	0	0	0	0	0	0	0	0	0	0	0	0	0	0	0	0	0	0	0			0	0	0	0	0	0	0	0	0	0	0	0	0	0	0	0	0	0	0	0
	ENSG00000063587	ZNF275	zinc finger protein 275	8147			104	300	324	245	42	186	179	309	37	472	182	252	259	227	215	35	181	286	182	120	175			0.4448	1.4404	1.4437	1.9438	0.3008	1.3253	1.1524	1.3695	0.369	1.7223	1.0963	1.3519	2.7881	1.1469	2.0468	2.1524	1.2796	1.6918	2.5529	0.8441
	ENSG00000063601	MTMR1	myotubularin related protein 1	6328			51	110	85	71	27	69	88	69	32	224	160	122	95	82	58	20	38	107	107	64	96			0.2808	0.68	0.4876	0.7252	0.249	0.633	0.7294	0.3937	0.4109	1.0523	1.2408	0.8426	1.3166	0.5334	0.7109	1.5835	0.3459	0.8149	1.9323	0.5796
	ENSG00000063660	GPC1	glypican 1	6522			0	0	0	0	1	0	0	1	0	1	1	1	0	0	2	1	1	2	0	0	0			0	0	0	0	0.0089	0	0	0.0055	0	0.0046	0.0075	0.0067	0	0	0.0238	0.0768	0.0088	0.0148	0	0
	ENSG00000063761	ADCK1	aarF domain containing kinase 1	5293			86	159	147	86	28	68	117	145	56	206	118	158	139	135	120	31	30	103	102	64	65			0.5662	1.175	1.0082	1.0502	0.3087	0.7458	1.1594	0.9891	0.8597	1.157	1.0941	1.3046	2.3031	1.0499	1.7584	2.9343	0.3265	0.9378	2.2022	0.6929
	ENSG00000063854	HAGH	hydroxyacylglutathione hydrolase	5839			308	291	322	166	171	134	240	301	222	379	252	310	121	190	139	22	73	212	89	167	144			1.8381	1.9494	2.0019	1.8376	1.7089	1.3322	2.1558	1.8613	3.0894	1.9296	2.118	2.3204	1.8174	1.3395	1.8463	1.8877	0.7201	1.7497	1.7419	1.639
	ENSG00000063978	RNF4	ring finger protein 4	7141			4019	6490	6214	3709	2150	3557	3739	7223	1419	8666	4432	6009	3292	4755	3125	560	2163	5253	2779	2325	3890			19.6119	35.5503	31.5889	33.5728	17.5684	28.9148	27.4617	36.5215	16.1464	36.0766	30.4583	36.7771	40.4297	27.4097	33.9408	39.2897	17.4462	35.4506	44.4731	18.6579
	ENSG00000064012	CASP8	caspase 8	7243			3523	4023	4247	2138	1494	2269	3034	3406	2413	6957	6186	5259	1978	2821	1795	250	1585	3011	1627	2564	3640			16.9494	21.7265	21.2856	19.08	12.036	18.1849	21.9699	16.9792	27.0703	28.5542	41.9138	31.7336	23.9501	16.0324	19.2211	17.293	12.6042	20.034	25.6706	20.2861
	ENSG00000064042	LIMCH1	LIM and calponin homology domains 1	10862			3	20	14	14	0	20	21	67	6	0	3	3	3	5	18	0	7	51	0	1	1			0.0096	0.072	0.0468	0.0833	0	0.1069	0.1014	0.2227	0.0449	0	0.0136	0.0121	0.0242	0.0189	0.1285	0	0.0371	0.2263	0	0.0053
	ENSG00000064102	INTS13	integrator complex subunit 13	3059			744	1485	1332	933	392	717	851	1320	301	2366	1088	1616	537	970	970	73	697	1100	526	744	1195			8.4753	18.9891	15.8069	19.7148	7.4775	13.6062	14.5909	15.5806	7.9954	22.9933	17.4548	23.0886	15.3955	13.0529	24.5937	11.9562	13.1237	17.3296	19.6505	13.9377
	ENSG00000064115	TM7SF3	transmembrane 7 superfamily member 3	5504			173	365	336	196	92	237	163	220	113	734	325	413	173	240	135	23	153	203	193	224	262			1.0953	2.594	2.2161	2.3018	0.9754	2.4996	1.5532	1.4432	1.6682	3.9645	2.8978	3.2795	2.7566	1.7949	1.9023	2.0936	1.6011	1.7774	4.0072	2.3322
	ENSG00000064195	DLX3	distal-less homeobox 3	2715			0	11	0	0	0	0	0	0	0	0	0	0	0	0	0	0	0	0	0	0	0			0	0.1585	0	0	0	0	0	0	0	0	0	0	0	0	0	0	0	0	0	0
	ENSG00000064199	SPA17	sperm autoantigenic protein 17	5205			4	0	5	3	1	3	1	14	2	3	4	16	0	5	0	1	1	4	2	4	0			0.0268	0	0.0349	0.0373	0.0112	0.0335	0.0101	0.0971	0.0312	0.0171	0.0377	0.1343	0	0.0395	0	0.0963	0.0111	0.037	0.0439	0.044
	ENSG00000064201	TSPAN32	tetraspanin 32	3793			29	17	29	25	15	8	33	41	44	61	56	63	2	19	10	2	5	23	21	49	32			0.2664	0.1753	0.2775	0.426	0.2308	0.1224	0.4563	0.3903	0.9426	0.4781	0.7246	0.7259	0.0462	0.2062	0.2045	0.2642	0.0759	0.2922	0.6327	0.7403
	ENSG00000064205	CCN5	cellular communication network factor 5	4981			2	0	0	0	0	0	2	4	0	3	0	0	0	0	0	0	0	0	0	0	0			0.014	0	0	0	0	0	0.0211	0.029	0	0.0179	0	0	0	0	0	0	0	0	0	0
	ENSG00000064218	DMRT3	doublesex and mab-3 related transcription factor 3	2697			0	0	0	0	0	0	0	0	0	0	0	0	0	0	0	0	0	0	0	0	0			0	0	0	0	0	0	0	0	0	0	0	0	0	0	0	0	0	0	0	0
	ENSG00000064225	ST3GAL6	ST3 beta-galactoside alpha-2,3-sialyltransferase 6	6288			2762	1371	1833	910	1050	676	625	1077	1236	1335	1445	876	359	1941	579	14	460	695	187	860	414			15.3064	8.5287	10.5821	9.3545	9.7438	6.2407	5.2131	6.1843	15.972	6.3115	11.2777	6.0887	5.0071	12.7065	7.1416	1.1155	4.2136	5.3266	3.3986	7.8376
	ENSG00000064270	ATP2C2	ATPase secretory pathway Ca2+ transporting 2	7352			24	16	23	5	38	27	31	10	12	33	25	7	13	4	10	0	26	10	2	2	9			0.1138	0.0851	0.1136	0.044	0.3016	0.2132	0.2212	0.0491	0.1326	0.1334	0.1669	0.0416	0.1551	0.0224	0.1055	0	0.2037	0.0655	0.0311	0.0156
	ENSG00000064300	NGFR	nerve growth factor receptor	4141			4	0	0	2	2	0	0	5	0	19	1	0	0	0	1	0	0	4	0	2	1			0.0337	0	0	0.0312	0.0282	0	0	0.0436	0	0.1364	0.0119	0	0	0	0.0187	0	0	0.0466	0	0.0277
	ENSG00000064309	CDON	cell adhesion associated, oncogene regulated	10600			0	3	1	4	1	5	1	6	0	21	0	0	0	3	0	0	1	4	2	4	0			0	0.0111	0.0034	0.0244	0.0055	0.0274	0.0049	0.0204	0	0.0589	0	0	0	0.0117	0	0	0.0054	0.0182	0.0216	0.0216
	ENSG00000064313	TAF2	TATA-box binding protein associated factor 2	6526			667	1345	1303	786	355	905	1057	1506	255	1654	1103	1548	600	984	754	104	617	1167	552	660	903			3.5616	8.0618	7.248	7.7851	3.1742	8.05	8.4949	8.3324	3.175	7.5345	8.2946	10.3671	8.0631	6.2067	8.961	7.9843	5.4455	8.6179	9.6663	5.7956
	ENSG00000064393	HIPK2	homeodomain interacting protein kinase 2	15622			1847	1609	1297	944	908	886	677	1769	649	1780	1130	1985	649	874	689	146	408	1229	689	376	869			4.1199	4.0288	3.0139	3.9059	3.3916	3.2923	2.2729	4.0887	3.3757	3.3873	3.5498	5.5534	3.6434	2.303	3.4207	4.6824	1.5043	3.7913	5.0402	1.3793
	ENSG00000064419	TNPO3	transportin 3	4676			1837	3320	2563	1617	1023	1669	1545	2825	776	4124	2091	2628	1582	2003	1568	298	833	2335	1283	1029	1730			13.6898	27.7729	19.8974	22.3525	12.7659	20.7194	17.3295	21.8139	13.4847	26.2187	21.9455	24.5632	29.671	17.6327	26.0078	31.9295	10.2606	24.0651	31.3559	12.6107
	ENSG00000064489	BORCS8-MEF2B	BORCS8-MEF2B readthrough	1929			0	0	1	4	0	0	0	1	0	3	1	0	1	0	0	0	0	0	1	1	2			0	0	0.0188	0.134	0	0	0	0.0187	0	0.0462	0.0254	0	0.0455	0	0	0	0	0	0.0592	0.0297
	ENSG00000064490	RFXANK	regulatory factor X associated ankyrin containing protein	2503			540	865	858	569	206	261	401	778	287	559	592	845	485	410	323	89	145	606	405	262	433			7.5179	13.518	12.4437	14.6941	4.8024	6.0531	8.4026	11.223	9.317	6.6392	11.6072	14.7547	16.9934	6.7427	10.0086	17.8147	3.3366	11.6678	18.4911	5.9984
	ENSG00000064545	TMEM161A	transmembrane protein 161A	3281			3	9	15	9	2	2	6	7	4	10	15	10	5	3	9	2	3	11	3	5	8			0.0319	0.1073	0.166	0.1773	0.0356	0.0354	0.0959	0.077	0.0991	0.0906	0.2244	0.1332	0.1336	0.0376	0.2127	0.3054	0.0527	0.1616	0.1045	0.0873
	ENSG00000064547	LPAR2	lysophosphatidic acid receptor 2	2975			451	177	404	122	156	115	204	176	246	437	426	241	69	268	59	9	142	125	80	231	289			5.2826	2.3273	4.9296	2.6507	3.0598	2.2439	3.5965	2.1361	6.719	4.3668	7.0273	3.5405	2.0341	3.7082	1.5381	1.5157	2.7492	2.0249	3.0731	4.4496
	ENSG00000064601	CTSA	cathepsin A	5856			976	829	849	485	712	274	466	411	382	580	494	620	292	676	483	56	162	632	177	194	231			5.8078	5.5375	5.2629	5.3534	7.0946	2.7161	4.1737	2.5341	5.3005	2.9444	4.1399	4.6273	4.373	4.7518	6.397	4.7911	1.5934	5.2011	3.4541	1.8984
	ENSG00000064607	SUGP2	SURP and G-patch domain containing 2	8468			322	548	707	266	116	327	406	448	149	881	649	581	401	473	255	54	213	444	353	307	340			1.3251	2.5314	3.0308	2.0304	0.7993	2.2416	2.5146	1.9102	1.4297	3.0929	3.7612	2.9987	4.153	2.2993	2.3356	3.1949	1.4488	2.5268	4.7639	2.0776
	ENSG00000064651	SLC12A2	solute carrier family 12 member 2	10653			257	747	775	346	102	704	458	699	169	1868	637	792	619	504	427	58	432	473	455	359	608			0.8407	2.7429	2.6409	2.0994	0.5587	3.8362	2.2549	2.3692	1.289	5.2128	2.9345	3.2493	5.0959	1.9475	3.1088	2.7278	2.3357	2.1398	4.881	1.9312
	ENSG00000064652	SNX24	sorting nexin 24	3474			194	112	147	124	50	48	67	180	44	278	109	183	46	132	69	2	47	91	35	89	63			1.946	1.2611	1.5361	2.3072	0.8398	0.8021	1.0115	1.8708	1.0291	2.3789	1.5398	2.3023	1.1613	1.5641	1.5405	0.2884	0.7792	1.2624	1.1513	1.4681
	ENSG00000064655	EYA2	EYA transcriptional coactivator and phosphatase 2	3618			7	0	6	2	0	6	2	0	1	0	0	0	0	1	0	0	0	4	0	0	0			0.0674	0	0.0602	0.0357	0	0.0963	0.029	0	0.0225	0	0	0	0	0.0114	0	0	0	0.0533	0	0
	ENSG00000064666	CNN2	calponin 2	3640			2099	2025	2907	1212	1650	726	1870	1824	1128	2587	2952	3459	723	1438	904	180	405	2078	1145	951	1687			20.0943	21.7611	28.9911	21.5224	26.4505	11.5779	26.9446	18.0931	25.1803	21.1281	39.7998	41.5321	17.4196	16.2619	19.2619	24.7754	6.4085	27.5119	35.9477	14.9719
	ENSG00000064687	ABCA7	ATP binding cassette subfamily A member 7	8367			120	48	100	53	62	25	49	65	98	131	175	244	46	73	16	6	26	97	59	130	159			0.4998	0.2244	0.4339	0.4094	0.4324	0.1734	0.3072	0.2805	0.9517	0.4654	1.0264	1.2745	0.4822	0.3591	0.1483	0.3593	0.179	0.5587	0.8058	0.8904
	ENSG00000064692	SNCAIP	synuclein alpha interacting protein	7269			0	0	0	0	0	0	0	0	0	0	0	0	0	0	0	0	0	0	0	0	0			0	0	0	0	0	0	0	0	0	0	0	0	0	0	0	0	0	0	0	0
	ENSG00000064703	DDX20	DEAD-box helicase 20	5585			81	176	206	109	34	83	98	180	50	268	146	150	72	132	88	9	115	92	78	140	138			0.5054	1.2327	1.339	1.2615	0.3552	0.8627	0.9203	1.1637	0.7274	1.4265	1.2829	1.1738	1.1306	0.9729	1.2221	0.8074	1.186	0.7939	1.596	1.4365
	ENSG00000064726	BTBD1	BTB domain containing 1	4066			120	192	251	103	49	130	145	126	46	366	176	129	81	151	162	7	114	152	52	103	113			1.0284	1.8471	2.2409	1.6374	0.7032	1.856	1.8704	1.1189	0.9193	2.676	2.1243	1.3866	1.7471	1.5287	3.0901	0.8625	1.6149	1.8016	1.4615	1.4517
	ENSG00000064763	FAR2	fatty acyl-CoA reductase 2	5411			764	325	317	209	282	154	154	288	271	269	243	268	112	432	153	5	203	217	38	72	195			4.9201	2.3494	2.1267	2.4967	3.041	1.6521	1.4927	1.9218	4.0695	1.4779	2.2039	2.1647	1.8153	3.2864	2.193	0.463	2.1608	1.9327	0.8026	0.7625
	ENSG00000064787	BCAS1	brain enriched myelin associated protein 1	8186			35	25	29	19	5	19	11	17	2	45	61	20	15	16	7	5	11	46	25	11	42			0.149	0.1195	0.1286	0.15	0.0356	0.1347	0.0705	0.075	0.0199	0.1634	0.3657	0.1068	0.1607	0.0805	0.0663	0.306	0.0774	0.2708	0.349	0.077
	ENSG00000064835	POU1F1	POU class 1 homeobox 1	1566			0	0	8	0	2	0	0	1	0	10	0	0	0	0	4	0	0	4	0	0	5			0	0	0.1854	0	0.0745	0	0	0.0231	0	0.1898	0	0	0	0	0.1981	0	0	0.1231	0	0
	ENSG00000064886	CHI3L2	chitinase 3 like 2	3295			203	641	614	237	163	535	435	682	67	1031	522	454	226	281	247	68	268	521	156	179	480			2.1468	7.6096	6.7645	4.6493	2.8866	9.4253	6.9241	7.4734	1.6522	9.3019	7.7746	6.0219	6.0152	3.5105	5.814	10.3396	4.6847	7.6201	5.4105	3.1131
	ENSG00000064932	SBNO2	strawberry notch homolog 2	6610			26	32	56	32	25	27	64	58	19	31	41	28	13	38	12	1	29	30	8	33	30			0.1371	0.1894	0.3075	0.3129	0.2207	0.2371	0.5078	0.3168	0.2336	0.1394	0.3044	0.1851	0.1725	0.2366	0.1408	0.0758	0.2527	0.2187	0.1383	0.2861
	ENSG00000064933	PMS1	PMS1 homolog 1, mismatch repair system component	5454			211	813	716	357	103	520	500	628	141	1449	666	802	518	598	359	92	436	527	408	442	522			1.3481	5.8309	4.7656	4.231	1.102	5.5346	4.8082	4.1575	2.1007	7.898	5.9927	6.4268	8.3294	4.5134	5.1052	8.4513	4.6044	4.6566	8.5489	4.6441
	ENSG00000064961	HMG20B	high mobility group 20B	3857			14	21	23	28	3	7	8	41	9	34	11	23	10	7	13	0	8	18	5	28	12			0.1265	0.213	0.2165	0.4692	0.0454	0.1054	0.1088	0.3838	0.1896	0.2621	0.14	0.2606	0.2274	0.0747	0.2614	0	0.1195	0.2249	0.1481	0.416
	ENSG00000064989	CALCRL	calcitonin receptor like receptor	7309			26	103	163	72	23	135	131	232	5	94	56	122	4	90	69	4	58	169	8	14	101			0.124	0.5512	0.8096	0.6367	0.1836	1.0722	0.94	1.1461	0.0556	0.3823	0.376	0.7295	0.048	0.5069	0.7322	0.2742	0.4571	1.1143	0.1251	0.1098
	ENSG00000064995	TAF11	TATA-box binding protein associated factor 11	1989			310	556	586	323	105	297	345	527	172	773	395	528	243	326	199	44	227	357	219	306	366			5.4311	10.9345	10.6951	10.4968	3.0804	8.668	9.0974	9.5668	7.0266	11.5534	9.746	11.602	10.7145	6.7468	7.7598	11.0833	6.5735	8.6499	12.5828	8.8163
	ENSG00000064999	ANKS1A	ankyrin repeat and sterile alpha motif domain containing 1A	8498			210	155	217	63	98	101	65	159	52	244	168	180	91	127	54	5	77	115	66	89	80			0.8611	0.7135	0.927	0.4792	0.6729	0.6899	0.4012	0.6756	0.4972	0.8536	0.9702	0.9257	0.9391	0.6152	0.4928	0.2948	0.5219	0.6522	0.8876	0.6002
	ENSG00000065000	AP3D1	adaptor related protein complex 3 subunit delta 1	8613			218	265	290	257	184	146	236	363	71	163	172	200	116	238	181	27	176	352	66	102	111			0.882	1.2035	1.2223	1.9287	1.2466	0.984	1.4371	1.5217	0.6698	0.5626	0.98	1.0149	1.1811	1.1375	1.6299	1.5706	1.177	1.9695	0.8757	0.6786
	ENSG00000065029	ZNF76	zinc finger protein 76	6782			227	1186	869	391	143	391	632	593	145	1056	903	867	386	456	389	96	107	731	553	259	456			1.1664	6.8404	4.6514	3.7266	1.2304	3.3467	4.8875	3.1571	1.7373	4.6288	6.5342	5.5872	4.9915	2.7677	4.4486	7.0919	0.9087	5.1944	9.3183	2.1885
	ENSG00000065054	SLC9A3R2	SLC9A3 regulator 2	3516			1	0	0	3	0	0	0	0	0	0	1	2	0	0	0	0	0	1	0	1	2			0.0099	0	0	0.0552	0	0	0	0	0	0	0.014	0.0249	0	0	0	0	0	0.0137	0	0.0163
	ENSG00000065057	NTHL1	nth like DNA glycosylase 1	2430			2	6	16	1	2	4	11	0	3	1	20	10	8	5	11	8	0	25	14	2	8			0.0287	0.0966	0.239	0.0266	0.048	0.0956	0.2374	0	0.1003	0.0122	0.4039	0.1799	0.2887	0.0847	0.3511	1.6494	0	0.4958	0.6584	0.0472
	ENSG00000065060	UHRF1BP1	UHRF1 binding protein 1	9908			101	255	188	111	56	144	110	238	51	540	220	272	124	168	135	30	103	156	86	63	155			0.3552	1.0067	0.6888	0.7241	0.3298	0.8437	0.5823	0.8673	0.4183	1.6202	1.0897	1.1998	1.0976	0.698	1.0568	1.517	0.5988	0.7588	0.9919	0.3644
	ENSG00000065135	GNAI3	G protein subunit alpha i3	27173			5171	6265	7191	3297	3181	3288	4746	7161	1602	6579	4658	5458	2175	4334	3613	411	2133	5290	1597	1976	3013			6.6313	9.0186	9.6067	7.8428	6.8309	7.0241	9.1606	9.5154	4.7905	7.1976	8.4125	8.7787	7.0198	6.5655	10.3125	7.578	4.5212	9.382	6.7164	4.1672
	ENSG00000065150	IPO5	importin 5	9664			618	1526	1392	822	510	1192	1103	1539	239	2449	1177	1293	1089	985	821	158	653	1318	924	528	1194			2.2284	6.1767	5.2288	5.498	3.0794	7.16	5.9862	5.7501	2.0095	7.5335	5.977	5.8476	9.8826	4.1956	6.589	8.1912	3.8919	6.5726	10.9265	3.1309
	ENSG00000065154	OAT	ornithine aminotransferase	3388			1277	2012	2184	1401	647	1306	1318	2813	382	2638	1540	2237	756	2105	1050	144	1199	2048	638	928	1328			13.1343	23.2296	23.4008	26.7291	11.1433	22.3767	20.4035	29.9789	9.1616	23.1472	22.3071	28.8574	19.5695	25.5754	24.0369	21.2946	20.3835	29.1315	21.5201	15.6965
	ENSG00000065183	WDR3	WD repeat domain 3	10276			183	882	894	384	124	647	590	709	75	1680	668	735	578	607	520	88	360	630	376	417	674			0.6206	3.3574	3.1582	2.4154	0.7041	3.6549	3.0113	2.4912	0.593	4.8602	3.1902	3.1261	4.9329	2.4315	3.9247	4.2905	2.0178	2.9546	4.1815	2.3255
	ENSG00000065243	PKN2	protein kinase N2	6897			1027	826	1125	469	306	548	634	687	557	1470	1335	1150	491	780	464	74	340	669	528	675	862			5.1889	4.6847	5.9213	4.3954	2.5889	4.6123	4.8213	3.5966	6.5622	6.3361	9.4992	7.2874	6.2434	4.6553	5.2178	5.3755	2.8394	4.6746	8.7487	5.6084
	ENSG00000065268	WDR18	WD repeat domain 18	2357			1	1	2	2	2	3	1	3	0	5	2	0	2	1	1	1	4	3	6	2	4			0.0148	0.0166	0.0308	0.0548	0.0495	0.0739	0.0223	0.046	0	0.0631	0.0416	0	0.0744	0.0175	0.0329	0.2126	0.0977	0.0613	0.2909	0.0486
	ENSG00000065308	TRAM2	translocation associated membrane protein 2	7047			55	275	215	50	43	97	125	114	32	349	158	195	185	108	100	19	97	175	150	91	142			0.272	1.5265	1.1075	0.4586	0.3561	0.799	0.9303	0.5841	0.369	1.4723	1.1003	1.2094	2.3023	0.6309	1.1006	1.3508	0.7928	1.1968	2.4325	0.74
	ENSG00000065320	NTN1	netrin 1	6415			2	2	1	2	1	0	2	3	4	3	2	2	1	3	2	0	3	1	0	0	3			0.0109	0.0122	0.0057	0.0202	0.0091	0	0.0164	0.0169	0.0507	0.0139	0.0153	0.0136	0.0137	0.0193	0.0242	0	0.0269	0.0075	0	0
	ENSG00000065325	GLP2R	glucagon like peptide 2 receptor	5696			0	0	0	0	1	0	0	0	2	3	0	0	0	0	0	0	2	0	0	0	0			0	0	0	0	0.0102	0	0	0	0.0285	0.0157	0	0	0	0	0	0	0.0202	0	0	0
	ENSG00000065328	MCM10	minichromosome maintenance 10 replication initiation factor	5454			7	1	13	6	13	13	19	19	3	1	7	9	3	1	0	0	2	4	4	12	3			0.0447	0.0072	0.0865	0.0711	0.1391	0.1384	0.1827	0.1258	0.0447	0.0055	0.063	0.0721	0.0482	0.0075	0	0	0.0211	0.0353	0.0838	0.1261
	ENSG00000065357	DGKA	diacylglycerol kinase alpha	10098			1431	5885	5814	2586	951	2958	3950	4582	978	9291	6251	5811	2869	3641	2718	489	2087	4629	2933	2496	5243			4.9382	22.7965	20.9007	16.5533	5.4954	17.0043	20.516	16.3836	7.8697	27.3523	30.3794	25.1507	24.917	14.8422	20.8759	24.2618	11.9039	22.0916	33.1928	14.1647
	ENSG00000065361	ERBB3	erb-b2 receptor tyrosine kinase 3	9039			13	42	47	10	2	39	26	61	6	91	68	69	34	13	24	0	13	45	21	26	68			0.0501	0.1818	0.1888	0.0715	0.0129	0.2505	0.1509	0.2437	0.0539	0.2993	0.3692	0.3336	0.3299	0.0592	0.2059	0	0.0828	0.2399	0.2655	0.1648
	ENSG00000065371	ROPN1	rhophilin associated tail protein 1	4518			0	0	0	0	0	0	0	0	0	0	0	0	0	0	0	0	0	0	0	0	0			0	0	0	0	0	0	0	0	0	0	0	0	0	0	0	0	0	0	0	0
	ENSG00000065413	ANKRD44	ankyrin repeat domain 44	12826			4839	8953	8717	4626	1513	5926	5270	7271	2645	22633	10931	11944	4807	7155	4222	534	3927	6133	4525	6366	8953			13.147	27.3045	24.6716	23.3133	6.8833	26.8205	21.5502	20.4688	16.7567	52.4587	41.8248	40.6999	32.8687	22.9632	25.5305	20.8593	17.6349	23.044	40.3176	28.4429
	ENSG00000065427	KARS1	lysyl-tRNA synthetase 1	4065			3383	7459	6946	4178	2206	4549	5310	7281	1636	9947	5205	6700	3723	5632	3658	755	4182	5627	2777	3142	4332			29.0003	71.7757	62.0292	66.4352	31.6663	64.9608	68.5118	64.6726	32.7021	72.7441	62.8385	72.0359	80.3217	57.0316	69.7935	93.0542	59.2552	66.7102	78.0697	44.2939
	ENSG00000065457	ADAT1	adenosine deaminase tRNA specific 1	4486			323	835	750	459	183	622	732	820	93	1380	716	916	484	638	445	105	549	817	364	335	587			2.509	7.2809	6.0691	6.6137	2.3804	8.0487	8.5582	6.6	1.6845	9.1451	7.8328	8.9242	9.4621	5.8543	7.6936	11.7268	7.0488	8.7768	9.2728	4.2794
	ENSG00000065485	PDIA5	protein disulfide isomerase family A member 5	4067			161	115	188	96	90	70	94	218	36	68	40	126	41	161	65	6	64	161	16	21	50			1.3795	1.1061	1.6781	1.5258	1.2913	0.9991	1.2122	1.9354	0.7193	0.4971	0.4827	1.354	0.8841	1.6295	1.2396	0.7391	0.9064	1.9078	0.4496	0.2959
	ENSG00000065491	TBC1D22B	TBC1 domain family member 22B	3462			601	995	896	444	373	510	632	1050	266	1237	752	720	413	794	540	98	307	784	436	291	439			6.0493	11.2423	9.3951	8.2898	6.2869	8.5514	9.5746	10.951	6.2432	10.6221	10.66	9.0895	10.4622	9.4408	12.0976	14.1824	5.1076	10.9135	14.3922	4.8169
	ENSG00000065518	NDUFB4	NADH:ubiquinone oxidoreductase subunit B4	1877			2140	3057	3284	2178	885	1950	2068	3087	813	4489	2250	2501	1337	2615	1269	206	1908	2070	1017	1889	1843			39.7293	63.7072	63.5127	75.0039	27.5125	60.3068	57.7854	59.383	35.1949	71.0971	58.8279	58.235	62.4694	57.3483	52.4359	54.9861	58.5487	53.1474	61.919	57.6721
	ENSG00000065526	SPEN	spen family transcriptional repressor	13447			1598	1563	1805	1037	569	971	859	1375	580	3085	1611	1779	1153	1537	758	168	731	1195	970	972	1206			4.1411	4.5466	4.8727	4.9848	2.4691	4.1917	3.3504	3.692	3.5047	6.8202	5.8794	5.7821	7.5198	4.705	4.372	6.2594	3.1311	4.2827	8.2435	4.1423
	ENSG00000065534	MYLK	myosin light chain kinase	22167			171	334	132	172	59	174	48	142	44	323	107	200	72	230	77	13	72	93	64	161	128			0.2688	0.5894	0.2162	0.5015	0.1553	0.4557	0.1136	0.2313	0.1613	0.4332	0.2369	0.3943	0.2849	0.4271	0.2694	0.2938	0.1871	0.2022	0.3299	0.4162
	ENSG00000065548	ZC3H15	zinc finger CCCH-type containing 15	3026			2515	4290	3992	2807	1476	2681	2880	4110	1048	5284	2812	3773	1908	3425	2137	290	2505	2950	1143	1963	2494			28.9621	55.4556	47.8898	59.9603	28.4623	51.4308	49.9178	49.0414	28.1414	51.9111	45.6049	54.4945	55.298	46.5913	54.7731	48.0152	47.6806	46.9817	43.1663	37.1749
	ENSG00000065559	MAP2K4	mitogen-activated protein kinase kinase 4	5709			252	320	359	261	107	229	128	343	155	633	357	433	213	332	161	21	201	300	175	176	297			1.5382	2.1925	2.2827	2.9551	1.0936	2.3285	1.1759	2.1693	2.2061	3.2962	3.0688	3.3148	3.272	2.3938	2.1872	1.8429	2.0279	2.5324	3.503	1.7667
	ENSG00000065600	PACC1	proton activated chloride channel 1	2914			311	391	526	319	128	241	232	392	42	283	197	245	188	395	387	24	127	297	128	88	116			3.719	5.2486	6.5527	7.0761	2.5631	4.8009	4.1757	4.8572	1.1712	2.8871	3.3177	3.6746	5.6581	5.5798	10.3004	4.1264	2.5103	4.9118	5.0198	1.7306
	ENSG00000065609	SNAP91	synaptosome associated protein 91	6651			0	0	0	0	0	0	0	0	0	5	0	1	0	0	3	0	0	0	0	1	0			0	0	0	0	0	0	0	0	0	0.0223	0	0.0066	0	0	0.035	0	0	0	0	0.0086
	ENSG00000065613	SLK	STE20 like kinase	8107			1312	1145	1171	743	764	989	798	1019	363	1901	897	1093	455	1040	603	54	624	824	333	608	867			5.6394	5.5246	5.2435	5.9241	5.499	7.0816	5.1627	4.5384	3.6383	6.9709	5.43	5.8924	4.9221	5.2806	5.7688	3.3372	4.4333	4.8983	4.6941	4.2978
	ENSG00000065615	CYB5R4	cytochrome b5 reductase 4	9621			1393	778	970	581	742	471	687	650	460	876	787	842	306	865	559	32	384	671	234	386	383			5.0454	3.1631	3.6599	3.9034	4.5002	2.8418	3.7451	2.4394	3.885	2.7068	4.0144	3.825	2.7893	3.7009	4.5063	1.6664	2.2989	3.3611	2.7795	2.2991
	ENSG00000065618	COL17A1	collagen type XVII alpha 1 chain	6989			6	1	11	13	38	3	7	16	20	10	2	21	2	6	3	3	5	6	1	29	3			0.0299	0.0056	0.0571	0.1202	0.3173	0.0249	0.0525	0.0827	0.2325	0.0425	0.014	0.1313	0.0251	0.0353	0.0333	0.2151	0.0412	0.0414	0.0164	0.2378
	ENSG00000065621	GSTO2	glutathione S-transferase omega 2	9926			146	63	117	14	79	56	87	58	69	119	210	91	47	141	19	18	74	99	54	108	63			0.5126	0.2483	0.4279	0.0912	0.4644	0.3275	0.4597	0.211	0.5648	0.3564	1.0383	0.4007	0.4153	0.5847	0.1485	0.9085	0.4294	0.4807	0.6217	0.6235
	ENSG00000065665	SEC61A2	SEC61 translocon subunit alpha 2	3916			216	290	347	113	74	223	182	178	75	742	298	294	190	270	136	16	117	206	102	197	175			1.9221	2.8968	3.2167	1.8652	1.1027	3.3057	2.4376	1.6412	1.5562	5.6328	3.7346	3.2813	4.2551	2.8381	2.6936	2.047	1.7209	2.5351	2.9766	2.8828
	ENSG00000065675	PRKCQ	protein kinase C theta	3295			144	802	697	224	126	574	484	648	110	1605	760	849	150	511	396	12	255	584	113	268	643			1.5229	9.5209	7.6789	4.3942	2.2313	10.1124	7.7041	7.1008	2.7126	14.4806	11.3194	11.2613	3.9924	6.3838	9.3212	1.8246	4.4575	8.5415	3.9191	4.661
	ENSG00000065717	TLE2	TLE family member 2, transcriptional corepressor	4150			1	32	39	20	2	26	17	23	4	83	43	69	6	29	20	0	7	18	6	27	23			0.0084	0.3016	0.3411	0.3115	0.0281	0.3637	0.2148	0.2001	0.0783	0.5946	0.5085	0.7267	0.1268	0.2876	0.3738	0	0.0972	0.209	0.1652	0.3728
	ENSG00000065802	ASB1	ankyrin repeat and SOCS box containing 1	7407			126	300	204	131	76	109	150	229	27	328	128	119	115	162	125	24	75	160	103	62	131			0.5928	1.5843	0.9998	1.1432	0.5987	0.8542	1.0621	1.1163	0.2962	1.3164	0.8481	0.7022	1.3616	0.9003	1.3089	1.6234	0.5832	1.041	1.5891	0.4797
	ENSG00000065809	FAM107B	family with sequence similarity 107 member B	7019			1807	5228	4627	1995	1003	3611	3217	3384	732	9684	4569	4298	1242	2794	2049	166	2322	3304	896	2342	4246			8.9711	29.1352	23.9302	18.3721	8.3383	29.864	24.0385	17.4079	8.474	41.0153	31.9456	26.7625	15.5184	16.3857	22.6411	11.849	19.0542	22.6851	14.5881	19.121
	ENSG00000065833	ME1	malic enzyme 1	3338			90	18	63	42	11	13	27	23	18	33	22	34	16	81	36	2	64	21	8	40	19			0.9395	0.2109	0.6851	0.8133	0.1923	0.2261	0.4242	0.2488	0.4382	0.2939	0.3234	0.4452	0.4204	0.9989	0.8365	0.3002	1.1043	0.3032	0.2739	0.6867
	ENSG00000065882	TBC1D1	TBC1 domain family member 1	9035			375	266	309	157	132	184	213	254	122	455	271	328	204	349	171	36	307	212	168	233	210			1.4463	1.1516	1.2415	1.1232	0.8525	1.1822	1.2365	1.0151	1.0972	1.4971	1.472	1.5866	1.9802	1.59	1.4679	1.9963	1.9571	1.1308	2.1249	1.4778
	ENSG00000065883	CDK13	cyclin dependent kinase 13	24618			858	1636	1880	836	408	1498	1006	1527	428	4651	1936	1933	781	1401	839	102	940	1106	784	1125	1345			1.2145	2.5995	2.7722	2.195	0.9671	3.5323	2.1433	2.2396	1.4127	5.6164	3.8594	3.4317	2.7823	2.3426	2.6433	2.0759	2.1993	2.1651	3.6394	2.6188
	ENSG00000065911	MTHFD2	methylenetetrahydrofolate dehydrogenase (NADP+ dependent) 2, methenyltetrahydrofolate cyclohydrolase	4822			9653	10476	12378	7540	5791	5315	7992	14448	1947	5255	2581	6774	2462	9082	7931	419	4388	9466	608	1322	2490			69.7583	84.9817	93.1848	101.073	70.0774	63.9841	86.928	108.186	32.8089	32.3975	26.268	61.3978	44.7776	77.5296	127.565	43.5348	52.4134	94.6052	14.4093	15.7109
	ENSG00000065923	SLC9A7	solute carrier family 9 member A7	9980			374	499	633	430	256	344	425	567	78	554	435	411	841	565	347	96	207	401	625	149	291			1.3059	1.9558	2.3025	2.785	1.4968	2.0009	2.2335	2.0514	0.6351	1.6502	2.1391	1.7999	7.3904	2.3304	2.6967	4.8194	1.1947	1.9364	7.1568	0.8556
	ENSG00000065970	FOXJ2	forkhead box J2	6297			291	341	378	183	151	209	227	366	89	615	390	354	170	287	146	31	180	259	157	231	278			1.6104	2.1183	2.1791	1.8785	1.3992	1.9267	1.8907	2.0986	1.1484	2.9034	3.0395	2.457	2.3676	1.8761	1.7983	2.4665	1.6464	1.9822	2.8493	2.1022
	ENSG00000065978	YBX1	Y-box binding protein 1	3395			9016	5531	7362	4279	5536	4480	4733	6979	4209	8309	4278	5753	2390	6640	3632	343	4101	5553	1606	4062	3548			92.5412	63.7267	78.7187	81.4691	95.1498	76.6009	73.1187	74.2238	100.738	72.7571	61.8396	74.061	61.7388	80.5085	82.9732	50.6179	69.575	78.8249	54.0596	68.5643
	ENSG00000065989	PDE4A	phosphodiesterase 4A	6762			104	100	121	55	78	79	110	213	25	74	77	83	34	89	45	10	23	185	48	36	27			0.5359	0.5785	0.6496	0.5257	0.6731	0.6782	0.8532	1.1374	0.3004	0.3253	0.5588	0.5365	0.441	0.5418	0.5161	0.7409	0.1959	1.3185	0.8112	0.3051
	ENSG00000066027	PPP2R5A	protein phosphatase 2 regulatory subunit B'alpha	3942			470	648	686	348	225	455	329	553	161	1344	529	626	227	458	411	29	351	383	213	379	483			4.1547	6.4301	6.3173	5.7063	3.3306	6.7002	4.3773	5.0652	3.3187	10.1356	6.5857	6.9405	5.0502	4.7826	8.0864	3.6858	5.1285	4.6823	6.1749	5.5096
	ENSG00000066032	CTNNA2	catenin alpha 2	7535			0	0	0	0	0	1	0	0	0	0	0	0	0	0	0	0	2	0	0	0	0			0	0	0	0	0	0.0077	0	0	0	0	0	0	0	0	0	0	0.0153	0	0	0
	ENSG00000066044	ELAVL1	ELAV like RNA binding protein 1	6962			136	229	268	186	65	138	139	230	39	236	175	202	100	190	99	17	106	137	83	150	117			0.6807	1.2866	1.3974	1.7269	0.5448	1.1506	1.0472	1.1928	0.4552	1.0077	1.2336	1.2681	1.2597	1.1234	1.1029	1.2234	0.877	0.9483	1.3624	1.2347
	ENSG00000066056	TIE1	tyrosine kinase with immunoglobulin like and EGF like domains 1	6705			0	0	11	0	0	0	4	1	0	2	1	3	1	6	4	0	1	2	0	5	2			0	0	0.0596	0	0	0	0.0313	0.0054	0	0.0089	0.0073	0.0196	0.0131	0.0368	0.0463	0	0.0086	0.0144	0	0.0427
	ENSG00000066084	DIP2B	disco interacting protein 2 homolog B	10351			912	669	966	328	508	545	490	576	359	1354	986	663	393	878	325	66	583	479	325	452	580			3.0702	2.5281	3.3878	2.0482	2.8637	3.0564	2.4828	2.0092	2.8182	3.8887	4.6748	2.7994	3.3297	3.4916	2.4352	3.1946	3.2441	2.2301	3.5881	2.5024
	ENSG00000066117	SMARCD1	SWI/SNF related, matrix associated, actin dependent regulator of chromatin, subfamily d, member 1	4903			82	159	153	65	49	98	109	142	37	297	128	140	115	104	76	27	86	107	81	53	81			0.5828	1.2685	1.1328	0.8569	0.5832	1.1603	1.166	1.0457	0.6132	1.8008	1.2812	1.248	2.057	0.8731	1.2022	2.759	1.0103	1.0517	1.888	0.6195
	ENSG00000066135	KDM4A	lysine demethylase 4A	5184			368	654	551	255	257	316	236	567	162	763	522	528	273	502	256	54	199	405	247	181	331			2.4737	4.9348	3.8584	3.1795	2.8928	3.5385	2.3877	3.9492	2.5392	4.3755	4.9416	4.4515	4.6185	3.9861	3.8301	5.2189	2.211	3.765	5.445	2.0008
	ENSG00000066136	NFYC	nuclear transcription factor Y subunit gamma	5990			508	847	930	441	389	295	775	541	288	670	737	847	295	512	507	99	101	840	320	284	423			2.9553	5.5311	5.6361	4.7588	3.7894	2.8588	6.7859	3.2611	3.9068	3.3252	6.0382	6.18	4.3191	3.5185	6.5647	8.2805	0.9712	6.7582	6.1051	2.717
	ENSG00000066185	ZMYND12	zinc finger MYND-type containing 12	2181			17	28	57	31	2	25	8	19	5	108	15	23	14	31	8	5	15	31	8	18	42			0.2716	0.5022	0.9487	0.9187	0.0535	0.6654	0.1924	0.3145	0.1863	1.4721	0.3375	0.4609	0.563	0.5851	0.2845	1.1486	0.3961	0.685	0.4192	0.4729
	ENSG00000066230	SLC9A3	solute carrier family 9 member A3	5754			13	24	27	16	2	10	30	14	7	39	23	38	17	30	21	2	8	19	6	20	31			0.0787	0.1632	0.1703	0.1797	0.0203	0.1009	0.2735	0.0879	0.0989	0.2015	0.1962	0.2886	0.2591	0.2146	0.2831	0.1741	0.0801	0.1591	0.1192	0.1992
	ENSG00000066248	NGEF	neuronal guanine nucleotide exchange factor	4647			0	0	0	0	0	0	0	0	0	0	0	0	0	0	0	0	0	0	0	0	0			0	0	0	0	0	0	0	0	0	0	0	0	0	0	0	0	0	0	0	0
	ENSG00000066279	ASPM	assembly factor for spindle microtubules	10888			63	37	51	18	31	32	30	43	15	46	53	70	4	31	10	1	47	27	12	50	20			0.2016	0.1329	0.17	0.1069	0.1661	0.1706	0.1445	0.1426	0.1119	0.1256	0.2389	0.281	0.0322	0.1172	0.0712	0.046	0.2486	0.1195	0.126	0.2632
	ENSG00000066294	CD84	CD84 molecule	9255			2341	4471	4077	3120	438	2302	1420	2458	4284	12646	3728	7882	2535	5102	1707	408	1697	2254	2188	2530	3142			8.8143	18.8967	15.9914	21.7906	2.7615	14.4386	8.0472	9.5895	37.612	40.6203	19.7681	37.2216	24.0216	22.6922	14.305	22.0868	10.5611	11.7369	27.0171	15.6654
	ENSG00000066322	ELOVL1	ELOVL fatty acid elongase 1	2506			3995	3632	4014	2746	1784	1322	1719	3976	1460	3183	2311	4213	1891	3213	1677	369	993	2934	1595	1305	1527			55.5516	56.692	58.1457	70.8288	41.5399	30.6229	35.9771	57.2869	47.3397	37.7591	45.2568	73.4759	66.1776	52.7768	51.9019	73.7726	22.8229	56.4228	72.7356	29.842
	ENSG00000066336	SPI1	Spi-1 proto-oncogene	2069			106	34	60	44	61	30	49	44	37	24	33	47	4	37	20	2	29	35	5	28	31			1.7853	0.6428	1.0527	1.3746	1.7204	0.8417	1.2421	0.7679	1.4531	0.3448	0.7827	0.9928	0.1696	0.7361	0.7497	0.4843	0.8073	0.8152	0.2762	0.7755
	ENSG00000066379	POLR1H	RNA polymerase I subunit H	3672			906	1731	1401	1033	595	1203	948	1946	408	2745	1084	1560	790	1379	734	176	1062	1311	675	876	1184			8.5978	18.4396	13.8502	18.1839	9.4551	19.0177	13.5406	19.1351	9.0284	22.2232	14.4875	18.5676	18.8679	15.4588	15.5033	24.0137	16.6581	17.2058	21.0072	13.671
	ENSG00000066382	MPPED2	metallophosphoesterase domain containing 2	8197			0	3	0	2	0	6	0	0	0	4	0	6	0	2	3	2	1	4	0	4	1			0	0.0143	0	0.0158	0	0.0425	0	0	0	0.0145	0	0.032	0	0.01	0.0284	0.1222	0.007	0.0235	0	0.028
	ENSG00000066405	CLDN18	claudin 18	3715			20	1	1	1	2	0	1	5	2	0	2	7	0	0	0	0	0	0	0	0	0			0.1876	0.0105	0.0098	0.0174	0.0314	0	0.0141	0.0486	0.0437	0	0.0264	0.0824	0	0	0	0	0	0	0	0
	ENSG00000066422	ZBTB11	zinc finger and BTB domain containing 11	7053			266	442	544	283	108	468	345	445	91	1040	405	554	226	405	295	21	320	368	174	311	456			1.3142	2.4514	2.7999	2.5936	0.8935	3.8518	2.5655	2.2781	1.0484	4.3835	2.818	3.433	2.8102	2.3637	3.244	1.4917	2.6132	2.5145	2.8193	2.5269
	ENSG00000066427	ATXN3	ataxin 3	9661			1472	2021	2186	1227	555	1133	1321	2138	612	3358	1828	1963	984	1626	1120	136	1105	1518	661	891	1307			5.3094	8.1828	8.2139	8.2094	3.3521	6.8077	7.1715	7.9905	5.1473	10.333	9.2858	8.8804	8.9325	6.9281	8.9914	7.0529	6.5878	7.5723	7.8189	5.2851
	ENSG00000066455	GOLGA5	golgin A5	3205			382	383	627	346	289	381	369	472	112	552	243	456	209	474	331	32	245	520	128	183	330			4.1533	4.6744	7.1017	6.9781	5.2616	6.9007	6.0385	5.3175	2.8395	5.1201	3.7209	6.2183	5.719	6.0878	8.01	5.0023	4.4029	7.819	4.564	3.2721
	ENSG00000066468	FGFR2	fibroblast growth factor receptor 2	7578			0	0	4	0	0	0	0	0	0	41	1	1	3	0	2	0	1	0	0	2	0			0	0	0.0192	0	0	0	0	0	0	0.1608	0.0065	0.0058	0.0347	0	0.0205	0	0.0076	0	0	0.0151
	ENSG00000066557	LRRC40	leucine rich repeat containing 40	2843			511	950	843	435	222	537	528	746	165	1555	760	709	414	686	500	58	375	692	313	375	635			6.2633	13.0709	10.764	9.8901	4.5565	10.9646	9.7407	9.4744	4.7159	16.26	13.119	10.8994	12.771	9.9325	13.6403	10.2212	7.5973	11.7302	12.5816	7.5588
	ENSG00000066583	ISOC1	isochorismatase domain containing 1	1942			29	94	36	25	36	41	59	88	16	108	51	39	27	58	34	2	60	41	33	26	37			0.5204	1.8934	0.6729	0.8321	1.0817	1.2255	1.5934	1.6362	0.6695	1.6533	1.2888	0.8777	1.2193	1.2294	1.3579	0.516	1.7795	1.0174	1.9419	0.7672
	ENSG00000066629	EML1	EMAP like 1	8935			0	1	1	1	0	0	0	0	0	9	0	0	0	0	0	0	0	3	0	0	0			0	0.0044	0.0041	0.0072	0	0	0	0	0	0.0299	0	0	0	0	0	0	0	0.0162	0	0
	ENSG00000066651	TRMT11	tRNA methyltransferase 11 homolog	5722			225	665	645	295	78	363	419	580	100	971	544	582	423	341	340	40	324	377	242	293	473			1.3702	4.546	4.092	3.3325	0.7954	3.6826	3.8406	3.6599	1.4201	5.0447	4.6657	4.4454	6.4833	2.4531	4.6085	3.5024	3.2614	3.1752	4.8332	2.9344
	ENSG00000066654	THUMPD1	THUMP domain containing 1	6501			1382	3233	3121	1833	480	2077	2334	3175	526	5972	2739	3643	2246	2084	1689	293	1776	2606	1784	1477	2316			7.4078	19.4528	17.4275	18.2252	4.3084	18.5461	18.8301	17.6341	6.5744	27.309	20.6765	24.4914	30.2991	13.1957	20.1503	22.5807	15.735	19.3183	31.3604	13.0196
	ENSG00000066697	MSANTD3	Myb/SANT DNA binding domain containing 3	3253			294	733	534	385	227	403	290	619	22	284	123	129	161	660	284	21	330	279	59	79	95			3.1494	8.8141	5.9591	7.6501	4.0719	7.1915	4.6757	6.8706	0.5495	2.5954	1.8556	1.7332	4.3405	8.3517	6.7712	3.2343	5.843	4.1333	2.0727	1.3917
	ENSG00000066735	KIF26A	kinesin family member 26A	6756			0	0	0	0	0	0	0	0	0	0	0	0	0	0	0	0	0	0	0	0	0			0	0	0	0	0	0	0	0	0	0	0	0	0	0	0	0	0	0	0	0
	ENSG00000066739	ATG2B	autophagy related 2B	14256			263	335	377	218	102	252	240	221	97	818	389	299	224	338	206	28	193	253	153	144	311			0.6429	0.9192	0.96	0.9884	0.4175	1.0261	0.883	0.5597	0.5529	1.7058	1.3391	0.9167	1.378	0.976	1.1207	0.984	0.7798	0.8553	1.2265	0.5788
	ENSG00000066777	ARFGEF1	ADP ribosylation factor guanine nucleotide exchange factor 1	11059			1136	1291	1345	700	621	984	846	1243	424	2133	1312	1559	578	1076	638	64	697	1008	461	689	1059			3.5795	4.5663	4.415	4.0914	3.2766	5.1651	4.0122	4.0583	3.1153	5.7338	5.8221	6.1612	4.5837	4.0051	4.4744	2.8994	3.6301	4.3926	4.7638	3.5703
	ENSG00000066813	ACSM2B	acyl-CoA synthetase medium chain family member 2B	8158			0	0	2	0	0	0	0	0	0	0	0	0	0	0	1	0	2	0	0	2	0			0	0	0.0089	0	0	0	0	0	0	0	0	0	0	0	0.0095	0	0.0141	0	0	0.014
	ENSG00000066827	ZFAT	zinc finger and AT-hook domain containing	8900			25	52	62	41	15	21	35	36	11	57	60	28	20	34	31	3	16	50	32	14	11			0.0979	0.2285	0.2529	0.2978	0.0983	0.137	0.2063	0.1461	0.1004	0.1904	0.3308	0.1375	0.1971	0.1573	0.2701	0.1689	0.1035	0.2707	0.4109	0.0901
	ENSG00000066855	MTFR1	mitochondrial fission regulator 1	4629			554	647	639	325	257	437	355	743	171	721	337	545	214	570	314	28	249	493	133	168	252			4.1705	5.4673	5.0111	4.5382	3.2396	5.4801	4.0223	5.7955	3.0017	4.6304	3.5728	5.1457	4.0544	5.0688	5.2611	3.0305	3.0982	5.1326	3.2835	2.0798
	ENSG00000066923	STAG3	stromal antigen 3	8583			75	291	241	108	44	232	213	278	61	567	201	203	140	134	98	21	117	194	101	96	133			0.3045	1.3262	1.0193	0.8133	0.2991	1.5691	1.3016	1.1695	0.5775	1.9639	1.1493	1.0337	1.4305	0.6427	0.8856	1.2258	0.7851	1.0893	1.3448	0.641
	ENSG00000066926	FECH	ferrochelatase	8772			737	364	405	301	498	219	235	411	478	667	346	638	234	385	254	39	299	326	164	279	317			2.9277	1.6232	1.676	2.218	3.3127	1.4492	1.4051	1.6917	4.4277	2.2604	1.9357	3.1788	2.3395	1.8067	2.2458	2.2275	1.9632	1.791	2.1365	1.8227
	ENSG00000066933	MYO9A	myosin IXA	20320			381	872	1087	548	250	677	583	831	123	1768	781	1007	702	792	560	81	577	873	515	460	676			0.6534	1.6786	1.9419	1.7432	0.7179	1.934	1.5048	1.4766	0.4919	2.5866	1.8862	2.1659	3.0298	1.6044	2.1375	1.9972	1.6355	2.0705	2.8963	1.2973
	ENSG00000067048	DDX3Y	DEAD-box helicase 3 Y-linked	5720			1984	3	4304	1938	1273	3	3790	4355	673	0	3736	3724	2348	1	0	331	0	0	1594	0	1			12.0867	0.0205	27.3148	21.9002	12.9863	0.0304	34.7516	27.4905	9.5603	0	32.0536	28.4543	36	0.0072	0	28.9922	0	0	31.8464	0
	ENSG00000067057	PFKP	phosphofructokinase, platelet	5554			130	241	277	136	57	144	245	185	60	256	165	231	153	202	152	32	152	217	83	107	85			0.8156	1.6973	1.8105	1.5828	0.5989	1.5051	2.3136	1.2027	0.8778	1.3703	1.458	1.8178	2.4159	1.4971	2.1226	2.8866	1.5763	1.8829	1.7078	1.104
	ENSG00000067064	IDI1	isopentenyl-diphosphate delta isomerase 1	4345			1745	2964	2437	1630	631	1718	1498	2589	644	4421	1816	2698	1193	2437	1780	175	1547	2225	912	1349	2366			13.9948	26.6837	20.3604	24.2487	8.4741	22.9525	18.0823	21.5146	12.0434	30.248	20.5112	27.1386	24.0797	23.0876	31.7733	20.1789	20.5071	24.6783	23.9868	17.7918
	ENSG00000067066	SP100	SP100 nuclear antigen	14134			5490	7845	7443	3931	3628	5833	6276	7341	2833	13058	6265	7952	5527	6146	3354	966	6580	6169	4242	3695	4773			13.5353	21.7113	19.1163	17.9775	14.978	23.9565	23.2889	18.7534	16.2868	27.4649	21.7531	24.5893	34.2945	17.8995	18.4047	34.2422	26.8141	21.0342	34.2983	14.9812
	ENSG00000067082	KLF6	Kruppel like factor 6	6139			3309	2497	4251	1991	1664	1632	1950	2042	705	3138	1825	1507	1039	3281	1453	127	1672	1962	457	1222	1054			18.7828	15.9103	25.1371	20.9635	15.8164	15.4319	16.6598	12.0101	9.3314	15.1957	14.5892	10.7288	14.8429	22	18.3569	10.3647	15.6871	15.402	8.5072	11.407
	ENSG00000067113	PLPP1	phospholipid phosphatase 1	1935			10	44	22	11	3	16	16	26	1	54	27	27	11	20	17	1	25	19	16	11	13			0.1801	0.8895	0.4127	0.3675	0.0905	0.48	0.4337	0.4852	0.042	0.8296	0.6848	0.6098	0.4986	0.4255	0.6814	0.2589	0.7442	0.4732	0.9449	0.3258
	ENSG00000067141	NEO1	neogenin 1	8137			34	130	115	52	6	101	72	67	13	234	119	59	109	53	37	19	48	33	97	26	61			0.1456	0.6249	0.513	0.4131	0.043	0.7205	0.4641	0.2973	0.1298	0.8549	0.7177	0.3169	1.1748	0.2681	0.3527	1.1699	0.3398	0.1954	1.3623	0.1831
	ENSG00000067167	TRAM1	translocation associated membrane protein 1	4131			2295	2644	3581	2058	908	1857	2235	3689	569	3542	2005	2911	1260	2647	1909	155	1889	2450	783	976	1630			19.3592	25.0359	31.4681	32.2018	12.8257	26.0947	28.3762	32.2436	11.1921	25.4894	23.8191	30.7979	26.7495	26.3762	35.8412	18.7986	26.3378	28.5816	21.6608	13.5392
	ENSG00000067177	PHKA1	phosphorylase kinase regulatory subunit alpha 1	6350			1	1	6	0	6	0	8	1	4	0	0	4	3	0	0	0	1	0	0	2	1			0.0055	0.0062	0.0343	0	0.0551	0	0.0661	0.0057	0.0512	0	0	0.0275	0.0414	0	0	0	0.0091	0	0	0.018
	ENSG00000067182	TNFRSF1A	TNF receptor superfamily member 1A	4005			485	235	327	177	374	251	314	312	179	395	504	267	89	355	56	9	203	210	82	258	206			4.2199	2.2952	2.9639	2.8567	5.4491	3.638	4.1121	2.8128	3.6317	2.932	6.1758	2.9137	1.9489	3.6487	1.0845	1.1259	2.9194	2.5269	2.3398	3.6916
	ENSG00000067191	CACNB1	calcium voltage-gated channel auxiliary subunit beta 1	7097			2	10	9	10	0	0	9	17	5	25	10	11	5	5	7	0	0	7	4	4	7			0.0098	0.0551	0.046	0.0911	0	0	0.0665	0.0865	0.0572	0.1047	0.0691	0.0677	0.0618	0.029	0.0765	0	0	0.0475	0.0644	0.0323
	ENSG00000067208	EVI5	ecotropic viral integration site 5	8276			493	218	289	159	124	177	125	266	144	366	244	464	166	192	129	25	66	195	139	148	203			2.0758	1.0304	1.2676	1.2418	0.8743	1.2415	0.7922	1.1605	1.4138	1.3147	1.4469	2.4504	1.7591	0.955	1.2089	1.5135	0.4593	1.1355	1.9194	1.0248
	ENSG00000067221	STOML1	stomatin like 1	10458			39	10	23	19	33	23	78	22	8	76	36	23	24	44	24	2	83	34	17	13	31			0.13	0.0374	0.0798	0.1174	0.1841	0.1277	0.3912	0.076	0.0622	0.216	0.1689	0.0961	0.2013	0.1732	0.178	0.0958	0.4571	0.1567	0.1858	0.0712
	ENSG00000067225	PKM	pyruvate kinase M1/2	8571			58242	50341	51404	34226	31116	15966	26696	55338	13038	21060	23183	33772	17836	47363	29341	2726	12116	42252	10434	11363	12805			236.791	229.746	217.714	258.116	211.838	108.133	163.36	233.121	123.604	73.0455	132.74	172.211	182.501	227.468	265.507	159.347	81.4199	237.57	139.119	75.9731
	ENSG00000067248	DHX29	DExH-box helicase 29	4896			310	448	476	264	114	284	289	349	103	751	385	338	218	286	199	26	205	363	155	175	258			2.2064	3.5793	3.5293	3.4854	1.3587	3.3672	3.0959	2.5738	1.7094	4.56	3.8591	3.0172	3.9049	2.4046	3.1524	2.6606	2.4117	3.5731	3.6179	2.0483
	ENSG00000067334	DNTTIP2	deoxynucleotidyltransferase terminal interacting protein 2	7518			2971	6163	5790	3570	2222	4480	4303	6845	866	7805	4091	4690	3349	5325	3707	478	4492	4444	2101	2847	3158			13.7709	32.0662	27.9575	30.6942	17.2462	34.5917	30.0193	32.8747	9.3599	30.8629	26.705	27.265	39.0673	29.1562	38.243	31.8548	34.4144	28.487	31.9368	21.7012
	ENSG00000067365	METTL22	methyltransferase like 22	8254			542	810	692	316	385	416	482	664	322	1083	842	738	315	579	316	46	199	626	279	372	498			2.2882	3.8386	3.0434	2.4746	2.7217	2.9257	3.0628	2.9046	3.1699	3.9006	5.0063	3.9077	3.3469	2.8875	2.9693	2.7922	1.3886	3.655	3.8628	2.5827
	ENSG00000067369	TP53BP1	tumor protein p53 binding protein 1	12991			715	1027	1257	599	464	761	906	1375	237	1357	1011	1262	862	922	517	116	642	1203	743	414	736			1.9179	3.0923	3.5125	2.9804	2.0841	3.4005	3.6578	3.8216	1.4824	3.1053	3.8192	4.2457	5.8192	2.9215	3.0866	4.4737	2.8464	4.4627	6.536	1.8262
	ENSG00000067445	TRO	trophinin	6716			35	127	73	47	22	24	54	80	25	149	147	138	163	75	37	22	24	84	164	36	73			0.1816	0.7397	0.3946	0.4524	0.1911	0.2074	0.4217	0.4301	0.3025	0.6595	1.0742	0.8981	2.1285	0.4597	0.4273	1.6412	0.2058	0.6028	2.7906	0.3072
	ENSG00000067533	RRP15	ribosomal RNA processing 15 homolog	7877			130	873	1007	425	58	778	749	615	64	1850	746	683	745	560	443	104	470	457	406	467	373			0.5751	4.3352	4.6408	3.4875	0.4297	5.7334	4.9872	2.8191	0.6602	6.982	4.6478	3.7896	8.2946	2.9264	4.3619	6.6149	3.4367	2.796	5.8902	3.3975
	ENSG00000067560	RHOA	ras homolog family member A	2498			23654	21556	21228	15271	12834	9922	12975	24199	8450	20035	13206	23579	9445	18437	10950	1852	6529	17948	7504	6548	9914			329.969	337.546	308.488	395.153	299.793	230.57	272.425	349.78	274.864	238.431	259.444	412.542	331.596	303.816	339.98	371.448	150.542	346.258	343.295	150.215
	ENSG00000067596	DHX8	DEAH-box helicase 8	10439			2314	3055	3053	1592	1260	1913	1593	3181	860	4644	2605	2991	1815	2910	1449	252	1533	2260	1423	1513	1839			7.7244	11.4475	10.6167	9.8577	7.0431	10.6378	8.0037	11.0026	6.6941	13.2251	12.2466	12.5225	15.2482	11.4749	10.7657	12.0946	8.4584	10.4334	15.5781	8.3057
	ENSG00000067606	PRKCZ	protein kinase C zeta	7695			6	4	4	2	0	2	4	6	2	2	14	7	3	9	1	0	0	4	3	2	3			0.0272	0.0203	0.0189	0.0168	0	0.0151	0.0273	0.0282	0.0211	0.0077	0.0893	0.0398	0.0342	0.0481	0.0101	0	0	0.0251	0.0446	0.0149
	ENSG00000067646	ZFY	zinc finger protein Y-linked	5557			176	1	391	234	105	1	264	358	91	1	281	390	237	0	0	36	0	3	177	0	0			1.1037	0.007	2.5542	2.7219	1.1026	0.0104	2.4917	2.3261	1.3306	0.0053	2.4816	3.0673	3.7403	0	0	3.2457	0	0.026	3.64	0
	ENSG00000067704	IARS2	isoleucyl-tRNA synthetase 2, mitochondrial	4135			309	485	410	273	123	345	259	425	93	844	390	468	204	432	245	23	241	314	169	191	278			2.604	4.588	3.5994	4.2675	1.7357	4.8433	3.2852	3.7111	1.8275	6.0678	4.6287	4.9466	4.3267	4.3005	4.5954	2.7868	3.3569	3.6596	4.6707	2.647
	ENSG00000067715	SYT1	synaptotagmin 1	6389			5	9	2	0	9	0	1	2	0	12	2	0	0	1	0	0	0	2	0	0	0			0.0273	0.0551	0.0114	0	0.0822	0	0.0082	0.0113	0	0.0558	0.0154	0	0	0.0064	0	0	0	0.0151	0	0
	ENSG00000067798	NAV3	neuron navigator 3	13278			136	7	138	11	83	22	186	43	11	0	9	15	2	51	7	2	38	45	0	7	7			0.3569	0.0206	0.3773	0.0535	0.3648	0.0962	0.7347	0.1169	0.0673	0	0.0333	0.0494	0.0132	0.1581	0.0409	0.0755	0.1648	0.1633	0	0.0302
	ENSG00000067829	IDH3G	isocitrate dehydrogenase (NAD(+)) 3 non-catalytic subunit gamma	2717			1181	1440	1733	1212	621	599	904	1622	715	1069	1087	2217	667	970	760	225	201	1446	811	402	744			15.1468	20.7315	23.1542	28.8339	13.3369	12.7977	17.4506	21.5552	21.3831	11.6965	19.6338	35.6624	21.5296	14.6959	21.6948	41.4899	4.261	25.648	34.1113	8.4788
	ENSG00000067836	ROGDI	rogdi atypical leucine zipper	3683			26	15	20	16	8	5	18	20	17	18	23	55	8	12	10	6	4	32	9	6	12			0.246	0.1593	0.1971	0.2808	0.1267	0.0788	0.2563	0.1961	0.3751	0.1453	0.3065	0.6527	0.1905	0.1341	0.2106	0.8162	0.0626	0.4187	0.2793	0.0934
	ENSG00000067840	PDZD4	PDZ domain containing 4	4341			1	15	1	8	0	4	1	0	2	12	5	9	1	4	4	0	4	0	3	5	11			0.008	0.1352	0.0084	0.1191	0	0.0535	0.0121	0	0.0374	0.0822	0.0565	0.0906	0.0202	0.0379	0.0715	0	0.0531	0	0.079	0.066
	ENSG00000067842	ATP2B3	ATPase plasma membrane Ca2+ transporting 3	7534			0	3	0	0	0	0	0	0	0	0	1	1	1	0	0	0	0	3	1	3	1			0	0.0156	0	0	0	0	0	0	0	0	0.0065	0.0058	0.0116	0	0	0	0	0.0192	0.0152	0.0228
	ENSG00000067900	ROCK1	Rho associated coiled-coil containing protein kinase 1	11075			3143	2920	2970	1796	1445	2130	1954	2895	921	5179	2479	3157	1527	2646	1489	183	1912	2284	1041	1779	2270			9.8892	10.3133	9.735	10.4822	7.6134	11.1643	9.2536	9.4383	6.7572	13.9017	10.985	12.4585	12.0919	9.8347	10.4276	8.2786	9.9437	9.9387	10.7417	9.2051
	ENSG00000067955	CBFB	core-binding factor subunit beta	4652			853	1191	1319	649	428	926	767	1231	292	2601	1039	1286	541	956	707	67	743	912	441	675	914			6.3896	10.0145	10.2926	9.0177	5.3685	11.5549	8.6474	9.5545	5.1003	16.6214	10.9608	12.0819	10.199	8.4592	11.7872	7.2158	9.1992	9.4478	10.8334	8.315
	ENSG00000067992	PDK3	pyruvate dehydrogenase kinase 3	13555			481	671	605	267	179	425	378	309	303	1408	907	513	320	412	439	38	264	614	292	443	593			1.2365	1.9363	1.6202	1.2732	0.7706	1.8201	1.4626	0.8231	1.8163	3.0879	3.2838	1.6541	2.0704	1.2512	2.5119	1.4045	1.1218	2.183	2.4618	1.8728
	ENSG00000068001	HYAL2	hyaluronidase 2	4421			11	2	8	3	3	3	12	2	0	2	8	7	3	3	0	1	0	7	10	7	1			0.0867	0.0177	0.0657	0.0439	0.0396	0.0394	0.1424	0.0163	0	0.0134	0.0888	0.0692	0.0595	0.0279	0	0.1133	0	0.0763	0.2585	0.0907
	ENSG00000068024	HDAC4	histone deacetylase 4	13368			100	107	164	88	67	87	116	144	74	189	221	153	27	103	61	3	76	138	35	96	82			0.2607	0.3131	0.4453	0.4255	0.2925	0.3778	0.4551	0.3889	0.4498	0.4203	0.8113	0.5002	0.1771	0.3172	0.3539	0.1124	0.3275	0.4975	0.2992	0.4115
	ENSG00000068028	RASSF1	Ras association domain family member 1	3683			754	1291	1346	646	347	456	807	1359	376	1280	1007	1498	855	593	585	215	210	1154	1163	522	641			7.134	13.7114	13.2668	11.3376	5.4977	7.1872	11.4922	13.3232	8.2954	10.3318	13.4182	17.7764	20.3594	6.6278	12.3193	29.2473	3.2841	15.1001	36.0866	8.1221
	ENSG00000068078	FGFR3	fibroblast growth factor receptor 3	4848			0	0	0	1	0	0	0	0	0	2	0	2	1	0	0	1	0	0	0	0	0			0	0	0	0.0133	0	0	0	0	0	0.0123	0	0.018	0.0181	0	0	0.1033	0	0	0	0
	ENSG00000068079	IFI35	interferon induced protein 35	1973			1233	1043	1225	739	865	651	1386	1350	541	978	448	1055	608	958	530	221	1287	1016	281	369	413			21.7769	20.6783	22.5388	24.2107	25.5824	19.1536	36.8441	24.7057	22.2804	14.7359	11.1434	23.3701	27.0257	19.9872	20.8344	56.1196	37.5711	24.8166	16.276	10.7176
	ENSG00000068097	HEATR6	HEAT repeat containing 6	4868			730	787	898	603	333	355	483	898	147	1177	744	966	722	622	404	100	188	776	705	322	445			5.2256	6.3238	6.6965	8.0068	3.9916	4.2332	5.2039	6.6606	2.4537	7.1877	7.5005	8.6728	13.0073	5.2596	6.4367	10.292	2.2244	7.6822	16.5503	3.7906
	ENSG00000068120	COASY	Coenzyme A synthase	4032			290	458	506	219	174	174	467	426	161	472	417	580	183	249	238	84	96	475	272	135	228			2.5063	4.4433	4.5557	3.5109	2.5181	2.5051	6.0747	3.8149	3.2446	3.4801	5.0755	6.287	3.9804	2.5421	4.5781	10.4378	1.3714	5.6774	7.7093	1.9187
	ENSG00000068137	PLEKHH3	pleckstrin homology, MyTH4 and FERM domain containing H3	4803			0	1	0	1	0	1	1	0	0	0	0	0	0	0	2	0	0	8	0	1	0			0	0.0081	0	0.0135	0	0.0121	0.0109	0	0	0	0	0	0	0	0.0323	0	0	0.0803	0	0.0119
	ENSG00000068305	MEF2A	myocyte enhancer factor 2A	6925			350	328	339	202	143	252	210	322	111	551	321	293	165	295	162	18	183	205	74	172	190			1.7612	1.8527	1.7771	1.8855	1.2049	2.1124	1.5905	1.6789	1.3024	2.3654	2.2748	1.8492	2.0896	1.7535	1.8144	1.3023	1.5221	1.4266	1.2212	1.4233
	ENSG00000068308	OTUD5	OTU deubiquitinase 5	3592			502	561	584	185	532	389	571	648	180	699	501	403	237	440	233	65	340	412	223	276	244			4.87	6.1092	5.902	3.3291	8.6423	6.2865	8.3374	6.5137	4.0718	5.7851	6.8449	4.9035	5.7865	5.0423	5.031	9.0662	5.4519	5.5276	7.0947	4.4032
	ENSG00000068323	TFE3	transcription factor binding to IGHM enhancer 3	4207			771	437	470	265	630	292	300	416	210	323	304	322	133	430	160	33	217	290	96	192	195			6.3862	4.0632	4.0555	4.0716	8.7382	4.0291	3.7401	3.5704	4.056	2.2824	3.5462	3.3452	2.7726	4.2074	2.9497	3.93	2.9709	3.322	2.6078	2.6153
	ENSG00000068354	TBC1D25	TBC1 domain family member 25	3966			252	201	286	131	141	152	132	281	76	344	192	220	101	189	70	32	91	228	131	106	122			2.2142	1.9824	2.6178	2.1351	2.0745	2.2248	1.7456	2.5583	1.5571	2.5785	2.3758	2.4244	2.2334	1.9617	1.3689	4.0425	1.3216	2.7705	3.7747	1.5316
	ENSG00000068366	ACSL4	acyl-CoA synthetase long chain family member 4	6546			1626	1092	1208	617	1043	958	869	1836	530	1088	803	1138	310	1150	923	54	776	1483	217	318	597			8.6558	6.5254	6.699	6.0926	9.2974	8.4954	6.9627	10.1271	6.5789	4.941	6.0201	7.598	4.1532	7.2316	10.936	4.133	6.8279	10.9179	3.7884	2.7839
	ENSG00000068383	INPP5A	inositol polyphosphate-5-phosphatase A	3739			29	17	23	8	25	16	23	16	1	23	17	10	8	10	7	5	8	15	14	4	9			0.2703	0.1778	0.2233	0.1383	0.3902	0.2484	0.3226	0.1545	0.0217	0.1829	0.2231	0.1169	0.1876	0.1101	0.1452	0.67	0.1232	0.1933	0.4279	0.0613
	ENSG00000068394	GPKOW	G-patch domain and KOW motifs	1658			147	214	265	171	90	112	174	296	94	272	223	290	64	204	138	17	102	233	78	126	197			3.0895	5.0488	5.8021	6.6666	3.1675	3.9213	5.5042	6.4461	4.6068	4.877	6.6006	7.6445	3.3853	5.0648	6.4554	5.1371	3.5434	6.7725	5.3762	4.355
	ENSG00000068400	GRIPAP1	GRIP1 associated protein 1	6841			1161	1241	1194	753	719	791	1062	1456	430	1427	861	1142	511	830	522	132	600	1110	445	528	717			5.9139	7.0959	6.3359	7.1148	6.1328	6.712	8.1421	7.6848	5.1074	6.2011	6.1766	7.2959	6.5509	4.9943	5.9181	9.6673	5.0517	7.8195	7.4337	4.423
	ENSG00000068438	FTSJ1	FtsJ RNA 2'-O-methyltransferase 1	2872			789	1568	1445	887	546	626	1098	1773	427	1026	678	1476	453	934	757	154	413	1485	486	364	510			9.5731	21.356	18.2644	19.9632	11.0933	12.6528	20.0516	22.2902	12.0808	10.6201	11.5854	22.4614	13.8329	13.3868	20.4429	26.8649	8.2826	24.9183	19.3383	7.263
	ENSG00000068489	PRR11	proline rich 11	4080			156	61	88	55	22	50	71	68	137	283	159	309	25	79	36	4	35	32	49	90	89			1.3324	0.5848	0.783	0.8714	0.3146	0.7114	0.9127	0.6018	2.7284	2.062	1.9125	3.31	0.5374	0.797	0.6843	0.4912	0.4941	0.378	1.3725	1.2641
	ENSG00000068615	REEP1	receptor accessory protein 1	5846			0	0	3	3	1	0	2	2	0	14	3	14	4	1	1	1	0	6	2	4	18			0	0	0.0186	0.0332	0.01	0	0.0179	0.0124	0	0.0712	0.0252	0.1047	0.06	0.007	0.0133	0.0857	0	0.0495	0.0391	0.0392
	ENSG00000068650	ATP11A	ATPase phospholipid transporting 11A	13733			276	166	224	110	105	77	104	128	77	209	131	186	128	163	68	20	72	85	96	114	87			0.7003	0.4728	0.5921	0.5177	0.4461	0.3255	0.3972	0.3365	0.4556	0.4524	0.4681	0.5919	0.8174	0.4886	0.384	0.7296	0.302	0.2983	0.7989	0.4757
	ENSG00000068654	POLR1A	RNA polymerase I subunit A	13519			81	198	364	136	73	205	174	303	28	448	205	258	270	271	194	47	155	220	320	131	156			0.2088	0.5729	0.9774	0.6503	0.3151	0.8802	0.6751	0.8093	0.1683	0.9851	0.7442	0.8341	1.7515	0.8252	1.113	1.7418	0.6604	0.7842	2.705	0.5553
	ENSG00000068697	LAPTM4A	lysosomal protein transmembrane 4 alpha	1546			21031	17080	17841	14458	8480	9509	9702	23814	4911	17382	8536	17219	8412	17195	8571	1098	8964	13384	5574	6698	6469			474.036	432.151	418.92	604.49	320.065	357.043	329.142	556.177	258.115	334.239	270.963	486.781	477.189	457.832	429.985	355.83	333.961	417.207	412.026	248.275
	ENSG00000068724	TTC7A	tetratricopeptide repeat domain 7A	7180			60	171	142	125	30	106	100	155	27	219	96	152	60	101	54	11	70	120	55	46	75			0.2912	0.9316	0.7179	1.1253	0.2438	0.857	0.7305	0.7795	0.3056	0.9067	0.6562	0.9252	0.7329	0.579	0.5833	0.7676	0.5615	0.8054	0.8754	0.3671
	ENSG00000068745	IP6K2	inositol hexakisphosphate kinase 2	5624			1380	2413	2216	1259	989	985	1375	2320	623	2935	2097	2273	1216	1332	935	257	665	1742	1291	1095	1323			8.5506	16.783	14.3036	14.4701	10.2613	10.1669	12.823	14.8947	9.0011	15.5142	18.2986	17.664	18.9622	9.7493	12.8943	22.8948	6.8105	14.9272	26.233	11.1575
	ENSG00000068781	STON1-GTF2A1L	STON1-GTF2A1L readthrough	4294			0	1	0	0	0	0	0	0	0	0	0	0	0	0	0	0	0	0	0	0	0			0	0.0091	0	0	0	0	0	0	0	0	0	0	0	0	0	0	0	0	0	0
	ENSG00000068784	SRBD1	S1 RNA binding domain 1	5045			511	1102	1144	486	302	628	604	841	287	1564	768	925	459	877	668	85	465	800	354	410	645			3.5296	8.5443	8.2316	6.2268	3.493	7.2259	6.2792	6.019	4.6225	9.216	7.4708	8.0134	7.9791	7.1557	10.2694	8.4413	5.3088	7.642	8.0188	4.6572
	ENSG00000068796	KIF2A	kinesin family member 2A	4774			426	1745	1853	935	172	1131	1245	1385	247	3069	1839	1850	669	1573	887	95	1058	1237	498	1064	1385			3.1095	14.2978	14.0901	12.6596	2.1023	13.7523	13.6779	10.4751	4.2041	19.1109	18.9045	16.9365	12.2898	13.5631	14.4103	9.9699	12.7646	12.4871	11.921	12.772
	ENSG00000068831	RASGRP2	RAS guanyl releasing protein 2	6084			128	212	236	101	48	72	150	158	103	407	275	261	123	96	105	25	68	160	111	141	187			0.7331	1.363	1.4081	1.0731	0.4604	0.687	1.2931	0.9377	1.3756	1.9887	2.2182	1.8749	1.773	0.6495	1.3385	2.0587	0.6438	1.2674	2.085	1.3281
	ENSG00000068878	PSME4	proteasome activator subunit 4	10392			730	1043	1547	654	387	1042	915	1343	252	2257	1263	1070	367	1074	626	59	782	877	285	648	784			2.4478	3.9259	5.404	4.0679	2.173	5.8206	4.618	4.6662	1.9704	6.4565	5.9644	4.5001	3.0972	4.2542	4.672	2.8445	4.3342	4.067	3.1341	3.5733
	ENSG00000068885	IFT80	intraflagellar transport 80	7080			73	215	174	74	37	149	132	213	31	438	277	290	101	186	155	12	101	146	76	119	159			0.3593	1.1879	0.8921	0.6756	0.3049	1.2217	0.9779	1.0863	0.3558	1.8391	1.92	1.7902	1.2511	1.0814	1.698	0.8492	0.8217	0.9938	1.2267	0.9632
	ENSG00000068903	SIRT2	sirtuin 2	6224			1320	1678	1720	1058	568	611	902	1836	591	1282	973	1457	451	1144	721	134	414	1385	479	561	688			7.3904	10.5458	10.0318	10.9877	5.3251	5.6986	7.601	10.6511	7.7156	6.1233	7.672	10.2312	6.3549	7.5661	8.9846	10.7866	3.8312	10.724	8.7949	5.1653
	ENSG00000068912	ERLEC1	endoplasmic reticulum lectin 1	2592			698	945	1130	581	359	681	788	1107	198	955	638	883	346	754	623	78	617	1088	272	222	499			9.3839	14.2611	15.8258	14.4888	8.0819	15.2513	15.9449	15.4206	6.207	10.953	12.0796	14.8888	11.7069	11.9743	18.6417	15.0768	13.7105	20.2288	11.9923	4.9081
	ENSG00000068971	PPP2R5B	protein phosphatase 2 regulatory subunit B'beta	3360			34	45	32	15	26	34	30	55	24	44	62	58	16	28	26	6	6	55	17	20	34			0.3526	0.5239	0.3457	0.2886	0.4515	0.5874	0.4683	0.591	0.5804	0.3893	0.9056	0.7544	0.4176	0.343	0.6002	0.8947	0.1029	0.7889	0.5782	0.3411
	ENSG00000068976	PYGM	glycogen phosphorylase, muscle associated	4658			47	83	65	36	28	23	50	84	41	130	87	63	43	44	24	9	29	60	33	63	67			0.3516	0.697	0.5066	0.4996	0.3508	0.2866	0.563	0.6511	0.7152	0.8297	0.9166	0.5911	0.8096	0.3888	0.3996	0.968	0.3586	0.6208	0.8096	0.7751
	ENSG00000068985	PAGE1	PAGE family member 1	659			4	0	0	0	2	0	0	0	3	2	0	0	0	0	0	0	0	2	0	2	0			0.2115	0	0	0	0.1771	0	0	0	0.3699	0.0902	0	0	0	0	0	0	0	0.1463	0	0.1739
	ENSG00000069011	PITX1	paired like homeodomain 1	3442			0	0	0	0	0	0	0	0	0	0	0	0	0	0	0	0	0	0	0	0	0			0	0	0	0	0	0	0	0	0	0	0	0	0	0	0	0	0	0	0	0
	ENSG00000069018	TRPC7	transient receptor potential cation channel subfamily C member 7	3193			0	0	0	0	0	0	0	0	0	0	0	0	0	0	0	0	0	0	0	0	0			0	0	0	0	0	0	0	0	0	0	0	0	0	0	0	0	0	0	0	0
	ENSG00000069020	MAST4	microtubule associated serine/threonine kinase family member 4	14675			70	314	267	151	42	165	170	172	38	575	261	322	77	200	164	18	132	215	60	227	321			0.1662	0.837	0.6605	0.6651	0.167	0.6527	0.6076	0.4232	0.2104	1.1648	0.8728	0.959	0.4602	0.561	0.8668	0.6145	0.5181	0.7061	0.4672	0.8864
	ENSG00000069122	ADGRF5	adhesion G protein-coupled receptor F5	6601			1	0	0	0	0	1	0	1	0	0	0	0	0	2	0	0	2	0	0	0	0			0.0053	0	0	0	0	0.0088	0	0.0055	0	0	0	0	0	0.0125	0	0	0.0175	0	0	0
	ENSG00000069188	SDK2	sidekick cell adhesion molecule 2	11963			29	3	192	50	2	6	33	45	11	7	213	251	0	29	27	0	5	61	2	46	157			0.0845	0.0098	0.5826	0.2702	0.0098	0.0291	0.1447	0.1358	0.0747	0.0174	0.8738	0.917	0	0.0998	0.175	0	0.0241	0.2457	0.0191	0.2204
	ENSG00000069206	ADAM7	ADAM metallopeptidase domain 7	4483			0	1	0	0	0	0	0	0	0	0	0	2	0	0	0	0	1	0	0	0	0			0	0.0087	0	0	0	0	0	0	0	0	0	0.0195	0	0	0	0	0.0128	0	0	0
	ENSG00000069248	NUP133	nucleoporin 133	6081			129	347	309	181	74	326	191	319	67	705	333	366	242	276	214	27	180	287	140	180	251			0.7392	2.2321	1.8446	1.9239	0.7101	3.112	1.6474	1.8941	0.8953	3.4465	2.6874	2.6305	3.4901	1.8683	2.7294	2.2245	1.7049	2.2745	2.631	1.6963
	ENSG00000069275	NUCKS1	nuclear casein kinase and cyclin dependent kinase substrate 1	6449			3908	9269	9571	4941	1741	6351	6327	8167	1436	19713	7462	9004	4712	5664	5172	503	4699	6432	3036	5202	6615			21.1166	56.2209	53.8749	49.5236	15.7528	57.167	51.4561	45.7257	18.0932	90.8713	56.7843	61.0208	64.0786	36.153	62.2011	39.0774	41.9678	48.065	53.7993	46.2249
	ENSG00000069329	VPS35	VPS35 retromer complex component	9733			6389	9789	9473	5936	2681	5600	5311	9387	2158	13050	6863	8867	5001	8123	4943	656	3754	7437	3940	3482	6305			22.8743	39.3413	35.3315	39.4219	16.0732	33.3993	28.6194	34.8233	18.016	39.8593	34.6045	39.8167	45.062	34.3545	39.3891	33.7681	22.2152	36.8236	46.2612	20.5012
	ENSG00000069345	DNAJA2	DnaJ heat shock protein family (Hsp40) member A2	4951			801	1655	1670	883	500	926	1341	1550	421	2690	1538	1859	1035	1017	987	201	838	1533	893	631	1051			5.6377	13.0756	12.2446	11.5281	5.8929	10.8571	14.2059	11.3039	6.9094	16.152	15.245	16.4105	18.3336	8.4555	15.4617	20.3401	9.7489	14.9219	20.6123	7.3036
	ENSG00000069399	BCL3	BCL3 transcription coactivator	3094			48	64	59	48	85	66	79	66	15	64	27	23	25	45	22	16	39	34	22	20	34			0.5406	0.8091	0.6922	1.0028	1.6031	1.2383	1.3392	0.7702	0.3939	0.6149	0.4283	0.3249	0.7086	0.5987	0.5515	2.5909	0.726	0.5296	0.8126	0.3704
	ENSG00000069424	KCNAB2	potassium voltage-gated channel subfamily A regulatory beta subunit 2	17329			418	628	667	522	322	273	471	487	207	563	543	500	229	448	402	43	181	588	183	245	364			0.8406	1.4176	1.3972	1.9471	1.0843	0.9145	1.4255	1.0147	0.9706	0.9658	1.5378	1.261	1.1589	1.0642	1.7992	1.2432	0.6016	1.6352	1.2068	0.8102
	ENSG00000069431	ABCC9	ATP binding cassette subfamily C member 9	11616			0	2	0	1	0	3	0	0	0	1	0	1	0	1	3	0	6	2	0	1	0			0	0.0067	0	0.0056	0	0.015	0	0	0	0.0026	0	0.0038	0	0.0035	0.02	0	0.0298	0.0083	0	0.0049
	ENSG00000069482	GAL	galanin and GMAP prepropeptide	1300			0	0	0	0	0	0	1	0	0	0	0	0	0	0	0	0	0	0	0	0	0			0	0	0	0	0	0	0.0403	0	0	0	0	0	0	0	0	0	0	0	0	0
	ENSG00000069493	CLEC2D	C-type lectin domain family 2 member D	6955			4738	26353	20778	10282	2406	18824	14237	21293	2033	52456	18515	17802	9978	17904	10929	1789	16730	15703	6554	12797	15330			23.7388	148.214	108.45	95.5588	20.186	157.112	107.363	110.543	23.7517	224.215	130.645	111.868	125.819	105.966	121.875	128.873	138.548	108.808	107.69	105.441
	ENSG00000069509	FUNDC1	FUN14 domain containing 1	1257			195	458	383	196	76	304	222	303	125	641	288	433	206	324	261	34	255	316	189	263	298			5.4058	14.2524	11.0608	10.0788	3.528	14.0389	9.263	8.7036	8.0803	15.1596	11.244	15.0552	14.3725	10.6102	16.1041	13.5517	11.6844	12.1151	17.1828	11.99
	ENSG00000069535	MAOB	monoamine oxidase B	2895			0	0	0	0	0	0	0	0	0	0	0	0	0	1	0	0	0	0	0	0	0			0	0	0	0	0	0	0	0	0	0	0	0	0	0.0142	0	0	0	0	0	0
	ENSG00000069667	RORA	RAR related orphan receptor A	17023			328	1490	1169	607	161	1202	949	1169	178	3227	1078	1027	334	812	651	51	745	1037	239	609	914			0.6714	3.4238	2.4929	2.3049	0.5519	4.0989	2.9239	2.4795	0.8496	5.6355	3.1078	2.6368	1.7207	1.9635	2.966	1.501	2.5207	2.9357	1.6045	2.0501
	ENSG00000069696	DRD4	dopamine receptor D4	1501			0	0	0	0	0	0	2	2	0	0	0	1	0	0	0	0	0	0	0	0	0			0	0	0	0	0	0	0.0699	0.0481	0	0	0	0.0291	0	0	0	0	0	0	0	0
	ENSG00000069702	TGFBR3	transforming growth factor beta receptor 3	8577			108	917	613	274	97	611	443	666	58	1668	467	788	108	567	393	14	423	572	91	450	625			0.4388	4.1821	2.5945	2.0649	0.6599	4.1352	2.7089	2.8037	0.5495	5.7813	2.6721	4.0154	1.1043	2.7212	3.5538	0.8178	2.8406	3.2139	1.2125	3.0066
	ENSG00000069764	PLA2G10	phospholipase A2 group X	1116			12	7	15	6	2	17	7	10	1	28	12	29	9	13	3	5	14	13	14	13	27			0.3747	0.2454	0.4879	0.3475	0.1046	0.8843	0.329	0.3235	0.0728	0.7459	0.5277	1.1357	0.7073	0.4795	0.2085	2.2447	0.7225	0.5614	1.4336	0.6675
	ENSG00000069812	HES2	hes family bHLH transcription factor 2	5407			0	1	0	0	0	0	0	0	0	1	0	1	0	0	0	0	0	0	0	0	2			0	0.0072	0	0	0	0	0	0	0	0.0055	0	0.0081	0	0	0	0	0	0	0	0
	ENSG00000069849	ATP1B3	ATPase Na+/K+ transporting subunit beta 3	2617			548	468	782	472	411	372	454	1181	132	530	330	453	204	797	554	31	467	570	109	169	262			7.2969	6.9952	10.8474	11.6581	9.1641	8.2515	9.0988	16.2943	4.0985	6.0206	6.1884	7.5654	6.8364	12.5363	16.4187	5.9348	10.2782	10.4966	4.7598	3.7007
	ENSG00000069869	NEDD4	NEDD4 E3 ubiquitin protein ligase	9122			183	131	326	110	70	110	153	271	37	304	130	258	31	132	80	11	61	169	41	62	105			0.6991	0.5617	1.2973	0.7795	0.4478	0.7	0.8797	1.0727	0.3296	0.9907	0.6994	1.2361	0.298	0.5957	0.6802	0.6042	0.3852	0.8928	0.5136	0.3895
	ENSG00000069943	PIGB	phosphatidylinositol glycan anchor biosynthesis class B	4542			568	900	736	340	196	447	372	709	252	1723	705	628	365	644	371	50	386	519	344	509	461			4.3577	7.7509	5.8824	4.8386	2.518	5.7129	4.2956	5.6362	4.5082	11.2773	7.6174	6.0429	7.0477	5.8365	6.3352	5.5153	4.8949	5.5068	8.6552	6.422
	ENSG00000069956	MAPK6	mitogen-activated protein kinase 6	6373			2038	1659	2011	889	1889	1020	1655	1801	255	637	462	762	550	1322	1713	115	704	1735	237	128	374			11.1435	10.1826	11.4549	9.0167	17.2958	9.2908	13.6203	10.2038	3.2512	2.9714	3.5577	5.2257	7.5687	8.5389	20.8471	9.0407	6.3626	13.1199	4.2498	1.151
	ENSG00000069966	GNB5	G protein subunit beta 5	13302			139	813	910	238	60	470	630	573	68	1386	910	727	616	392	331	158	239	609	744	323	434			0.3641	2.3907	2.4834	1.1565	0.2632	2.0511	2.484	1.5553	0.4154	3.0975	3.3573	2.3886	4.0613	1.2131	1.9299	5.951	1.0349	2.2064	6.3918	1.3915
	ENSG00000069974	RAB27A	RAB27A, member RAS oncogene family	5603			667	1281	1019	692	572	892	824	1176	333	2241	893	1155	356	896	581	56	749	1138	180	594	821			4.1483	8.9431	6.602	7.9832	5.957	9.2414	7.7133	7.5784	4.8292	11.8902	7.8216	9.0094	5.5722	6.5826	8.0424	5.0075	7.6995	9.7881	3.6713	6.0752
	ENSG00000069998	HDHD5	haloacid dehalogenase like hydrolase domain containing 5	4936			50	95	98	61	29	27	73	70	21	72	71	53	24	50	61	6	38	41	27	30	30			0.353	0.7528	0.7207	0.7988	0.3428	0.3175	0.7757	0.5121	0.3457	0.4336	0.7059	0.4693	0.4264	0.417	0.9585	0.609	0.4434	0.4003	0.6251	0.3483
	ENSG00000070010	UFD1	ubiquitin recognition factor in ER associated degradation 1	8722			1898	2329	2466	1471	1045	1119	1569	2583	576	2528	1729	2123	1008	1783	1137	201	828	2107	792	989	1084			7.583	10.4451	10.2636	10.9015	6.9912	7.4475	9.4349	10.693	5.3661	8.6164	9.7285	10.6382	10.1355	8.4149	10.1106	11.5459	5.4679	11.6419	10.3771	6.498
	ENSG00000070018	LRP6	LDL receptor related protein 6	10369			21	48	28	7	0	33	22	22	0	65	28	44	2	6	7	2	19	8	8	27	12			0.0706	0.1811	0.098	0.0436	0	0.1847	0.1113	0.0766	0	0.1864	0.1325	0.1855	0.0169	0.0238	0.0524	0.0966	0.1055	0.0372	0.0882	0.1492
	ENSG00000070019	GUCY2C	guanylate cyclase 2C	4191			23	12	7	4	2	22	10	0	8	36	27	8	37	17	7	2	7	5	34	18	6			0.1912	0.112	0.0606	0.0617	0.0278	0.3047	0.1251	0	0.1551	0.2554	0.3162	0.0834	0.7743	0.167	0.1295	0.2391	0.0962	0.0575	0.9271	0.2461
	ENSG00000070031	SCT	secretin	526			0	0	0	0	0	0	0	0	0	0	0	0	0	0	0	0	0	0	0	0	0			0	0	0	0	0	0	0	0	0	0	0	0	0	0	0	0	0	0	0	0
	ENSG00000070047	PHRF1	PHD and ring finger domains 1	5785			24	27	36	25	13	19	26	50	12	48	39	24	16	18	17	3	12	43	10	15	25			0.1446	0.1826	0.2259	0.2793	0.1311	0.1907	0.2357	0.3121	0.1686	0.2467	0.3308	0.1813	0.2426	0.1281	0.2279	0.2598	0.1195	0.3582	0.1975	0.1486
	ENSG00000070061	ELP1	elongator complex protein 1	6056			135	434	391	284	62	278	330	437	112	857	461	430	312	282	267	65	214	403	285	146	342			0.7768	2.8032	2.3438	3.0313	0.5974	2.6647	2.858	2.6055	1.5027	4.2069	3.7358	3.1033	4.5182	1.9168	3.4195	5.3775	2.0353	3.207	5.3781	1.3815
	ENSG00000070081	NUCB2	nucleobindin 2	9025			5425	6043	7944	4122	2914	3860	5393	8875	1631	7115	4368	6823	1690	4472	2773	260	3658	6317	982	2859	3687			20.9466	26.1916	31.9531	29.5223	18.8406	24.8277	31.3411	35.5068	14.6845	23.4366	23.752	33.0417	16.4225	20.3971	23.8306	14.4336	23.3453	33.7318	12.4346	18.1537
	ENSG00000070087	PFN2	profilin 2	3709			75	327	214	63	54	158	205	186	45	494	185	193	217	148	91	27	79	135	141	110	135			0.7046	3.4486	2.0945	1.0979	0.8495	2.4728	2.8989	1.8107	0.9858	3.9595	2.4478	2.2742	5.131	1.6425	1.9029	3.6472	1.2268	1.7541	4.3444	1.6995
	ENSG00000070159	PTPN3	protein tyrosine phosphatase non-receptor type 3	9995			5	1	0	0	0	1	0	0	0	0	0	0	1	5	6	0	0	0	0	0	2			0.0174	0.0039	0	0	0	0.0058	0	0	0	0	0	0	0.0088	0.0206	0.0466	0	0	0	0	0
	ENSG00000070182	SPTB	spectrin beta, erythrocytic	14796			25	9	4	8	29	4	10	15	15	5	14	13	8	9	6	0	12	5	5	13	14			0.0589	0.0238	0.0098	0.0349	0.1144	0.0157	0.0354	0.0366	0.0824	0.01	0.0464	0.0384	0.0474	0.025	0.0315	0	0.0467	0.0163	0.0386	0.0503
	ENSG00000070190	DAPP1	dual adaptor of phosphotyrosine and 3-phosphoinositides 1	4590			4635	4910	5504	3299	2695	3975	4340	5179	2056	9221	4297	5979	3434	4420	2876	450	4479	4236	2487	3743	4685			35.1883	41.8433	43.5299	46.4579	34.2608	50.2713	49.5917	40.7402	36.3969	59.7216	45.9429	56.9312	65.6127	39.639	48.5968	49.119	56.2045	44.4753	61.9199	46.731
	ENSG00000070193	FGF10	fibroblast growth factor 10	3011			1	0	0	0	0	1	0	0	0	0	0	0	0	0	0	0	0	0	0	0	0			0.0116	0	0	0	0	0.0193	0	0	0	0	0	0	0	0	0	0	0	0	0	0
	ENSG00000070214	SLC44A1	solute carrier family 44 member 1	12172			1116	1058	786	836	322	659	357	684	368	2048	573	1112	277	661	442	47	291	528	206	313	574			3.1949	3.4	2.3441	4.4395	1.5436	3.1428	1.5383	2.029	2.4566	5.0019	2.3102	3.9928	1.9958	2.2354	2.8164	1.9346	1.377	2.0905	1.9341	1.4736
	ENSG00000070269	TMEM260	transmembrane protein 260	8072			211	411	346	212	94	240	171	299	75	734	315	380	192	284	155	34	249	251	151	239	246			0.9109	1.9917	1.556	1.6976	0.6795	1.7259	1.1111	1.3375	0.755	2.7032	1.9151	2.0575	2.086	1.4483	1.4893	2.1103	1.7767	1.4985	2.1378	1.6967
	ENSG00000070366	SMG6	SMG6 nonsense mediated mRNA decay factor	10568			110	137	164	87	38	96	108	203	54	305	196	146	64	134	63	7	66	111	43	95	115			0.3627	0.5071	0.5633	0.5321	0.2098	0.5273	0.536	0.6936	0.4152	0.858	0.9102	0.6038	0.5311	0.5219	0.4624	0.3319	0.3597	0.5062	0.465	0.5151
	ENSG00000070367	EXOC5	exocyst complex component 5	12472			408	402	675	363	187	430	297	418	85	622	303	455	201	417	340	42	301	447	137	189	273			1.1399	1.2608	1.9647	1.8813	0.8749	2.0014	1.249	1.2101	0.5538	1.4826	1.1923	1.5944	1.4134	1.3763	2.1143	1.6872	1.3901	1.7272	1.2553	0.8684
	ENSG00000070371	CLTCL1	clathrin heavy chain like 1	10052			100	11	21	23	31	9	24	27	46	26	58	60	14	31	11	1	6	14	13	7	11			0.3467	0.0428	0.0758	0.1479	0.18	0.052	0.1252	0.097	0.3718	0.0769	0.2832	0.2609	0.1221	0.1269	0.0849	0.0498	0.0344	0.0671	0.1478	0.0399
	ENSG00000070388	FGF22	fibroblast growth factor 22	2778			0	3	0	1	0	0	2	2	0	8	2	0	1	0	0	0	0	0	0	0	2			0	0.0422	0	0.0233	0	0	0.0378	0.026	0	0.0856	0.0353	0	0.0316	0	0	0	0	0	0	0
	ENSG00000070404	FSTL3	follistatin like 3	3033			0	1	2	3	1	0	3	3	1	2	5	0	0	0	1	0	1	5	1	1	1			0	0.0129	0.0239	0.0639	0.0192	0	0.0519	0.0357	0.0268	0.0196	0.0809	0	0	0	0.0256	0	0.019	0.0794	0.0377	0.0189
	ENSG00000070413	DGCR2	DiGeorge syndrome critical region gene 2	5605			95	108	116	45	23	36	63	40	36	180	114	100	42	65	33	20	38	75	45	54	65			0.5906	0.7537	0.7513	0.519	0.2394	0.3728	0.5895	0.2577	0.5219	0.9547	0.9981	0.7798	0.6572	0.4774	0.4566	1.7877	0.3905	0.6449	0.9175	0.5521
	ENSG00000070423	RNF126	ring finger protein 126	3452			6	16	16	11	6	7	11	14	6	22	9	15	7	8	1	1	13	17	3	9	12			0.0606	0.1813	0.1683	0.206	0.1014	0.1177	0.1671	0.1464	0.1412	0.1895	0.1279	0.1899	0.1778	0.0954	0.0225	0.1451	0.2169	0.2373	0.0993	0.1494
	ENSG00000070444	MNT	MAX network transcriptional repressor	8701			271	135	297	92	123	70	105	198	162	250	321	190	80	172	117	23	81	160	70	155	178			1.0853	0.6069	1.2391	0.6835	0.8249	0.467	0.6329	0.8216	1.5129	0.8542	1.8105	0.9544	0.8063	0.8137	1.0429	1.3244	0.5362	0.8862	0.9194	1.0208
	ENSG00000070476	ZXDC	ZXD family zinc finger C	7329			112	129	197	95	50	118	153	142	48	308	238	146	87	153	55	22	48	100	71	80	96			0.5325	0.6885	0.9758	0.8379	0.3981	0.9346	1.0949	0.6996	0.5322	1.2493	1.5937	0.8706	1.0411	0.8593	0.582	1.5039	0.3772	0.6576	1.1071	0.6255
	ENSG00000070495	JMJD6	jumonji domain containing 6, arginine demethylase and lysine hydroxylase	5969			723	905	943	597	501	599	676	1327	254	800	788	893	360	660	360	80	328	963	308	278	421			4.2208	5.9307	5.735	6.4649	4.8977	5.8253	5.9399	8.0271	3.4577	3.9843	6.4787	6.5386	5.2893	4.5515	4.6777	6.7149	3.165	7.775	5.8968	2.669
	ENSG00000070501	POLB	DNA polymerase beta	4106			718	824	822	347	572	716	675	633	352	1287	869	690	323	670	423	76	520	625	281	735	735			6.0935	7.8499	7.2673	5.4626	8.1288	10.1225	8.6222	5.5664	6.9659	9.3181	10.3864	7.3445	6.899	6.7169	7.9901	9.2735	7.2944	7.3356	7.8209	10.2581
	ENSG00000070526	ST6GALNAC1	ST6 N-acetylgalactosaminide alpha-2,6-sialyltransferase 1	3396			11	32	81	32	11	17	57	37	1	19	94	55	6	49	39	2	24	78	16	47	104			0.1129	0.3686	0.8658	0.6091	0.189	0.2906	0.8803	0.3934	0.0239	0.1663	1.3584	0.7078	0.1549	0.5939	0.8907	0.2951	0.407	1.1069	0.5384	0.7931
	ENSG00000070540	WIPI1	WD repeat domain, phosphoinositide interacting 1	3403			574	363	467	269	250	121	222	445	209	350	374	349	77	379	154	11	159	389	81	175	183			5.8777	4.1726	4.9817	5.1095	4.2868	2.064	3.4215	4.7216	4.9904	3.0575	5.3936	4.4823	1.9844	4.5845	3.5099	1.6195	2.6912	5.5089	2.7201	2.947
	ENSG00000070601	FRMPD1	FERM and PDZ domain containing 1	5913			1	0	0	0	0	0	2	1	1	0	0	1	1	0	1	0	1	1	1	1	0			0.0059	0	0	0	0	0	0.0177	0.0061	0.0137	0	0	0.0074	0.0148	0	0.0131	0	0.0097	0.0082	0.0193	0.0097
	ENSG00000070610	GBA2	glucosylceramidase beta 2	4803			808	820	859	432	455	468	446	958	294	1054	802	729	471	743	345	112	322	549	491	344	398			5.8622	6.6782	6.4924	5.8138	5.5278	5.6563	4.8703	7.2018	4.9738	6.5237	8.1946	6.6336	8.6002	6.3678	5.5711	11.683	3.8614	5.5085	11.6825	4.1043
	ENSG00000070614	NDST1	N-deacetylase and N-sulfotransferase 1	9510			300	116	112	76	177	23	50	46	116	51	157	79	27	101	38	5	19	73	20	24	60			1.0993	0.4771	0.4275	0.5166	1.086	0.1404	0.2758	0.1746	0.9911	0.1594	0.8102	0.3631	0.249	0.4372	0.3099	0.2634	0.1151	0.3699	0.2403	0.1446
	ENSG00000070669	ASNS	asparagine synthetase (glutamine-hydrolyzing)	4896			1212	1799	2054	1043	745	1306	1422	2352	283	2121	953	1600	822	1604	1227	147	1089	1851	535	549	1029			8.6263	14.373	15.2293	13.77	8.8791	15.4845	15.2332	17.3455	4.6968	12.8785	9.5525	14.2828	14.7242	13.4858	19.4373	15.0427	12.8112	18.2197	12.4876	6.4258
	ENSG00000070718	AP3M2	adaptor related protein complex 3 subunit mu 2	6276			462	1426	1633	785	197	915	1294	1726	174	2607	1458	1339	584	1123	832	111	831	1510	482	724	1336			2.5652	8.8878	9.4455	8.0849	1.8316	8.4632	10.8139	9.93	2.2528	12.3488	11.4009	9.3246	8.1608	7.3656	10.2819	8.8611	7.6264	11.595	8.7767	6.6108
	ENSG00000070729	CNGB1	cyclic nucleotide gated channel subunit beta 1	7310			30	6	19	3	18	7	37	2	14	4	13	3	3	27	1	0	9	10	3	2	1			0.143	0.0321	0.0944	0.0265	0.1437	0.0556	0.2655	0.0099	0.1556	0.0163	0.0873	0.0179	0.036	0.152	0.0106	0	0.0709	0.0659	0.0469	0.0157
	ENSG00000070731	ST6GALNAC2	ST6 N-acetylgalactosaminide alpha-2,6-sialyltransferase 2	3002			17	6	15	2	13	6	4	10	7	9	22	16	4	19	10	2	3	18	0	2	13			0.1973	0.0782	0.1814	0.0431	0.2527	0.116	0.0699	0.1203	0.1895	0.0891	0.3596	0.2329	0.1169	0.2605	0.2584	0.3338	0.0576	0.289	0	0.0382
	ENSG00000070748	CHAT	choline O-acetyltransferase	3750			0	0	0	0	0	0	0	0	0	0	0	0	0	0	0	0	0	0	0	0	0			0	0	0	0	0	0	0	0	0	0	0	0	0	0	0	0	0	0	0	0
	ENSG00000070756	PABPC1	poly(A) binding protein cytoplasmic 1	4147			6382	18802	21522	12680	3940	15716	16308	19255	3071	26462	13888	17859	5482	11434	10879	995	9675	14875	4398	8901	14830			53.627	177.348	188.395	197.64	55.4388	219.99	206.252	167.648	60.1727	189.695	164.351	188.217	115.933	113.495	203.464	120.21	134.375	172.862	121.196	122.999
	ENSG00000070759	TESK2	testis associated actin remodelling kinase 2	3319			162	200	264	115	67	85	103	109	97	208	251	173	79	138	117	18	75	136	83	56	122			1.7009	2.3571	2.8875	2.2397	1.1779	1.4866	1.6277	1.1858	2.3748	1.863	3.7113	2.2781	2.0875	1.7115	2.7341	2.7172	1.3015	1.9747	2.8578	0.9669
	ENSG00000070761	CFAP20	cilia and flagella associated protein 20	2302			352	728	785	464	218	269	456	718	155	504	473	758	307	397	344	72	146	525	230	190	338			5.3284	12.3704	12.379	13.0288	5.5259	6.7833	10.3894	11.2618	5.4712	6.5087	10.0837	14.3913	11.6959	7.099	11.59	15.6703	3.653	10.9908	11.418	4.7298
	ENSG00000070770	CSNK2A2	casein kinase 2 alpha 2	7091			3206	4774	2412	2410	1298	2726	1206	4027	1094	7595	1718	4931	2426	2209	2284	346	983	3403	1856	1056	2599			15.755	26.3349	12.3479	21.9685	10.6812	22.3159	8.9201	20.5052	12.5361	31.841	11.89	30.3922	30.0043	12.8234	24.9816	24.4466	7.9845	23.1276	29.9115	8.534
	ENSG00000070778	PTPN21	protein tyrosine phosphatase non-receptor type 21	7670			6	4	0	3	0	0	2	0	3	25	1	2	0	0	4	0	0	0	0	0	2			0.0273	0.0204	0	0.0253	0	0	0.0137	0	0.0318	0.0969	0.0064	0.0114	0	0	0.0404	0	0	0	0	0
	ENSG00000070785	EIF2B3	eukaryotic translation initiation factor 2B subunit gamma	3411			725	1365	1309	650	474	730	703	1055	290	2004	875	1008	615	999	643	47	635	955	397	537	618			7.4066	15.6534	13.9309	12.3175	8.1086	12.4233	10.8095	11.1676	6.9083	17.4656	12.589	12.9156	15.8122	12.0558	14.6205	6.9034	10.7225	13.4927	13.3008	9.0217
	ENSG00000070808	CAMK2A	calcium/calmodulin dependent protein kinase II alpha	6179			0	1	0	0	0	0	0	0	7	0	0	0	0	0	2	0	2	0	0	0	2			0	0.0063	0	0	0	0	0	0	0.0921	0	0	0	0	0	0.0251	0	0.0186	0	0	0
	ENSG00000070814	TCOF1	treacle ribosome biogenesis factor 1	11439			123	275	342	161	72	150	263	282	53	442	306	279	157	235	133	44	140	289	214	166	175			0.3747	0.9404	1.0853	0.9098	0.3673	0.7612	1.2059	0.8901	0.3765	1.1487	1.3128	1.066	1.2037	0.8457	0.9018	1.9271	0.7049	1.2175	2.1379	0.8316
	ENSG00000070831	CDC42	cell division cycle 42	16278			25377	25606	29527	15308	13429	15568	15509	26481	6578	35420	18175	23655	11995	24363	11444	1443	14889	17648	6939	12132	13585			54.3251	61.5316	65.8476	60.7866	48.1387	55.5172	49.9706	58.7386	32.8357	64.6865	54.7947	63.5121	64.6248	61.6088	54.5266	44.4135	52.6826	52.2481	48.7151	42.71
	ENSG00000070882	OSBPL3	oxysterol binding protein like 3	8089			117	215	281	162	52	139	155	309	43	530	206	220	215	219	173	28	122	249	182	102	217			0.504	1.0397	1.2611	1.2945	0.3751	0.9975	1.005	1.3793	0.4319	1.9478	1.2498	1.1887	2.331	1.1145	1.6588	1.7343	0.8687	1.4835	2.5712	0.7226
	ENSG00000070886	EPHA8	EPH receptor A8	5434			0	0	1	0	0	0	1	0	0	0	0	0	0	0	0	0	0	5	0	0	0			0	0	0.0067	0	0	0	0.0097	0	0	0	0	0	0	0	0	0	0	0.0443	0	0
	ENSG00000070915	SLC12A3	solute carrier family 12 member 3	6180			9	8	12	4	1	7	15	0	0	38	6	0	32	17	0	2	3	5	11	3	1			0.0507	0.0506	0.0705	0.0418	0.0094	0.0658	0.1273	0	0	0.1828	0.0476	0	0.4541	0.1132	0	0.1621	0.028	0.039	0.2034	0.0278
	ENSG00000070950	RAD18	RAD18 E3 ubiquitin protein ligase	6984			139	332	417	272	52	210	202	274	90	566	294	331	200	317	187	21	117	200	141	198	205			0.6935	1.8595	2.1675	2.5174	0.4345	1.7455	1.517	1.4166	1.0471	2.4092	2.0659	2.0714	2.5115	1.8684	2.0767	1.5065	0.9649	1.3801	2.3072	1.6246
	ENSG00000070961	ATP2B1	ATPase plasma membrane Ca2+ transporting 1	9493			4173	4954	6084	2422	6562	6651	6443	10893	504	3531	1762	2962	1855	4010	2031	352	5482	5222	985	1251	1879			15.3181	20.4131	23.2652	16.4915	40.3352	40.6705	35.5972	41.4318	4.314	11.0576	9.1089	13.6369	17.1372	17.3882	16.5935	18.5776	33.2613	26.51	11.8577	7.5518
	ENSG00000070985	TRPM5	transient receptor potential cation channel subfamily M member 5	3962			0	0	0	0	0	0	1	0	0	2	0	0	0	1	0	0	0	0	0	0	0			0	0	0	0	0	0	0.0132	0	0	0.015	0	0	0	0.0104	0	0	0	0	0	0
	ENSG00000071051	NCK2	NCK adaptor protein 2	2975			81	131	112	73	34	70	72	99	35	209	107	135	80	62	53	6	48	52	59	76	83			0.9488	1.7224	1.3666	1.5861	0.6669	1.3659	1.2693	1.2015	0.9559	2.0885	1.7651	1.9833	2.3583	0.8579	1.3817	1.0104	0.9293	0.8423	2.2664	1.4639
	ENSG00000071054	MAP4K4	mitogen-activated protein kinase kinase kinase kinase 4	11961			2404	2924	2604	1698	3543	2639	2920	2798	445	2090	1322	1474	1277	2142	1466	178	2096	1945	850	732	1271			7.0037	9.5624	7.9031	9.1761	17.2844	12.8076	12.804	8.4464	3.0231	5.1945	5.4241	5.386	9.3632	7.3717	9.506	7.4559	10.0932	7.8366	8.1212	3.507
	ENSG00000071073	MGAT4A	alpha-1,3-mannosyl-glycoprotein 4-beta-N-acetylglucosaminyltransferase A	9636			852	2283	2795	1012	337	1612	1593	1549	403	5062	2761	2425	338	1341	1014	49	898	1261	347	876	1908			3.0811	9.2676	10.5295	6.7885	2.0407	9.711	8.6706	5.8042	3.3983	15.6168	14.0616	10.9989	3.0762	5.7286	8.1616	2.5477	5.3676	6.3066	4.1153	5.2096
	ENSG00000071082	RPL31	ribosomal protein L31	5277			13023	45231	45225	24170	6756	30147	30142	35767	6808	73494	35206	35515	18052	28786	20075	2732	24525	29846	12382	30849	33425			85.9973	335.279	311.109	296.06	74.7058	331.629	299.583	244.729	104.83	414.029	327.412	294.144	300.012	224.547	295.053	259.384	267.686	272.568	268.146	335.006
	ENSG00000071127	WDR1	WD repeat domain 1	7827			1798	1959	2104	1246	1267	822	1187	1818	527	1316	983	1762	535	1160	832	200	487	1703	470	325	735			8.0049	9.7903	9.7583	10.2899	9.4457	6.0964	7.954	8.3867	5.471	4.9984	6.1634	9.8389	5.9946	6.1006	8.2444	12.8022	3.5837	10.4856	6.8623	2.3795
	ENSG00000071189	SNX13	sorting nexin 13	16418			662	677	726	323	391	414	532	588	354	899	787	712	288	537	407	56	281	686	308	330	418			1.4051	1.613	1.6052	1.2717	1.3897	1.4638	1.6995	1.2931	1.752	1.6278	2.3524	1.8954	1.5384	1.3464	1.9227	1.7089	0.9858	2.0136	2.1439	1.1518
	ENSG00000071203	MS4A12	membrane spanning 4-domains A12	1839			1	0	0	0	0	0	0	0	0	0	2	0	0	3	0	0	0	0	0	0	0			0.0189	0	0	0	0	0	0	0	0	0	0.0534	0	0	0.0672	0	0	0	0	0	0
	ENSG00000071205	ARHGAP10	Rho GTPase activating protein 10	10755			75	159	159	122	27	32	60	97	27	151	56	57	35	128	96	1	24	39	14	53	23			0.243	0.5783	0.5367	0.7332	0.1465	0.1727	0.2926	0.3257	0.204	0.4174	0.2555	0.2316	0.2854	0.4899	0.6923	0.0466	0.1285	0.1748	0.1488	0.2824
	ENSG00000071242	RPS6KA2	ribosomal protein S6 kinase A2	8251			254	246	227	234	93	43	94	88	46	210	82	129	91	266	160	9	40	103	41	36	67			1.0727	1.1662	0.9987	1.8332	0.6577	0.3025	0.5975	0.3851	0.453	0.7566	0.4877	0.6833	0.9672	1.3271	1.504	0.5465	0.2792	0.6016	0.5679	0.25
	ENSG00000071243	ING3	inhibitor of growth family member 3	5200			1900	4369	3961	1888	911	2531	2604	3487	937	6400	2956	3150	1925	3038	2062	291	2319	3047	1515	1976	2476			12.7324	32.8652	27.6518	23.4687	10.2227	28.2543	26.2645	24.2124	14.6416	36.5884	27.8976	26.4754	32.4659	24.049	30.7551	28.0375	25.6862	28.2387	33.2948	21.7762
	ENSG00000071246	VASH1	vasohibin 1	7223			79	269	290	156	46	110	161	259	93	499	342	361	110	193	105	18	52	184	100	85	117			0.3811	1.4568	1.4575	1.396	0.3716	0.884	1.1691	1.2947	1.0462	2.0538	2.3237	2.1844	1.3356	1.0999	1.1275	1.2485	0.4147	1.2277	1.5822	0.6744
	ENSG00000071282	LMCD1	LIM and cysteine rich domains 1	9025			3	18	20	20	0	10	13	29	1	13	1	19	0	11	6	0	7	15	3	10	7			0.0116	0.078	0.0804	0.1432	0	0.0643	0.0755	0.116	0.009	0.0428	0.0054	0.092	0	0.0502	0.0516	0	0.0447	0.0801	0.038	0.0635
	ENSG00000071462	BUD23	BUD23 rRNA methyltransferase and ribosome maturation factor	7944			691	1610	1646	977	301	955	1041	1475	333	1830	1144	1559	778	1118	875	165	592	1465	796	610	940			3.0311	7.9276	7.5216	7.9496	2.211	6.9785	6.8729	6.7041	3.4061	6.8482	7.0673	8.5771	8.589	5.7932	8.5428	10.4063	4.2923	8.8874	11.4509	4.4004
	ENSG00000071537	SEL1L	SEL1L adaptor subunit of ERAD E3 ubiquitin ligase	9553			7959	6411	6618	4948	4862	4885	5043	9535	2172	6792	3271	7482	2213	5825	5503	301	3921	7070	1095	2011	3319			29.0322	26.2509	25.1483	33.4796	29.698	29.6839	27.6873	36.0389	18.4745	21.1361	16.8037	34.2305	20.3162	25.0998	44.6778	15.7862	23.6407	35.6661	13.0991	12.0634
	ENSG00000071539	TRIP13	thyroid hormone receptor interactor 13	3319			0	1	21	1	0	0	1	2	5	1	0	1	3	0	1	0	0	1	1	2	1			0	0.0118	0.2297	0.0195	0	0	0.0158	0.0218	0.1224	0.009	0	0.0132	0.0793	0	0.0234	0	0	0.0145	0.0344	0.0345
	ENSG00000071553	ATP6AP1	ATPase H+ transporting accessory protein 1	4871			1579	1226	1335	820	1425	622	612	1038	283	581	419	445	362	931	545	57	371	619	133	187	252			11.296	9.8453	9.9491	10.8814	17.0706	7.4126	6.5897	7.6943	4.7209	3.5459	4.2214	3.9928	6.5176	7.8676	8.6778	5.8628	4.3869	6.1242	3.1203	2.2
	ENSG00000071564	TCF3	transcription factor 3	6090			54	83	78	74	19	29	52	83	15	155	52	112	87	81	64	12	26	86	58	61	74			0.309	0.5331	0.4649	0.7854	0.182	0.2764	0.4478	0.4921	0.2001	0.7566	0.419	0.8038	1.2529	0.5475	0.8151	0.9872	0.2459	0.6805	1.0884	0.574
	ENSG00000071575	TRIB2	tribbles pseudokinase 2	4588			118	453	704	269	45	239	346	415	84	983	616	572	91	263	260	7	211	404	53	298	616			0.8962	3.8622	5.5702	3.7898	0.5723	3.0239	3.9553	3.266	1.4877	6.3694	6.589	5.4489	1.7395	2.3596	4.3952	0.7644	2.6489	4.2436	1.3201	3.7221
	ENSG00000071626	DAZAP1	DAZ associated protein 1	9201			95	212	212	127	54	125	105	225	45	255	168	181	98	181	84	7	128	172	40	100	123			0.3598	0.9013	0.8364	0.8922	0.3425	0.7886	0.5985	0.883	0.3974	0.8239	0.8961	0.8598	0.9341	0.8098	0.7081	0.3812	0.8013	0.9009	0.4968	0.6228
	ENSG00000071655	MBD3	methyl-CpG binding domain protein 3	7909			3	26	34	13	6	10	17	23	4	28	28	25	19	8	10	4	8	27	19	8	9			0.0132	0.1286	0.1561	0.1062	0.0443	0.0734	0.1127	0.105	0.0411	0.1052	0.1737	0.1382	0.2107	0.0416	0.0981	0.2534	0.0583	0.1645	0.2745	0.058
	ENSG00000071677	PRLH	prolactin releasing hormone	264			0	0	0	0	0	0	0	0	0	0	0	0	0	0	0	0	0	0	0	0	0			0	0	0	0	0	0	0	0	0	0	0	0	0	0	0	0	0	0	0	0
	ENSG00000071794	HLTF	helicase like transcription factor	6024			272	936	917	425	126	508	523	863	130	1582	834	812	577	657	494	73	356	604	429	501	719			1.5734	6.0778	5.5259	4.5603	1.2205	4.8952	4.5535	5.1727	1.7535	7.8071	6.7943	5.8912	8.4002	4.4895	6.3602	6.0714	3.4038	4.832	8.1384	4.766
	ENSG00000071859	FAM50A	family with sequence similarity 50 member A	2552			86	137	126	149	85	58	112	99	36	51	87	139	41	82	104	20	30	128	22	29	44			1.1743	2.0999	1.7923	3.7739	1.9435	1.3193	2.3018	1.4007	1.1462	0.5941	1.673	2.3805	1.409	1.3227	3.1607	3.9264	0.6771	2.4172	0.9852	0.6512
	ENSG00000071889	FAM3A	FAM3 metabolism regulating signaling molecule A	5098			15	37	37	15	11	18	16	23	5	40	34	30	16	15	11	5	10	30	13	19	30			0.1025	0.2839	0.2635	0.1902	0.1259	0.205	0.1646	0.1629	0.0797	0.2333	0.3273	0.2572	0.2752	0.1211	0.1673	0.4914	0.113	0.2836	0.2914	0.2136
	ENSG00000071894	CPSF1	cleavage and polyadenylation specific factor 1	6058			23	55	85	48	9	23	59	30	20	57	111	85	37	52	39	17	23	80	53	7	42			0.1323	0.3551	0.5093	0.5122	0.0867	0.2204	0.5108	0.1788	0.2683	0.2797	0.8992	0.6132	0.5356	0.3533	0.4993	1.4059	0.2187	0.6364	0.9998	0.0662
	ENSG00000071909	MYO3B	myosin IIIB	8236			1	17	5	0	0	6	2	1	3	24	9	2	29	5	2	3	5	0	20	1	0			0.0042	0.0807	0.022	0	0	0.0423	0.0127	0.0044	0.0296	0.0866	0.0536	0.0106	0.3088	0.025	0.0188	0.1825	0.035	0	0.2775	0.007
	ENSG00000071967	CYBRD1	cytochrome b reductase 1	5172			561	262	289	359	150	53	114	247	357	393	314	1182	63	109	154	11	17	257	137	109	238			3.7798	1.9815	2.0284	4.4867	1.6923	0.5949	1.1561	1.7244	5.6087	2.2589	2.9795	9.9884	1.0683	0.8675	2.3094	1.0656	0.1893	2.3947	3.0271	1.2077
	ENSG00000071991	CDH19	cadherin 19	6864			0	1	0	0	0	0	0	0	2	0	0	0	0	0	0	0	0	0	0	0	4			0	0.0057	0	0	0	0	0	0	0.0237	0	0	0	0	0	0	0	0	0	0	0
	ENSG00000071994	PDCD2	programmed cell death 2	6476			99	258	333	155	69	212	207	270	65	536	194	237	136	207	180	22	196	222	119	154	167			0.5327	1.5584	1.8666	1.5471	0.6217	1.9003	1.6765	1.5054	0.8156	2.4605	1.4701	1.5995	1.8418	1.3158	2.1557	1.702	1.7432	1.652	2.0999	1.3627
	ENSG00000072041	SLC6A15	solute carrier family 6 member 15	8727			0	0	1	0	2	1	0	2	0	0	0	0	0	4	0	0	0	0	0	0	0			0	0	0.0042	0	0.0134	0.0067	0	0.0083	0	0	0	0	0	0.0189	0	0	0	0	0	0
	ENSG00000072042	RDH11	retinol dehydrogenase 11	5498			1733	2884	2800	1940	599	1681	1681	2826	916	4839	2594	3928	1519	2853	1472	238	1465	2088	1339	1749	2209			10.9839	20.5186	18.4874	22.808	6.3573	17.7484	16.0359	18.5591	13.5377	26.1648	23.1542	31.2249	24.23	21.3604	20.7651	21.6881	15.3474	18.3021	27.8319	18.2299
	ENSG00000072062	PRKACA	protein kinase cAMP-activated catalytic subunit alpha	6162			491	332	398	194	283	147	164	314	170	320	412	482	83	286	82	10	85	278	107	172	241			2.7766	2.1075	2.3447	2.035	2.6799	1.3848	1.3959	1.8399	2.2417	1.5438	3.2813	3.4187	1.1813	1.9105	1.0321	0.8131	0.7945	2.1742	1.9844	1.5996
	ENSG00000072071	ADGRL1	adhesion G protein-coupled receptor L1	8487			27	60	45	32	11	26	34	48	13	63	46	76	21	40	46	0	17	20	21	30	31			0.1109	0.2765	0.1925	0.2437	0.0756	0.1778	0.2101	0.2042	0.1245	0.2207	0.266	0.3914	0.217	0.194	0.4204	0	0.1154	0.1136	0.2828	0.2026
	ENSG00000072080	SPP2	secreted phosphoprotein 2	1265			0	0	0	0	1	0	0	0	0	0	0	0	0	0	0	0	0	1	0	0	0			0	0	0	0	0.0461	0	0	0	0	0	0	0	0	0	0	0	0	0.0381	0	0
	ENSG00000072110	ACTN1	actinin alpha 1	10626			466	509	740	245	319	168	549	257	278	310	693	581	90	347	582	28	91	810	75	136	341			1.5282	1.8737	2.528	1.4903	1.7518	0.9178	2.7098	0.8733	2.1258	0.8673	3.2006	2.3897	0.7428	1.3442	4.248	1.3202	0.4933	3.6736	0.8066	0.7334
	ENSG00000072121	ZFYVE26	zinc finger FYVE-type containing 26	15704			528	600	487	349	426	368	356	399	112	454	221	190	175	369	303	39	242	425	118	106	160			1.1716	1.4945	1.1257	1.4365	1.5829	1.3603	1.189	0.9174	0.5795	0.8594	0.6906	0.5288	0.9773	0.9672	1.4965	1.2442	0.8876	1.3042	0.8587	0.3868
	ENSG00000072133	RPS6KA6	ribosomal protein S6 kinase A6	8794			0	3	12	1	0	2	0	11	0	8	6	0	0	4	8	0	2	8	0	4	8			0	0.0133	0.0495	0.0074	0	0.0132	0	0.0452	0	0.027	0.0335	0	0	0.0187	0.0706	0	0.0131	0.0438	0	0.0261
	ENSG00000072134	EPN2	epsin 2	8517			15	17	25	13	2	14	16	13	7	45	60	22	6	11	1	1	10	13	10	21	20			0.0614	0.0781	0.1066	0.0987	0.0137	0.0954	0.0985	0.0551	0.0668	0.1571	0.3457	0.1129	0.0618	0.0532	0.0091	0.0588	0.0676	0.0736	0.1342	0.1413
	ENSG00000072135	PTPN18	protein tyrosine phosphatase non-receptor type 18	5732			364	577	644	366	187	298	322	438	258	1148	636	691	244	485	275	45	217	354	232	359	409			2.2129	3.9376	4.0785	4.1273	1.9037	3.0179	2.9463	2.759	3.6574	5.9539	5.4452	5.2687	3.7332	3.483	3.721	3.9333	2.1805	2.9763	4.6254	3.5891
	ENSG00000072163	LIMS2	LIM zinc finger domain containing 2	8487			0	7	10	1	4	3	23	4	6	10	35	9	4	0	17	0	0	23	5	3	9			0	0.0323	0.0428	0.0076	0.0275	0.0205	0.1421	0.017	0.0574	0.035	0.2024	0.0463	0.0413	0	0.1554	0	0	0.1306	0.0673	0.0203
	ENSG00000072182	ASIC4	acid sensing ion channel subunit family member 4	5250			0	0	1	0	0	0	0	4	2	1	3	1	1	0	0	0	0	0	2	0	0			0	0	0.0069	0	0	0	0	0.0275	0.031	0.0057	0.028	0.0083	0.0167	0	0	0	0	0	0.0435	0
	ENSG00000072195	SPEG	striated muscle enriched protein kinase	17066			0	3	12	2	0	4	0	2	0	12	1	7	0	0	0	0	2	6	0	4	6			0	0.0069	0.0255	0.0076	0	0.0136	0	0.0042	0	0.0209	0.0029	0.0179	0	0	0	0	0.0067	0.0169	0	0.0134
	ENSG00000072201	LNX1	ligand of numb-protein X 1	5624			17	31	36	26	4	15	20	31	7	36	17	12	8	9	25	0	10	15	3	4	23			0.1053	0.2156	0.2324	0.2988	0.0415	0.1548	0.1865	0.199	0.1011	0.1903	0.1483	0.0933	0.1248	0.0659	0.3448	0	0.1024	0.1285	0.061	0.0408
	ENSG00000072210	ALDH3A2	aldehyde dehydrogenase 3 family member A2	15331			108	277	449	212	62	239	275	262	94	641	333	371	303	333	258	42	125	287	229	164	317			0.2455	0.7068	1.0632	0.8938	0.236	0.9049	0.9408	0.6171	0.4982	1.243	1.066	1.0576	1.7333	0.8941	1.3052	1.3726	0.4696	0.9022	1.707	0.613
	ENSG00000072274	TFRC	transferrin receptor	7794			795	1662	1730	651	815	1072	1314	1250	184	2345	1236	863	1382	1444	1583	172	911	1453	924	508	850			3.5544	8.3412	8.0576	5.399	6.1017	7.9842	8.8423	5.7908	1.9183	8.9443	7.7826	4.8393	15.5506	7.6264	15.7526	11.0565	6.7323	8.9842	13.5481	3.7351
	ENSG00000072310	SREBF1	sterol regulatory element binding transcription factor 1	8243			39	36	45	31	15	40	60	70	25	68	41	66	20	31	17	1	40	58	14	28	24			0.1649	0.1708	0.1982	0.2431	0.1062	0.2817	0.3818	0.3066	0.2464	0.2452	0.2441	0.3499	0.2128	0.1548	0.16	0.0608	0.2795	0.3391	0.1941	0.1947
	ENSG00000072315	TRPC5	transient receptor potential cation channel subfamily C member 5	5839			0	1	2	1	1	5	8	7	2	16	5	0	1	0	6	0	0	2	0	0	2			0	0.0067	0.0124	0.0111	0.01	0.0497	0.0719	0.0433	0.0278	0.0815	0.042	0	0.015	0	0.0797	0	0	0.0165	0	0
	ENSG00000072364	AFF4	AF4/FMR2 family member 4	11281			813	1081	1263	667	661	851	876	1103	243	1665	817	994	720	1011	693	105	728	931	610	435	604			2.5113	3.7483	4.0642	3.8218	3.4191	4.379	4.0728	3.5304	1.7503	4.3877	3.5542	3.851	5.5974	3.6891	4.7645	4.6633	3.717	3.9772	6.1794	2.2097
	ENSG00000072401	UBE2D1	ubiquitin conjugating enzyme E2 D1	3480			464	289	347	201	305	233	214	264	92	196	107	170	128	307	221	12	224	174	43	112	108			4.6462	3.2484	3.6197	3.7334	5.1141	3.8866	3.2253	2.7391	2.1481	1.6743	1.5089	2.135	3.2258	3.6314	4.9254	1.7276	3.7074	2.4096	1.4121	1.8443
	ENSG00000072415	MPP5	membrane palmitoylated protein 5	8752			212	237	225	134	158	223	229	295	79	465	240	193	161	238	164	21	174	285	97	131	146			0.8441	1.0592	0.9332	0.9897	1.0534	1.4791	1.3723	1.217	0.7335	1.5795	1.3458	0.9638	1.6133	1.1194	1.4533	1.2022	1.1451	1.5693	1.2666	0.8578
	ENSG00000072422	RHOBTB1	Rho related BTB domain containing 1	4779			29	10	3	13	4	35	0	22	15	23	19	49	2	8	3	0	5	10	1	9	0			0.2115	0.0819	0.0228	0.1758	0.0488	0.4251	0	0.1662	0.255	0.1431	0.1951	0.4481	0.0367	0.0689	0.0487	0	0.0603	0.1008	0.0239	0.1079
	ENSG00000072501	SMC1A	structural maintenance of chromosomes 1A	10484			1708	3231	2875	1337	893	1937	1577	2378	726	4200	2330	3223	1791	2538	1788	276	1644	3024	1315	1870	2375			5.677	12.055	9.9548	8.2432	4.9702	10.725	7.8893	8.1898	5.6268	11.9094	10.9067	13.4359	14.982	9.965	13.2273	13.1896	9.0319	13.9005	14.334	10.2215
	ENSG00000072506	HSD17B10	hydroxysteroid 17-beta dehydrogenase 10	1115			356	712	564	443	163	320	434	636	191	576	415	667	259	371	322	94	104	749	306	195	386			11.1259	24.9783	18.3622	25.6814	8.5303	16.6598	20.4149	20.5955	13.9191	15.3573	18.2658	26.1448	20.3716	13.6966	22.3982	42.2379	5.3723	32.373	31.3627	10.0221
	ENSG00000072518	MARK2	microtubule affinity regulating kinase 2	6154			143	82	101	82	74	80	58	84	76	156	121	128	49	111	53	15	46	112	31	65	104			0.8097	0.5212	0.5958	0.8613	0.7017	0.7546	0.4943	0.4928	1.0035	0.7536	0.9649	0.909	0.6983	0.7425	0.668	1.2212	0.4305	0.8771	0.5757	0.6053
	ENSG00000072571	HMMR	hyaluronan mediated motility receptor	3932			43	19	42	27	25	28	44	67	36	83	32	51	39	43	39	7	14	31	20	67	6			0.3811	0.189	0.3878	0.4439	0.371	0.4134	0.5869	0.6152	0.7439	0.6275	0.3994	0.5669	0.8699	0.4502	0.7693	0.8919	0.2051	0.3799	0.5813	0.9765
	ENSG00000072609	CHFR	checkpoint with forkhead and ring finger domains	17127			128	110	183	83	53	80	102	108	37	168	137	133	55	82	45	10	72	120	27	91	91			0.2604	0.2512	0.3879	0.3132	0.1806	0.2711	0.3124	0.2277	0.1755	0.2916	0.3926	0.3394	0.2816	0.1971	0.2038	0.2925	0.2421	0.3377	0.1802	0.3045
	ENSG00000072657	TRHDE	thyrotropin releasing hormone degrading enzyme	12264			1	0	4	0	0	0	1	0	0	1	0	1	0	0	0	0	0	0	0	0	2			0.0028	0	0.0118	0	0	0	0.0043	0	0	0.0024	0	0.0036	0	0	0	0	0	0	0	0
	ENSG00000072682	P4HA2	prolyl 4-hydroxylase subunit alpha 2	8502			180	220	268	128	77	67	68	327	24	32	20	39	56	231	51	10	80	126	16	28	7			0.7378	1.0122	1.1443	0.9731	0.5285	0.4575	0.4195	1.3887	0.2294	0.1119	0.1154	0.2005	0.5777	1.1184	0.4652	0.5893	0.542	0.7142	0.2151	0.1887
	ENSG00000072694	FCGR2B	Fc fragment of IgG receptor IIb	6651			422	540	567	190	185	367	298	275	423	1269	952	729	1585	883	333	283	470	367	1325	1173	783			2.211	3.1759	3.0947	1.8465	1.6231	3.2031	2.35	1.4929	5.1678	5.6721	7.0245	4.7904	20.8998	5.465	3.8832	21.3181	4.0702	2.6592	22.7665	10.1067
	ENSG00000072736	NFATC3	nuclear factor of activated T cells 3	8806			1162	2593	2352	1317	585	1765	1267	2060	730	5959	2349	2915	1405	1858	1130	204	1132	1603	1233	1400	2163			4.5982	11.5181	9.6957	9.6671	3.8764	11.6349	7.5462	8.4465	6.7359	20.1169	13.0909	14.4675	13.9926	8.6852	9.9525	11.6065	7.4041	8.7726	16.0012	9.1106
	ENSG00000072756	TRNT1	tRNA nucleotidyl transferase 1	5802			626	1205	1012	641	327	811	744	907	231	1860	920	1027	516	795	591	84	544	760	330	430	712			3.7597	8.1239	6.3318	7.1412	3.2887	8.1141	6.7255	5.6444	3.2351	9.5302	7.7817	7.7362	7.7996	5.6403	7.9003	7.2536	5.4004	6.3126	6.4999	4.2471
	ENSG00000072778	ACADVL	acyl-CoA dehydrogenase very long chain	4820			610	766	785	666	262	397	459	743	301	732	555	850	443	891	550	65	399	872	270	430	515			4.4101	6.2164	5.9121	8.9314	3.1718	4.7812	4.9946	5.5659	5.0743	4.5147	5.6508	7.7074	8.0604	7.6093	8.8501	6.7564	4.7679	8.7186	6.4015	5.1123
	ENSG00000072786	STK10	serine/threonine kinase 10	8915			2841	2252	2768	1463	1927	1285	1668	2098	845	2723	2221	2275	966	2272	1068	166	988	1644	780	1216	1526			11.1048	9.8811	11.2711	10.6075	12.6128	8.3671	9.8131	8.4972	7.7017	9.0801	12.2262	11.1531	9.5029	10.4906	9.2914	9.329	6.3832	8.887	9.9986	7.8165
	ENSG00000072803	FBXW11	F-box and WD repeat domain containing 11	5577			195	391	320	174	132	223	200	329	76	411	199	371	162	261	183	19	148	217	111	115	208			1.2184	2.7424	2.0829	2.0167	1.3811	2.3211	1.8809	2.13	1.1073	2.1908	1.7511	2.9074	2.5475	1.9264	2.545	1.7069	1.5285	1.8751	2.2745	1.1817
	ENSG00000072818	ACAP1	ArfGAP with coiled-coil, ankyrin repeat and PH domains 1	7420			733	1141	1280	710	335	495	804	1027	450	1299	1305	1404	743	584	560	104	310	915	771	681	897			3.4424	6.015	6.2622	6.1851	2.6345	3.8726	5.6831	4.9975	4.9279	5.2044	8.6312	8.2699	8.7818	3.2398	5.8535	7.0223	2.4064	5.9428	11.8746	5.2595
	ENSG00000072832	CRMP1	collapsin response mediator protein 1	5851			6	9	0	0	2	0	1	5	1	1	8	10	8	0	4	0	0	2	2	1	0			0.0357	0.0602	0	0	0.0199	0	0.009	0.0309	0.0139	0.0051	0.0671	0.0747	0.1199	0	0.053	0	0	0.0165	0.0391	0.0098
	ENSG00000072840	EVC	EvC ciliary complex subunit 1	7144			12	1	2	5	8	4	3	5	2	0	8	18	9	4	9	2	0	0	8	0	4			0.0585	0.0055	0.0102	0.0452	0.0653	0.0325	0.022	0.0253	0.0227	0	0.055	0.1101	0.1105	0.023	0.0977	0.1403	0	0	0.128	0
	ENSG00000072849	DERL2	derlin 2	6383			8677	9368	8913	6200	4961	5756	5603	13085	2082	8078	3881	7438	2856	8159	4539	420	4701	7560	1594	2709	3372			47.3703	57.4089	50.6898	62.7852	45.352	52.347	46.0392	74.0183	26.5039	37.6223	29.839	50.9291	39.2404	52.6169	55.1527	32.9666	42.4198	57.0785	28.5385	24.321
	ENSG00000072858	SIDT1	SID1 transmembrane family member 1	8060			83	842	736	259	38	565	341	501	77	1884	870	914	2072	497	385	309	290	562	2400	330	743			0.3588	4.0863	3.3149	2.0771	0.2751	4.0692	2.219	2.2444	0.7763	6.9488	5.2972	4.9562	22.5452	2.5383	3.7047	19.2076	2.0724	3.3603	34.0286	2.3463
	ENSG00000072864	NDE1	nudE neurodevelopment protein 1	5494			1845	1701	1962	930	931	932	1325	1866	919	2209	2470	2194	675	1078	701	138	542	1685	706	1152	1208			11.7022	12.1108	12.9638	10.9417	9.8881	9.8474	12.6491	12.2635	13.5919	11.9529	22.0635	17.4535	10.775	8.0769	9.896	12.5846	5.6822	14.7804	14.6853	12.0161
	ENSG00000072952	IRAG1	inositol 1,4,5-triphosphate receptor associated 1	7700			484	102	245	107	427	116	220	64	252	226	360	343	63	221	10	3	43	76	59	159	103			2.1904	0.5182	1.155	0.8982	3.2359	0.8745	1.4985	0.3001	2.6593	0.8725	2.2944	1.9469	0.7175	1.1814	0.1007	0.1952	0.3216	0.4757	0.8756	1.1833
	ENSG00000072954	TMEM38A	transmembrane protein 38A	2987			6	11	3	5	2	7	5	15	4	34	10	26	48	13	4	6	5	20	58	14	11			0.07	0.1441	0.0365	0.1082	0.0391	0.136	0.0878	0.1813	0.1088	0.3384	0.1643	0.3804	1.4093	0.1792	0.1039	1.0064	0.0964	0.3227	2.219	0.2686
	ENSG00000072958	AP1M1	adaptor related protein complex 1 subunit mu 1	14371			99	448	413	178	41	253	294	413	66	806	422	452	398	261	171	42	163	313	214	227	337			0.2401	1.2194	1.0432	0.8006	0.1665	1.0219	1.073	1.0377	0.3732	1.6673	1.4411	1.3746	2.4288	0.7476	0.9229	1.4642	0.6533	1.0496	1.7017	0.9052
	ENSG00000073008	PVR	PVR cell adhesion molecule	6098			81	45	61	80	92	33	50	89	31	72	45	110	10	61	59	2	25	87	12	26	58			0.4629	0.2887	0.3631	0.848	0.8803	0.3141	0.43	0.527	0.4131	0.351	0.3622	0.7884	0.1438	0.4118	0.7504	0.1643	0.2361	0.6876	0.2249	0.2443
	ENSG00000073050	XRCC1	X-ray repair cross complementing 1	3459			209	488	392	249	92	227	279	297	156	588	448	591	249	259	202	51	131	359	275	212	348			2.1055	5.5186	4.1139	4.6531	1.552	3.8095	4.2304	3.1002	3.6646	5.0535	6.3561	7.4674	6.3132	3.0822	4.5293	7.387	2.1813	5.0017	9.0855	3.5122
	ENSG00000073060	SCARB1	scavenger receptor class B member 1	7741			37	13	16	24	8	4	2	6	6	9	21	5	7	14	9	0	2	5	5	1	3			0.1666	0.0657	0.075	0.2004	0.0603	0.03	0.0136	0.028	0.063	0.0346	0.1331	0.0282	0.0793	0.0744	0.0902	0	0.0149	0.0311	0.0738	0.0074
	ENSG00000073067	CYP2W1	cytochrome P450 family 2 subfamily W member 1	2791			0	1	0	0	0	0	0	0	0	2	0	0	0	0	0	0	0	0	0	0	0			0	0.014	0	0	0	0	0	0	0	0.0213	0	0	0	0	0	0	0	0	0	0
	ENSG00000073111	MCM2	minichromosome maintenance complex component 2	4715			22	59	72	33	17	18	36	46	4	28	24	13	28	38	15	5	18	23	39	11	20			0.1626	0.4895	0.5543	0.4524	0.2104	0.2216	0.4005	0.3523	0.0689	0.1765	0.2498	0.1205	0.5208	0.3318	0.2467	0.5313	0.2199	0.2351	0.9453	0.1337
	ENSG00000073146	MOV10L1	Mov10 like RISC complex RNA helicase 1	6872			3	4	3	0	1	0	2	0	1	0	0	1	0	1	0	1	5	2	0	0	0			0.0152	0.0228	0.0158	0	0.0085	0	0.0153	0	0.0118	0	0	0.0064	0	0.006	0	0.0729	0.0419	0.014	0	0
	ENSG00000073150	PANX2	pannexin 2	3103			1	1	1	0	0	0	1	0	2	5	5	3	0	1	0	0	0	1	0	1	0			0.0112	0.0126	0.0117	0	0	0	0.0169	0	0.0524	0.0479	0.0791	0.0423	0	0.0133	0	0	0	0.0155	0	0.0185
	ENSG00000073169	SELENOO	selenoprotein O	2363			17	15	26	20	9	13	11	26	7	40	33	29	10	16	11	4	12	19	10	16	17			0.2507	0.2483	0.3994	0.5471	0.2222	0.3194	0.2442	0.3973	0.2407	0.5032	0.6854	0.5364	0.3711	0.2787	0.361	0.8481	0.2925	0.3875	0.4836	0.388
	ENSG00000073282	TP63	tumor protein p63	7478			5	9	0	6	0	10	7	5	0	42	6	17	2	3	7	0	0	6	0	9	3			0.0233	0.0471	0	0.0519	0	0.0776	0.0491	0.0241	0	0.167	0.0394	0.0994	0.0235	0.0165	0.0726	0	0	0.0387	0	0.069
	ENSG00000073331	ALPK1	alpha kinase 1	12326			2476	892	1575	671	1129	663	1520	888	761	978	1266	798	607	1181	454	100	889	902	273	544	656			6.9999	2.8307	4.6385	3.5188	5.3447	3.1224	6.4677	2.6012	5.0167	2.3588	5.0405	2.8295	4.3188	3.944	2.8567	4.0647	4.1542	3.5266	2.5311	2.5292
	ENSG00000073350	LLGL2	LLGL scribble cell polarity complex component 2	7909			7	37	34	12	11	16	23	30	9	52	40	58	8	16	5	3	2	29	19	6	15			0.0308	0.183	0.1561	0.0981	0.0812	0.1174	0.1525	0.137	0.0925	0.1955	0.2482	0.3205	0.0887	0.0833	0.049	0.19	0.0146	0.1767	0.2745	0.0435
	ENSG00000073417	PDE8A	phosphodiesterase 8A	8004			153	345	361	188	117	288	309	446	74	543	301	333	203	368	187	41	152	332	152	161	263			0.6661	1.686	1.6373	1.5182	0.853	2.0887	2.0248	2.012	0.7512	2.0168	1.8455	1.8183	2.2243	1.8926	1.812	2.5664	1.0938	1.999	2.1702	1.1527
	ENSG00000073464	CLCN4	chloride voltage-gated channel 4	6789			92	24	27	37	19	33	19	18	60	111	48	69	98	34	19	13	4	22	74	17	22			0.4722	0.1383	0.1444	0.3523	0.1633	0.2822	0.1468	0.0957	0.7181	0.4861	0.347	0.4442	1.266	0.2062	0.2171	0.9594	0.0339	0.1562	1.2456	0.1435
	ENSG00000073536	NLE1	notchless homolog 1	5475			4	122	98	43	35	34	61	78	31	55	66	93	68	67	69	10	10	84	78	21	72			0.0255	0.8716	0.6498	0.5077	0.373	0.3605	0.5844	0.5144	0.4601	0.2986	0.5916	0.7424	1.0892	0.5037	0.9775	0.9151	0.1052	0.7394	1.6281	0.2198
	ENSG00000073578	SDHA	succinate dehydrogenase complex flavoprotein subunit A	8765			97	185	188	85	41	86	137	193	46	363	129	167	99	103	102	37	72	145	114	65	118			0.3856	0.8256	0.7786	0.6268	0.273	0.5696	0.8198	0.7951	0.4264	1.2312	0.7223	0.8327	0.9906	0.4837	0.9026	2.1149	0.4731	0.7972	1.4863	0.425
	ENSG00000073584	SMARCE1	SWI/SNF related, matrix associated, actin dependent regulator of chromatin, subfamily e, member 1	18470			171	382	442	219	74	245	337	552	103	812	525	500	336	293	335	58	250	541	302	264	591			0.3226	0.809	0.8687	0.7664	0.2338	0.77	0.957	1.0791	0.4531	1.3069	1.3949	1.1831	1.5954	0.653	1.4067	1.5733	0.7796	1.4116	1.8686	0.8191
	ENSG00000073598	FNDC8	fibronectin type III domain containing 8	1352			4	1	0	0	0	1	0	0	5	4	0	7	11	3	8	1	3	0	6	3	4			0.1031	0.0289	0	0	0	0.0429	0	0	0.3005	0.088	0	0.2263	0.7135	0.0913	0.4589	0.3706	0.1278	0	0.5072	0.1272
	ENSG00000073605	GSDMB	gasdermin B	5905			102	337	548	219	62	232	347	397	72	636	451	472	192	271	202	36	258	503	193	199	378			0.6019	2.2324	3.3689	2.3973	0.6127	2.2807	3.0821	2.4275	0.9908	3.2019	3.7482	3.4935	2.8516	1.8891	2.6532	3.0544	2.5165	4.1051	3.7351	1.9312
	ENSG00000073614	KDM5A	lysine demethylase 5A	12029			2169	2940	3106	1446	1123	2322	2036	2777	851	6134	2944	3133	1610	2933	1273	264	1969	2026	1341	1703	1985			6.2833	9.5604	9.3733	7.7701	5.4476	11.2054	8.8773	8.3356	5.7485	15.1593	12.0108	11.3832	11.7381	10.0368	8.2079	10.9957	9.428	8.1168	12.7399	8.113
	ENSG00000073670	ADAM11	ADAM metallopeptidase domain 11	4813			0	0	0	7	0	0	0	0	0	0	0	1	2	0	0	0	0	1	2	1	0			0	0	0	0.094	0	0	0	0	0	0	0	0.0091	0.0364	0	0	0	0	0.01	0.0475	0.0119
	ENSG00000073711	PPP2R3A	protein phosphatase 2 regulatory subunit B''alpha	7785			59	68	87	46	26	95	46	61	18	380	107	65	47	96	48	3	36	92	52	49	51			0.2641	0.3417	0.4057	0.3819	0.1949	0.7084	0.3099	0.2829	0.1879	1.4511	0.6745	0.3649	0.5295	0.5076	0.4782	0.1931	0.2663	0.5695	0.7633	0.3607
	ENSG00000073712	FERMT2	fermitin family member 2	8463			52	96	67	45	74	57	60	130	0	15	3	4	20	63	35	5	43	48	1	0	18			0.2141	0.4437	0.2874	0.3437	0.5102	0.391	0.3718	0.5546	0	0.0527	0.0174	0.0207	0.2073	0.3064	0.3208	0.296	0.2926	0.2733	0.0135	0
	ENSG00000073734	ABCB11	ATP binding cassette subfamily B member 11	7715			7	1	1	0	0	6	0	1	3	0	0	2	0	5	2	0	3	0	0	2	0			0.0316	0.0051	0.0047	0	0	0.0451	0	0.0047	0.0316	0	0	0.0113	0	0.0267	0.0201	0	0.0224	0	0	0.0149
	ENSG00000073737	DHRS9	dehydrogenase/reductase 9	3750			1619	69	119	131	423	3	35	27	992	838	134	196	34	214	58	1	33	26	41	451	212			15.0445	0.7197	1.152	2.258	6.582	0.0464	0.4895	0.26	21.4948	6.6432	1.7536	2.2843	0.7951	2.3491	1.1996	0.1336	0.5069	0.3341	1.2495	6.892
	ENSG00000073754	CD5L	CD5 molecule like	2469			0	0	0	0	0	0	2	0	0	0	0	0	0	0	0	0	0	0	0	0	0			0	0	0	0	0	0	0.0425	0	0	0	0	0	0	0	0	0	0	0	0	0
	ENSG00000073756	PTGS2	prostaglandin-endoperoxide synthase 2	5265			326	761	922	91	1605	2476	2360	3962	33	74	737	86	271	796	467	100	2109	862	87	544	108			2.1576	5.6538	6.357	1.1172	17.7881	27.2991	23.5096	27.171	0.5093	0.4178	6.8696	0.7139	4.5141	6.2234	6.8794	9.5159	23.0718	7.8901	1.8884	5.921
	ENSG00000073792	IGF2BP2	insulin like growth factor 2 mRNA binding protein 2	4735			267	65	69	84	174	54	64	119	153	92	69	112	15	111	24	2	66	68	17	125	34			1.965	0.537	0.529	1.1467	2.1443	0.662	0.7089	0.9074	2.6256	0.5776	0.7151	1.0338	0.2778	0.965	0.3931	0.2116	0.8028	0.6921	0.4103	1.5128
	ENSG00000073803	MAP3K13	mitogen-activated protein kinase kinase kinase 13	12604			461	650	730	428	485	566	645	869	107	953	510	535	252	502	355	42	597	605	159	447	399			1.2745	2.0173	2.1025	2.195	2.2454	2.6068	2.684	2.4894	0.6898	2.2478	1.9858	1.8552	1.7534	1.6395	2.1845	1.6695	2.7282	2.3133	1.4416	2.0323
	ENSG00000073849	ST6GAL1	ST6 beta-galactoside alpha-2,6-sialyltransferase 1	9134			568	5433	4436	2079	236	2652	2481	3368	260	8992	4134	4225	4074	2058	2445	713	1311	3588	3620	1490	4289			2.1669	23.2668	17.63	14.7124	1.5077	16.8542	14.2461	13.3138	2.3129	29.2659	22.2113	20.2162	39.1165	9.2747	20.7611	39.1091	8.2669	18.9307	45.2913	9.3481
	ENSG00000073861	TBX21	T-box transcription factor 21	2625			37	166	85	57	18	90	56	86	17	278	53	99	38	96	47	6	95	92	27	99	96			0.4912	2.4736	1.1755	1.4036	0.4001	1.9903	1.1189	1.1829	0.5262	3.1483	0.9909	1.6483	1.2696	1.5054	1.3887	1.1452	2.0845	1.689	1.1754	2.1612
	ENSG00000073910	FRY	FRY microtubule binding protein	18852			726	323	255	147	164	182	99	109	387	715	756	413	704	326	116	238	52	115	493	565	432			1.342	0.6702	0.491	0.504	0.5076	0.5604	0.2754	0.2088	1.668	1.1275	1.968	0.9575	3.275	0.7118	0.4772	6.3251	0.1589	0.294	2.9885	1.7175
	ENSG00000073921	PICALM	phosphatidylinositol binding clathrin assembly protein	6342			3198	1603	1983	1189	1539	1355	893	1635	1366	2608	2390	2395	678	2204	830	67	914	1243	508	1593	1478			17.5717	9.887	11.3506	12.1184	14.16	12.4025	7.3851	9.3085	17.5016	12.225	18.4943	16.5049	9.3757	14.3054	10.1504	5.293	8.3009	9.4454	9.1539	14.3942
	ENSG00000073969	NSF	N-ethylmaleimide sensitive factor, vesicle fusing ATPase	5005			2037	2731	3149	1889	1064	1627	1716	3365	686	3381	2314	3669	1799	2446	1903	226	929	2356	1443	1004	1811			14.1823	21.344	22.8397	24.396	12.4048	18.8703	17.9823	24.2757	11.1371	20.082	22.6895	32.039	31.523	20.1171	29.4894	22.6232	10.6909	22.6854	32.948	11.4955
	ENSG00000074047	GLI2	GLI family zinc finger 2	7341			0	0	0	1	0	0	0	0	0	1	0	0	0	0	0	0	0	0	0	1	0			0	0	0	0.0088	0	0	0	0	0	0.004	0	0	0	0	0	0	0	0	0	0.0078
	ENSG00000074054	CLASP1	cytoplasmic linker associated protein 1	11052			514	746	535	291	264	428	327	509	224	1360	748	629	313	560	292	33	290	459	286	305	441			1.6206	2.6403	1.7573	1.7019	1.3938	2.248	1.5518	1.6629	1.6469	3.6582	3.3214	2.4874	2.4837	2.0857	2.0491	1.496	1.5113	2.0015	2.9573	1.5815
	ENSG00000074071	MRPS34	mitochondrial ribosomal protein S34	1097			18	53	40	31	14	28	56	49	11	41	22	62	21	23	26	8	11	50	19	21	13			0.5718	1.8898	1.3237	1.8266	0.7447	1.4817	2.6774	1.6128	0.8148	1.1111	0.9842	2.4701	1.6789	0.863	1.8382	3.6537	0.5775	2.1965	1.9793	1.097
	ENSG00000074181	NOTCH3	notch receptor 3	9408			14	19	0	8	14	5	4	10	3	2	5	12	1	0	8	0	4	9	5	0	1			0.0519	0.079	0	0.055	0.0868	0.0309	0.0223	0.0384	0.0259	0.0063	0.0261	0.0557	0.0093	0	0.066	0	0.0245	0.0461	0.0607	0
	ENSG00000074201	CLNS1A	chloride nucleotide-sensitive channel 1A	4581			696	2484	1646	1128	367	1248	1152	1602	499	3291	1556	1975	898	1107	1098	184	738	1444	730	795	1250			5.2943	21.2104	13.0434	15.9162	4.6747	15.8143	13.1894	12.6268	8.851	21.3567	16.6692	18.8426	17.1916	9.9472	18.5898	20.1237	9.279	15.1909	18.2108	9.945
	ENSG00000074211	PPP2R2C	protein phosphatase 2 regulatory subunit Bgamma	9366			1	0	0	1	0	0	1	2	1	0	0	0	0	2	0	0	0	0	0	0	0			0.0037	0	0	0.0069	0	0	0.0056	0.0077	0.0087	0	0	0	0	0.0088	0	0	0	0	0	0
	ENSG00000074219	TEAD2	TEA domain transcription factor 2	2980			6	22	45	14	3	15	22	15	7	76	37	23	306	12	6	90	9	18	321	10	13			0.0702	0.2888	0.5482	0.3037	0.0587	0.2922	0.3872	0.1817	0.1909	0.7582	0.6093	0.3373	9.0055	0.1658	0.1562	15.1313	0.174	0.2911	12.3099	0.1923
	ENSG00000074266	EED	embryonic ectoderm development	6807			815	2222	1624	955	354	1300	945	1751	421	3609	1400	1770	1091	1346	939	187	1036	1389	785	1065	1291			4.1722	12.7687	8.6607	9.0685	3.0346	11.0862	7.2813	9.288	5.0255	15.7615	10.0934	11.3646	14.0562	8.1396	10.699	13.7637	8.7661	9.8338	13.179	8.9659
	ENSG00000074276	CDHR2	cadherin related family member 2	5348			0	0	0	0	0	1	0	2	0	0	1	0	1	0	0	0	0	0	0	0	0			0	0	0	0	0	0.0109	0	0.0135	0	0	0.0092	0	0.0164	0	0	0	0	0	0	0
	ENSG00000074317	SNCB	synuclein beta	2008			0	0	0	0	0	0	0	0	0	0	0	0	0	0	0	0	0	0	0	0	0			0	0	0	0	0	0	0	0	0	0	0	0	0	0	0	0	0	0	0	0
	ENSG00000074319	TSG101	tumor susceptibility 101	3558			1057	1712	1434	891	716	908	891	1531	443	1525	978	1401	618	960	756	159	501	1183	534	437	614			10.3521	18.8215	14.6307	16.1868	11.7425	14.8141	13.1342	15.5367	10.117	12.7418	13.4896	17.2094	15.2329	11.1065	16.4796	22.3893	8.1103	16.0234	17.1515	7.0384
	ENSG00000074356	NCBP3	nuclear cap binding subunit 3	14720			508	609	655	343	264	303	366	562	201	1151	650	572	361	477	286	31	284	443	264	403	310			1.2026	1.6183	1.6153	1.5062	1.0465	1.1949	1.3041	1.3785	1.1095	2.3245	2.1671	1.6983	2.1508	1.3339	1.5069	1.0551	1.1113	1.4503	2.0496	1.5689
	ENSG00000074370	ATP2A3	ATPase sarcoplasmic/endoplasmic reticulum Ca2+ transporting 3	6893			308	331	457	237	162	191	243	368	175	550	371	468	244	278	131	100	109	290	405	225	299			1.5571	1.8784	2.4067	2.2224	1.3714	1.6085	1.849	1.9277	2.0629	2.372	2.6414	2.9674	3.1044	1.6602	1.474	7.2684	0.9108	2.0275	6.7145	1.8706
	ENSG00000074410	CA12	carbonic anhydrase 12	6998			15	19	11	2	18	3	1	5	11	0	7	1	2	7	3	0	1	0	0	0	2			0.0747	0.1062	0.0571	0.0185	0.1501	0.0249	0.0075	0.0258	0.1277	0	0.0491	0.0062	0.0251	0.0412	0.0332	0	0.0082	0	0	0
	ENSG00000074416	MGLL	monoglyceride lipase	11849			2184	1735	1923	1507	1204	599	882	1357	223	326	147	196	491	1480	1013	68	453	928	35	87	70			6.4229	5.7276	5.8914	8.2209	5.9292	2.9345	3.9041	4.1351	1.5292	0.8179	0.6088	0.723	3.6341	5.1415	6.6307	2.8753	2.202	3.7743	0.3376	0.4208
	ENSG00000074527	NTN4	netrin 4	4166			0	22	29	12	3	46	19	25	9	64	18	6	20	9	13	2	26	5	12	10	2			0	0.2066	0.2527	0.1862	0.042	0.641	0.2392	0.2167	0.1755	0.4567	0.212	0.0629	0.421	0.0889	0.242	0.2405	0.3595	0.0578	0.3292	0.1376
	ENSG00000074582	BCS1L	BCS1 homolog, ubiquinol-cytochrome c reductase complex chaperone	3379			206	531	580	282	112	279	339	479	126	832	506	360	420	301	222	53	165	457	330	210	297			2.1244	6.147	6.2311	5.3945	1.9341	4.793	5.2619	5.1184	3.03	7.3198	7.349	4.6564	10.9009	3.6668	5.0956	7.8585	2.8125	6.5178	11.1607	3.5615
	ENSG00000074590	NUAK1	NUAK family kinase 1	7008			30	20	19	22	8	27	12	22	1	55	20	18	5	16	7	0	6	10	5	26	17			0.1492	0.1116	0.0984	0.2029	0.0666	0.2236	0.0898	0.1133	0.0116	0.2333	0.1401	0.1123	0.0626	0.094	0.0775	0	0.0493	0.0688	0.0815	0.2126
	ENSG00000074603	DPP8	dipeptidyl peptidase 8	10211			669	911	945	453	302	687	621	791	276	1891	872	925	468	879	459	53	518	669	390	512	692			2.2831	3.4899	3.3596	2.8676	1.7258	3.9056	3.1897	2.797	2.1963	5.5054	4.191	3.9592	4.0196	3.5435	3.4864	2.6005	2.9219	3.1574	4.3648	2.8734
	ENSG00000074621	SLC24A1	solute carrier family 24 member 1	9084			37	100	109	50	66	144	157	132	29	295	108	126	73	57	48	12	132	93	64	78	112			0.1419	0.4306	0.4356	0.3558	0.424	0.9202	0.9065	0.5247	0.2594	0.9654	0.5835	0.6062	0.7048	0.2583	0.4098	0.6618	0.837	0.4934	0.8051	0.4921
	ENSG00000074657	ZNF532	zinc finger protein 532	11951			63	314	184	101	20	268	131	158	47	674	120	239	368	127	116	69	89	186	293	89	225			0.1837	1.0277	0.5589	0.5463	0.0977	1.3017	0.5749	0.4774	0.3196	1.6766	0.4928	0.874	2.7005	0.4374	0.7528	2.8926	0.4289	0.75	2.8018	0.4268
	ENSG00000074660	SCARF1	scavenger receptor class F member 1	4958			618	430	380	210	814	597	1088	405	71	73	178	63	186	320	230	26	401	277	27	82	75			4.3435	3.3925	2.7823	2.7378	9.5801	6.9898	11.5094	2.9494	1.1636	0.4377	1.7619	0.5554	3.2901	2.6568	3.5979	2.6273	4.6584	2.6925	0.6223	0.9478
	ENSG00000074695	LMAN1	lectin, mannose binding 1	6070			2213	2916	3207	2079	1483	1651	2630	4121	578	2357	1460	3056	1143	1680	1160	232	819	2361	941	625	822			12.7044	18.7913	19.1793	22.1389	14.2562	15.789	22.7247	24.5134	7.7374	11.5435	11.804	22.0039	16.5142	11.3929	14.8218	19.1491	7.7714	18.7449	17.7161	5.9005
	ENSG00000074696	HACD3	3-hydroxyacyl-CoA dehydratase 3	7094			415	1264	1253	641	210	458	934	1008	211	1336	965	1384	724	658	702	114	317	897	551	510	690			2.0385	6.9697	6.4118	5.8406	1.7273	3.7477	6.9054	5.1305	2.4168	5.5986	6.6758	8.5267	8.9505	3.8181	7.675	8.0513	2.5738	6.0936	8.8762	4.1198
	ENSG00000074706	IPCEF1	interaction protein for cytohesin exchange factors 1	8474			402	1387	1391	523	292	900	1065	788	156	2383	1536	1161	229	960	784	31	695	1051	220	826	1435			1.6531	6.4024	5.9588	3.9894	2.0107	6.1652	6.5916	3.3576	1.4959	8.3599	8.8955	5.988	2.37	4.6633	7.1756	1.8328	4.7239	5.9771	2.9669	5.5859
	ENSG00000074755	ZZEF1	zinc finger ZZ-type and EF-hand domain containing 1	15888			361	556	793	309	290	315	382	622	230	1230	751	634	244	530	321	28	362	468	178	316	408			0.7918	1.3689	1.8119	1.2571	1.0651	1.1509	1.261	1.4136	1.1763	2.3015	2.3197	1.744	1.3469	1.3732	1.567	0.883	1.3123	1.4196	1.2803	1.1398
	ENSG00000074771	NOX3	NADPH oxidase 3	1980			0	0	4	0	0	0	0	1	1	0	0	0	0	3	0	0	0	0	0	0	0			0	0	0.0733	0	0	0	0	0.0182	0.041	0	0	0	0	0.0624	0	0	0	0	0	0
	ENSG00000074800	ENO1	enolase 1	5216			35237	30901	35051	20892	19718	15227	21891	29714	10034	25453	17184	22320	12434	38806	17326	2317	14890	29259	7283	11141	11919			235.409	231.735	243.941	258.9	220.586	169.462	220.12	205.69	156.311	145.067	161.678	187.021	209.061	306.249	257.628	222.555	164.422	270.332	159.566	122.401
	ENSG00000074803	SLC12A1	solute carrier family 12 member 1	12839			3	1	13	0	0	1	5	0	5	3	24	1	1	14	0	0	13	11	4	16	316			0.0081	0.003	0.0368	0	0	0.0045	0.0204	0	0.0316	0.0069	0.0917	0.0034	0.0068	0.0449	0	0	0.0583	0.0413	0.0356	0.0714
	ENSG00000074842	MYDGF	myeloid derived growth factor	1678			478	513	668	377	369	334	314	695	110	338	138	390	127	463	280	28	283	497	84	58	165			9.9265	11.9587	14.4513	14.5224	12.8318	11.5545	9.8145	14.9549	5.3267	5.9881	4.036	10.158	6.6376	11.358	12.9419	8.3602	9.714	14.2738	5.7208	1.9808
	ENSG00000074855	ANO8	anoctamin 8	5005			1	10	9	0	1	0	1	6	1	10	7	13	4	4	7	2	2	2	2	0	3			0.007	0.0782	0.0653	0	0.0117	0	0.0105	0.0433	0.0162	0.0594	0.0686	0.1135	0.0701	0.0329	0.1085	0.2002	0.023	0.0193	0.0457	0
	ENSG00000074935	TUBE1	tubulin epsilon 1	7087			344	874	744	452	268	485	596	869	128	922	678	761	314	492	601	63	244	663	328	197	430			1.6914	4.824	3.8109	4.1226	2.2066	3.9726	4.4108	4.4274	1.4676	3.8675	4.695	4.6931	3.8857	2.8577	6.5772	4.4538	1.983	4.5084	5.2891	1.5929
	ENSG00000074964	ARHGEF10L	Rho guanine nucleotide exchange factor 10 like	7954			63	17	83	28	19	14	16	41	10	19	30	27	36	60	10	8	20	34	30	7	7			0.276	0.0836	0.3788	0.2275	0.1394	0.1022	0.1055	0.1861	0.1022	0.071	0.1851	0.1484	0.3969	0.3105	0.0975	0.5039	0.1448	0.206	0.431	0.0504
	ENSG00000074966	TXK	TXK tyrosine kinase	3466			875	2540	2344	1300	322	1318	1625	1892	421	4717	2458	2666	316	1248	1474	30	848	1947	299	1076	2438			8.7971	28.6657	24.55	24.244	5.421	22.0741	24.5899	19.7098	9.8698	40.4579	34.8032	33.6176	7.9957	14.8217	32.9838	4.3365	14.0919	27.0715	9.8585	17.7902
	ENSG00000075035	WSCD2	WSC domain containing 2	6740			0	0	0	0	0	0	0	0	0	0	0	0	0	0	0	0	0	0	0	0	0			0	0	0	0	0	0	0	0	0	0	0	0	0	0	0	0	0	0	0	0
	ENSG00000075043	KCNQ2	potassium voltage-gated channel subfamily Q member 2	12775			2	0	1	0	0	0	0	0	0	0	0	0	0	0	0	0	0	0	0	0	0			0.0055	0	0.0028	0	0	0	0	0	0	0	0	0	0	0	0	0	0	0	0	0
	ENSG00000075073	TACR2	tachykinin receptor 2	2922			0	2	0	2	0	0	2	1	2	2	3	2	3	3	0	1	1	9	1	1	0			0	0.0268	0	0.0442	0	0	0.0359	0.0124	0.0556	0.0203	0.0504	0.0299	0.09	0.0423	0	0.1715	0.0197	0.1484	0.0391	0.0196
	ENSG00000075089	ACTR6	actin related protein 6	3813			491	1349	1048	717	238	920	718	1215	229	2262	833	953	594	924	688	83	786	772	456	683	803			4.4872	13.8389	9.9774	12.1547	3.6422	14.0061	9.8762	11.5053	4.88	17.6357	10.7212	10.9235	13.6622	9.9751	13.9944	10.9059	11.873	9.7572	13.6668	10.2648
	ENSG00000075131	TIPIN	TIMELESS interacting protein	2739			140	208	296	144	86	231	242	332	41	399	271	237	168	202	108	31	182	222	102	150	253			1.7811	2.9705	3.923	3.3983	1.8321	4.8957	4.634	4.3766	1.2163	4.3306	4.8556	3.7817	5.3792	3.0358	3.0582	5.6705	3.8272	3.906	4.2557	3.1383
	ENSG00000075142	SRI	sorcin	4237			912	1498	1608	844	479	869	1227	1227	375	1751	997	1344	583	1015	772	124	654	1276	496	521	818			7.5006	13.8296	13.7768	12.8758	6.5967	11.9058	15.1886	10.4563	7.1916	12.2855	11.5479	13.8636	12.0673	9.861	14.1316	14.6627	8.8904	14.5134	13.378	7.0466
	ENSG00000075151	EIF4G3	eukaryotic translation initiation factor 4 gamma 3	9596			1508	1217	943	573	883	946	794	1190	605	1904	1147	1332	666	1046	541	106	740	810	520	597	770			5.4761	4.9609	3.5673	3.8597	5.3694	5.7226	4.3397	4.4776	5.1229	5.8985	5.866	6.0666	6.0867	4.487	4.3726	5.5343	4.4417	4.0679	6.1927	3.5652
	ENSG00000075188	NUP37	nucleoporin 37	3488			284	699	679	422	127	488	337	638	133	1262	565	714	440	513	379	52	410	442	338	367	438			2.8373	7.839	7.0667	7.8203	2.1246	8.1216	5.0674	6.6044	3.0983	10.756	7.9495	8.9466	11.0631	6.0542	8.4274	7.4692	6.7703	6.1069	11.0741	6.0296
	ENSG00000075213	SEMA3A	semaphorin 3A	9259			14	36	99	70	16	59	34	86	0	71	70	116	15	96	3	2	62	67	11	13	41			0.0527	0.1521	0.3881	0.4887	0.1008	0.3699	0.1926	0.3354	0	0.228	0.371	0.5476	0.1421	0.4268	0.0251	0.1082	0.3857	0.3487	0.1358	0.0805
	ENSG00000075218	GTSE1	G2 and S-phase expressed 1	4113			16	4	7	5	3	3	4	16	4	1	8	10	0	2	0	1	1	8	2	10	2			0.1356	0.038	0.0618	0.0786	0.0426	0.0423	0.051	0.1405	0.079	0.0072	0.0955	0.1063	0	0.02	0	0.1218	0.014	0.0937	0.0556	0.1393
	ENSG00000075223	SEMA3C	semaphorin 3C	6100			677	548	318	289	214	174	120	352	88	43	50	81	109	495	337	6	111	323	18	16	53			3.8674	3.5141	1.8924	3.0624	2.0471	1.6558	1.0318	2.0835	1.1722	0.2096	0.4023	0.5803	1.5671	3.3403	4.2848	0.4928	1.0481	2.5518	0.3372	0.1503
	ENSG00000075234	TTC38	tetratricopeptide repeat domain 38	3578			128	397	392	169	81	80	262	190	160	411	322	408	114	243	160	26	93	316	149	221	247			1.2466	4.3402	3.9771	3.0531	1.321	1.2979	3.8405	1.9174	3.6336	3.4148	4.4165	4.9837	2.7942	2.7956	3.4683	3.6407	1.4971	4.2562	4.759	3.5396
	ENSG00000075239	ACAT1	acetyl-CoA acetyltransferase 1	5869			244	679	1049	434	150	355	603	612	185	967	821	874	338	466	409	58	167	681	281	272	492			1.4487	4.5255	6.4883	4.7799	1.4913	3.5112	5.3887	3.7651	2.5613	4.8981	6.8651	6.5085	5.0507	3.2684	5.4049	4.9512	1.6389	5.5919	5.4715	2.6558
	ENSG00000075240	GRAMD4	GRAM domain containing 4	4901			12	27	19	22	5	8	15	17	6	17	16	21	8	21	12	0	7	15	3	11	16			0.0853	0.2155	0.1407	0.2902	0.0595	0.0948	0.1605	0.1252	0.0995	0.1031	0.1602	0.1873	0.1432	0.1764	0.1899	0	0.0823	0.1475	0.07	0.1286
	ENSG00000075275	CELSR1	cadherin EGF LAG seven-pass G-type receptor 1	12806			33	27	47	40	5	24	18	39	8	25	27	36	121	12	23	23	8	43	106	10	5			0.0898	0.0825	0.1332	0.2019	0.0228	0.1088	0.0737	0.11	0.0508	0.058	0.1035	0.1229	0.8287	0.0386	0.1393	0.8998	0.036	0.1618	0.9459	0.0447
	ENSG00000075290	WNT8B	Wnt family member 8B	2144			0	1	0	0	0	0	0	0	0	6	4	0	1	0	3	0	0	1	1	0	2			0	0.0182	0	0	0	0	0	0	0	0.0832	0.0916	0	0.0409	0	0.1085	0	0	0.0225	0.0533	0
	ENSG00000075292	ZNF638	zinc finger protein 638	12474			3311	4913	5005	2491	1540	3678	2833	4054	1236	9008	4446	5219	3693	3955	2452	426	3055	3529	2752	3040	3709			9.2494	15.4063	14.5653	12.908	7.2039	17.116	11.9117	11.7346	8.0513	21.4679	17.4916	18.2859	25.9641	13.0513	15.2457	17.1101	14.1062	13.6339	25.2122	13.9658
	ENSG00000075303	SLC25A40	solute carrier family 25 member 40	5084			662	1119	1654	715	396	478	716	1054	218	768	595	886	439	1010	1081	46	279	728	249	233	413			4.5375	8.6096	11.81	9.0906	4.5451	5.4578	7.3865	7.4856	3.4842	4.4908	5.7435	7.6166	7.5728	8.1777	16.4912	4.5332	3.1608	6.9008	5.5971	2.6263
	ENSG00000075336	TIMM21	translocase of inner mitochondrial membrane 21	5197			398	868	709	532	129	527	422	799	180	1456	587	804	512	606	450	64	431	646	382	417	548			2.6686	6.5332	4.9524	6.6168	1.4484	5.8865	4.2588	5.5512	2.8143	8.3287	5.5431	6.7614	8.6401	4.7999	6.7157	6.1699	4.7767	5.9904	8.4	4.5981
	ENSG00000075340	ADD2	adducin 2	12673			40	249	127	33	13	108	39	58	10	497	113	95	12	58	37	0	44	102	8	72	72			0.11	0.7686	0.3638	0.1683	0.0599	0.4947	0.1614	0.1652	0.0641	1.1659	0.4376	0.3276	0.083	0.1884	0.2264	0	0.2	0.3879	0.0721	0.3256
	ENSG00000075388	FGF4	fibroblast growth factor 4	3165			0	0	0	0	0	0	0	0	0	0	0	0	0	0	0	0	0	0	0	0	0			0	0	0	0	0	0	0	0	0	0	0	0	0	0	0	0	0	0	0	0
	ENSG00000075391	RASAL2	RAS protein activator like 2	16044			47	91	117	64	14	34	18	76	13	102	25	98	94	105	151	10	25	37	75	51	7			0.1021	0.2219	0.2647	0.2578	0.0509	0.123	0.0588	0.171	0.0658	0.189	0.0765	0.267	0.5138	0.2694	0.73	0.3123	0.0897	0.1111	0.5342	0.1822
	ENSG00000075399	VPS9D1	VPS9 domain containing 1	3340			102	163	141	71	198	223	388	334	57	151	100	86	47	132	57	15	241	298	21	33	42			1.0642	1.909	1.5325	1.374	3.4592	3.8757	6.0928	3.6107	1.3867	1.344	1.4693	1.1253	1.2341	1.6268	1.3236	2.2501	4.156	4.2998	0.7185	0.5662
	ENSG00000075407	ZNF37A	zinc finger protein 37A	13190			533	1443	1215	665	300	924	709	1118	250	2805	1142	1351	749	854	842	88	485	958	685	585	868			1.4081	4.2794	3.3439	3.2589	1.3272	4.0665	2.8192	3.0605	1.5401	6.322	4.249	4.4766	4.9801	2.6652	4.9511	3.3426	2.1179	3.5002	5.9349	2.5416
	ENSG00000075413	MARK3	microtubule affinity regulating kinase 3	8891			1440	1221	1007	635	1044	1085	931	1345	443	2128	986	1151	457	999	553	80	875	903	463	591	711			5.6438	5.3718	4.1115	4.6165	6.8518	7.0839	5.492	5.4621	4.0486	7.1152	5.4424	5.658	4.5078	4.6252	4.824	4.5081	5.6684	4.8946	5.9511	3.8092
	ENSG00000075415	SLC25A3	solute carrier family 25 member 3	8896			789	1114	1179	688	354	671	621	916	268	1407	737	947	477	917	493	110	528	796	339	511	633			3.0906	4.8983	4.8111	4.999	2.322	4.3785	3.6612	3.7178	2.4479	4.7018	4.0657	4.6525	4.7024	4.2431	4.2982	6.1951	3.4186	4.3122	4.3548	3.2917
	ENSG00000075420	FNDC3B	fibronectin type III domain containing 3B	13324			5759	3713	3978	1625	5783	4540	5466	6361	1242	2357	1359	1738	975	4021	1873	191	4411	3619	229	542	886			15.0617	10.9005	10.8381	7.8833	25.3262	19.7796	21.5163	17.2378	7.5743	5.2589	5.0055	5.701	6.4176	12.4226	10.9027	7.1821	19.068	13.0897	1.9641	2.3311
	ENSG00000075426	FOSL2	FOS like 2, AP-1 transcription factor subunit	7162			1636	1213	1646	901	1689	1242	1469	1785	314	1441	1014	1088	245	1252	603	60	909	1414	205	671	829			7.9599	6.625	8.3429	8.1317	13.7609	10.0666	10.7577	8.999	3.5625	5.9813	6.9481	6.6394	3.0001	7.1959	6.53	4.1973	7.3103	9.5146	3.271	5.3689
	ENSG00000075429	CACNG5	calcium voltage-gated channel auxiliary subunit gamma 5	1311			0	0	0	0	0	0	0	0	0	0	0	0	0	0	0	0	0	0	0	0	0			0	0	0	0	0	0	0	0	0	0	0	0	0	0	0	0	0	0	0	0
	ENSG00000075461	CACNG4	calcium voltage-gated channel auxiliary subunit gamma 4	3583			0	4	0	0	0	0	1	0	0	0	0	6	0	0	0	0	0	0	0	0	1			0	0.0437	0	0	0	0	0.0146	0	0	0	0	0.0732	0	0	0	0	0	0	0	0
	ENSG00000075539	FRYL	FRY like transcription coactivator	18161			952	1683	1651	912	440	1391	1132	1502	417	3707	1680	1950	845	1427	748	120	913	1018	656	1153	1326			1.8267	3.6249	3.3001	3.246	1.4137	4.4461	3.2692	2.9862	1.8657	6.068	4.5398	4.6928	4.0805	3.2344	3.1944	3.3105	2.8956	2.7014	4.1279	3.6382
	ENSG00000075568	TMEM131	transmembrane protein 131	13042			331	441	638	340	152	350	267	502	130	1017	471	784	422	408	293	67	287	540	269	269	468			0.8844	1.3227	1.7758	1.6851	0.6801	1.5578	1.0737	1.3898	0.8099	2.3182	1.7723	2.6273	2.8377	1.2877	1.7424	2.5738	1.2675	1.9954	2.3571	1.182
	ENSG00000075618	FSCN1	fascin actin-bundling protein 1	3699			0	1	0	3	0	2	1	4	2	0	0	1	0	1	0	0	3	5	0	1	2			0	0.0106	0	0.0524	0	0.0314	0.0142	0.039	0.0439	0	0	0.0118	0	0.0111	0	0	0.0467	0.0651	0	0.0155
	ENSG00000075624	ACTB	actin beta	3413			38626	23397	34539	20036	24790	16416	17286	25693	9375	27106	14250	23303	9034	23262	13217	1448	11414	22776	5667	8843	13314			394.37	268.152	367.363	379.459	423.83	279.207	265.638	271.812	223.197	236.1	204.901	298.408	232.137	280.559	300.35	212.56	192.621	321.601	189.751	148.478
	ENSG00000075643	MOCOS	molybdenum cofactor sulfurase	6303			12	0	6	2	4	3	0	6	4	2	0	6	3	36	1	0	4	1	1	4	0			0.0663	0	0.0346	0.0205	0.037	0.0276	0	0.0344	0.0516	0.0094	0	0.0416	0.0417	0.2351	0.0123	0	0.0366	0.0076	0.0181	0.0364
	ENSG00000075651	PLD1	phospholipase D1	12860			585	1146	898	368	436	638	554	942	49	162	104	163	352	1223	541	31	445	537	32	60	55			1.5852	3.4858	2.5349	1.8497	1.9783	2.8799	2.2594	2.6448	0.3096	0.3745	0.3969	0.554	2.4005	3.9147	3.2628	1.2077	1.9931	2.0124	0.2844	0.2674
	ENSG00000075673	ATP12A	ATPase H+/K+ transporting non-gastric alpha2 subunit	4442			0	0	0	0	0	0	0	0	0	0	0	0	0	2	0	0	0	2	0	0	0			0	0	0	0	0	0	0	0	0	0	0	0	0	0.0185	0	0	0	0.0217	0	0
	ENSG00000075702	WDR62	WD repeat domain 62	9814			4	23	15	6	0	2	1	10	10	11	9	10	3	4	1	1	4	3	6	1	3			0.0142	0.0917	0.0555	0.0395	0	0.0118	0.0053	0.0368	0.0828	0.0333	0.045	0.0445	0.0268	0.0168	0.0079	0.0511	0.0235	0.0147	0.0699	0.0058
	ENSG00000075711	DLG1	discs large MAGUK scaffold protein 1	16552			186	443	398	230	105	362	219	411	107	896	496	470	243	324	242	40	276	301	173	214	332			0.3916	1.0469	0.8729	0.8982	0.3702	1.2696	0.6939	0.8966	0.5253	1.6093	1.4706	1.241	1.2875	0.8058	1.134	1.2108	0.9604	0.8764	1.1944	0.7409
	ENSG00000075785	RAB7A	RAB7A, member RAS oncogene family	2717			1983	1618	1882	1001	2007	1302	1215	1797	534	1371	890	1121	608	1655	1007	103	991	1157	272	482	585			25.4328	23.2941	25.145	23.8141	43.1032	27.8174	23.4541	23.8808	15.97	15.0008	16.0755	18.0323	19.6252	25.0739	28.7456	18.9932	21.0081	20.522	11.4405	10.1661
	ENSG00000075790	BCAP29	B cell receptor associated protein 29	8409			879	948	933	644	320	596	544	927	248	1237	598	960	432	874	515	47	451	610	268	361	512			3.6426	4.4098	4.0277	4.9503	2.2205	4.1143	3.393	3.9804	2.3964	4.3731	3.49	4.9896	4.5055	4.2784	4.75	2.8003	3.0891	3.4959	3.6422	2.4601
	ENSG00000075826	SEC31B	SEC31 homolog B, COPII coat complex component	7934			101	533	458	161	58	309	321	272	99	1031	528	428	264	261	254	48	144	450	306	117	453			0.4436	2.6278	2.0955	1.3117	0.4266	2.2608	2.122	1.2378	1.0139	3.8631	3.2659	2.3577	2.9182	1.3541	2.483	3.0311	1.0454	2.7334	4.4075	0.8451
	ENSG00000075856	SART3	spliceosome associated factor 3, U4/U6 recycling protein	7637			955	1967	1972	954	575	1103	1341	1871	410	2079	1360	1813	1297	1007	1058	289	566	1924	1180	730	1018			4.3575	10.0749	9.3736	8.0745	4.3934	8.3839	9.2095	8.8459	4.3623	8.0928	8.7394	10.3755	14.8942	5.4278	10.7447	18.9594	4.2687	12.1411	17.6574	5.4777
	ENSG00000075884	ARHGAP15	Rho GTPase activating protein 15	6127			1445	4214	5236	2447	767	2860	3371	3611	939	9591	5269	4837	2496	3638	2379	358	3005	3471	1958	4031	4013			8.2183	26.9032	31.0223	25.8152	7.3046	27.0965	28.8564	21.2799	12.4529	46.5353	42.2032	34.5035	35.727	24.4415	30.1147	29.2742	28.2488	27.3012	36.5201	37.7019
	ENSG00000075886	TUBA3D	tubulin alpha 3d	1572			2	22	22	5	4	5	11	20	4	59	21	25	6	11	3	1	5	11	10	8	18			0.0443	0.5474	0.508	0.2056	0.1485	0.1846	0.367	0.4594	0.2068	1.1157	0.6556	0.6951	0.3347	0.288	0.148	0.3187	0.1832	0.3372	0.727	0.2916
	ENSG00000075891	PAX2	paired box 2	6243			0	0	0	0	0	0	0	0	0	1	0	0	0	0	0	0	0	0	0	0	0			0	0	0	0	0	0	0	0	0	0.0048	0	0	0	0	0	0	0	0	0	0
	ENSG00000075914	EXOSC7	exosome component 7	4429			321	937	1036	578	146	477	594	822	149	1557	751	789	573	668	537	96	383	639	415	416	633			2.5256	8.2754	8.4913	8.4355	1.9235	6.2518	7.0342	6.7013	2.7336	10.4508	8.3215	7.7859	11.3462	6.2085	9.4037	10.8596	4.9808	6.953	10.708	5.3825
	ENSG00000075945	KIFAP3	kinesin associated protein 3	4978			244	1099	871	440	171	648	615	798	120	1504	695	941	541	697	439	79	431	735	320	509	614			1.708	8.6358	6.3516	5.7133	2.0044	7.5564	6.4797	5.7881	1.9588	8.9817	6.8517	8.2617	9.5311	5.7636	6.8398	7.951	4.9868	7.1155	7.3462	5.8595
	ENSG00000075975	MKRN2	makorin ring finger protein 2	2775			991	1505	1629	1064	408	678	869	1280	393	1901	1329	1612	785	1104	753	123	455	1055	719	460	752			12.4443	21.2144	21.3098	24.7839	8.5792	14.1828	16.4244	16.6547	11.5076	20.365	23.5032	25.3885	24.8089	16.3764	21.0457	22.2071	9.4439	18.3217	29.6097	9.4993
	ENSG00000076003	MCM6	minichromosome maintenance complex component 6	4135			146	445	618	220	115	400	517	562	74	1051	465	547	309	332	206	53	250	371	364	241	300			1.2304	4.2096	5.4254	3.439	1.6228	5.6154	6.5576	4.9074	1.4542	7.556	5.5188	5.7816	6.5536	3.305	3.8639	6.4217	3.4823	4.3239	10.0599	3.3399
	ENSG00000076043	REXO2	RNA exonuclease 2	3699			191	498	599	264	103	253	402	468	104	868	476	533	301	403	308	39	205	424	203	272	385			1.7993	5.2663	5.8785	4.6133	1.6248	3.9704	5.7	4.5683	2.2846	6.9759	6.3152	6.2976	7.1365	4.4847	6.458	5.2824	3.1921	5.524	6.2716	4.2139
	ENSG00000076053	RBM7	RNA binding motif protein 7	7885			1332	2024	1584	1210	721	1317	1164	2107	445	2659	1149	1782	852	1256	1243	123	904	1493	577	670	1283			5.8866	10.0408	7.2925	9.9191	5.3356	9.6957	7.7425	9.6483	4.5858	10.025	7.1513	9.8774	9.4763	6.5569	12.2265	7.8154	6.6034	9.125	8.3626	4.8694
	ENSG00000076067	RBMS2	RNA binding motif single stranded interacting protein 2	8914			191	185	249	102	97	131	118	153	157	423	331	292	219	169	65	30	182	129	192	126	194			0.7467	0.8118	1.014	0.7396	0.635	0.8531	0.6943	0.6197	1.4311	1.4107	1.8223	1.4317	2.1546	0.7804	0.5656	1.6862	1.176	0.6974	2.4615	0.81
	ENSG00000076108	BAZ2A	bromodomain adjacent to zinc finger domain 2A	10918			1880	1825	2018	1039	1079	1215	1220	1874	722	2510	1686	2220	1769	1363	858	387	986	1726	1533	1028	1544			6.0003	6.5385	6.7096	6.1512	5.7667	6.4599	5.8607	6.1975	5.3734	6.8343	7.5784	8.8868	14.2097	5.1389	6.095	17.759	5.2016	7.6186	16.046	5.3957
	ENSG00000076201	PTPN23	protein tyrosine phosphatase non-receptor type 23	5975			70	113	100	63	36	54	63	120	12	79	52	62	40	71	32	11	42	79	33	24	37			0.4082	0.7398	0.6076	0.6815	0.3516	0.5246	0.553	0.7252	0.1632	0.3931	0.4271	0.4535	0.5871	0.4891	0.4154	0.9224	0.4049	0.6372	0.6312	0.2302
	ENSG00000076242	MLH1	mutL homolog 1	3532			1915	2688	2596	1425	928	1616	1587	2766	554	3079	1304	1995	1067	2002	1047	185	1475	1992	753	807	1260			18.8934	29.7691	26.6812	26.0786	15.3313	26.5593	23.5661	28.2762	12.7451	25.9152	18.1185	24.6864	26.4938	23.3323	22.991	26.2422	24.0533	27.1797	24.3636	13.0934
	ENSG00000076248	UNG	uracil DNA glycosylase	2567			25	127	144	42	13	46	66	73	13	184	125	100	59	62	37	10	47	59	32	54	52			0.3394	1.9352	2.0364	1.0576	0.2955	1.0402	1.3485	1.0268	0.4115	2.1309	2.3897	1.7026	2.0157	0.9942	1.1179	1.9517	1.0546	1.1076	1.4246	1.2055
	ENSG00000076258	FMO4	flavin containing dimethylaniline monoxygenase 4	2542			23	135	157	93	9	96	90	151	30	337	165	187	150	89	69	14	101	109	93	93	168			0.3153	2.0774	2.2421	2.3648	0.2066	2.1923	1.8569	2.1448	0.959	3.9411	3.1855	3.2151	5.1751	1.4412	2.1053	2.7593	2.2885	2.0665	4.1809	2.0966
	ENSG00000076321	KLHL20	kelch like family member 20	4244			349	916	748	417	149	598	529	573	133	1539	817	869	442	548	369	56	449	592	401	415	606			2.8656	8.4426	6.3981	6.3511	2.0486	8.1794	6.5375	4.8749	2.5464	10.7803	9.4474	8.9491	9.1337	5.3152	6.7435	6.6109	6.0936	6.7224	10.7978	5.6036
	ENSG00000076344	RGS11	regulator of G protein signaling 11	4798			0	0	0	0	0	0	0	0	0	0	0	0	0	0	0	0	0	0	0	0	0			0	0	0	0	0	0	0	0	0	0	0	0	0	0	0	0	0	0	0	0
	ENSG00000076351	SLC46A1	solute carrier family 46 member 1	7954			3	16	22	11	2	10	14	12	9	35	28	33	8	16	3	2	22	16	13	12	8			0.0131	0.0787	0.1004	0.0894	0.0147	0.073	0.0923	0.0545	0.0919	0.1308	0.1728	0.1813	0.0882	0.0828	0.0293	0.126	0.1593	0.0969	0.1868	0.0865
	ENSG00000076356	PLXNA2	plexin A2	13845			36	15	73	25	13	10	10	26	39	92	36	68	6	17	11	1	10	20	14	30	37			0.0906	0.0424	0.1914	0.1167	0.0548	0.0419	0.0379	0.0678	0.2289	0.1975	0.1276	0.2147	0.038	0.0505	0.0616	0.0362	0.0416	0.0696	0.1156	0.1242
	ENSG00000076382	SPAG5	sperm associated antigen 5	5218			54	160	160	55	24	92	74	179	55	207	151	145	94	113	44	12	39	68	98	65	103			0.3606	1.1994	1.1131	0.6813	0.2684	1.0235	0.7438	1.2386	0.8565	1.1793	1.4202	1.2145	1.5799	0.8914	0.654	1.1522	0.4305	0.628	2.1463	0.7139
	ENSG00000076513	ANKRD13A	ankyrin repeat domain 13A	7350			1120	884	1066	536	683	794	834	930	389	1620	976	1009	869	795	439	157	613	775	659	569	762			5.31	4.7046	5.2649	4.7138	5.4223	6.2709	5.9513	4.5686	4.3005	6.5523	6.5167	5.9998	10.3689	4.4524	4.6324	10.7019	4.8037	5.0815	10.2463	4.4363
	ENSG00000076554	TPD52	tumor protein D52	8197			23	232	211	89	15	218	126	256	12	388	136	226	232	156	162	37	120	203	163	100	164			0.0978	1.1071	0.9344	0.7018	0.1068	1.5438	0.8062	1.1277	0.119	1.4072	0.8142	1.205	2.4822	0.7834	1.5328	2.2615	0.8432	1.1935	2.2725	0.6991
	ENSG00000076555	ACACB	acetyl-CoA carboxylase beta	14505			54	207	324	103	23	124	162	118	43	456	255	145	143	83	73	17	43	77	158	110	127			0.1297	0.5582	0.8109	0.459	0.0925	0.4962	0.5858	0.2937	0.2409	0.9346	0.8628	0.4369	0.8646	0.2355	0.3903	0.5872	0.1707	0.2558	1.2448	0.4346
	ENSG00000076604	TRAF4	TNF receptor associated factor 4	4573			17	108	105	59	21	144	77	171	6	168	54	113	155	59	47	21	63	74	66	38	44			0.1295	0.9238	0.8335	0.834	0.268	1.8279	0.8831	1.3502	0.1066	1.0921	0.5795	1.08	2.9726	0.5311	0.7971	2.3007	0.7935	0.7798	1.6493	0.4762
	ENSG00000076641	PAG1	phosphoprotein membrane anchor with glycosphingolipid microdomains 1	11023			3502	3351	4459	1973	2925	2389	2599	3428	730	4246	2428	2460	634	2981	2237	98	1761	2622	232	989	1890			11.0708	11.8914	14.6845	11.5696	15.4838	12.5809	12.3663	11.2287	5.3812	11.4511	10.8097	9.7537	5.0442	11.1321	15.7398	4.4543	9.2016	11.4633	2.4052	5.1416
	ENSG00000076650	GPATCH1	G-patch domain containing 1	4469			481	1083	985	394	150	543	464	808	239	1841	1072	982	537	761	442	79	500	720	460	498	779			3.7506	9.4793	8.0011	5.6987	1.9585	7.0532	5.4455	6.5282	4.3455	12.2464	11.772	9.6036	10.5381	7.0095	7.6709	8.8566	6.4441	7.7642	11.7629	6.3858
	ENSG00000076662	ICAM3	intercellular adhesion molecule 3	2788			263	235	323	145	181	103	199	126	153	400	367	338	89	214	46	26	98	174	135	231	336			3.2872	3.2971	4.2056	3.3617	3.7882	2.1446	3.7436	1.6318	4.4592	4.2651	6.4601	5.2986	2.7996	3.1596	1.2797	4.6723	2.0246	3.0077	5.5336	4.7481
	ENSG00000076685	NT5C2	5'-nucleotidase, cytosolic II	5156			1838	1784	1766	969	767	1077	948	1475	681	2048	1361	1799	915	1470	826	133	688	1381	653	605	950			12.4221	13.5344	12.4337	12.1479	8.6803	12.1255	9.6433	10.3293	10.7322	11.8082	12.9542	15.2494	15.5635	11.7359	12.4251	12.9237	7.6856	12.9079	14.4733	6.7242
	ENSG00000076706	MCAM	melanoma cell adhesion molecule	7422			22	11	4	3	10	0	14	11	8	24	11	9	9	0	4	1	1	2	5	5	1			0.1033	0.058	0.0196	0.0261	0.0786	0	0.0989	0.0535	0.0876	0.0961	0.0727	0.053	0.1063	0	0.0418	0.0675	0.0078	0.013	0.077	0.0386
	ENSG00000076716	GPC4	glypican 4	4959			5	5	9	1	1	3	8	4	8	4	1	13	0	11	35	0	7	5	0	8	8			0.0351	0.0394	0.0659	0.013	0.0118	0.0351	0.0846	0.0291	0.1311	0.024	0.0099	0.1146	0	0.0913	0.5474	0	0.0813	0.0486	0	0.0924
	ENSG00000076770	MBNL3	muscleblind like splicing regulator 3	12199			1184	682	604	342	1024	818	645	847	885	1952	990	960	357	1009	307	87	762	595	495	1099	495			3.3821	2.1868	1.7974	1.8121	4.8981	3.8925	2.7731	2.507	5.8948	4.7569	3.9827	3.4394	2.5665	3.4047	1.9518	3.5731	3.5978	2.3505	4.6371	5.1626
	ENSG00000076826	CAMSAP3	calmodulin regulated spectrin associated protein family member 3	4845			2	0	0	0	0	2	0	4	0	4	0	0	2	2	0	0	0	0	0	0	0			0.0144	0	0	0	0	0.024	0	0.0298	0	0.0245	0	0	0.0362	0.017	0	0	0	0	0	0
	ENSG00000076864	RAP1GAP	RAP1 GTPase activating protein	5755			1	0	0	0	0	0	4	0	0	0	0	0	0	0	0	0	0	4	0	0	2			0.0061	0	0	0	0	0	0.0365	0	0	0	0	0	0	0	0	0	0	0.0335	0	0
	ENSG00000076924	XAB2	XPA binding protein 2	4653			61	114	155	39	33	46	143	76	32	95	131	131	39	44	75	35	19	127	94	25	58			0.4568	0.9584	1.2093	0.5418	0.4138	0.5739	1.6119	0.5898	0.5588	0.607	1.3817	1.2305	0.7351	0.3893	1.2501	3.7686	0.2352	1.3154	2.3087	0.3079
	ENSG00000076928	ARHGEF1	Rho guanine nucleotide exchange factor 1	8636			215	256	252	128	78	147	196	296	111	454	248	344	85	187	97	9	129	183	62	144	196			0.8675	1.1595	1.0593	0.958	0.527	0.9881	1.1904	1.2376	1.0444	1.5628	1.4093	1.7409	0.8632	0.8913	0.8711	0.5221	0.8604	1.0212	0.8204	0.9555
	ENSG00000076944	STXBP2	syntaxin binding protein 2	6036			382	276	397	205	245	109	320	308	216	185	423	504	96	209	152	21	81	351	111	115	179			2.2053	1.7886	2.3876	2.1953	2.3685	1.0483	2.7806	1.8424	2.9078	0.9111	3.4392	3.6494	1.3948	1.4253	1.9531	1.7431	0.7729	2.8024	2.1016	1.0918
	ENSG00000076984	MAP2K7	mitogen-activated protein kinase kinase 7	5145			39	46	93	59	38	20	66	60	17	57	64	57	26	27	33	5	22	65	28	26	41			0.2641	0.3497	0.6562	0.7412	0.431	0.2257	0.6728	0.4211	0.2685	0.3293	0.6105	0.4842	0.4432	0.216	0.4975	0.4869	0.2463	0.6088	0.6219	0.2896
	ENSG00000077009	NMRK2	nicotinamide riboside kinase 2	1141			0	0	1	2	0	0	3	2	1	6	2	1	0	0	0	0	1	0	0	1	1			0	0	0.0318	0.1133	0	0	0.1379	0.0633	0.0712	0.1563	0.086	0.0383	0	0	0	0	0.0505	0	0	0.0502
	ENSG00000077044	DGKD	diacylglycerol kinase delta	9771			186	419	569	288	94	231	355	452	158	683	503	623	158	215	286	30	137	402	219	266	466			0.6633	1.6774	2.114	1.9052	0.5614	1.3724	1.9056	1.6703	1.3139	2.078	2.5264	2.7867	1.4181	0.9058	2.2702	1.5383	0.8076	1.9827	2.5614	1.5601
	ENSG00000077063	CTTNBP2	cortactin binding protein 2	6969			0	0	0	0	0	0	0	0	0	0	2	5	0	0	0	0	0	0	0	2	2			0	0	0	0	0	0	0	0	0	0	0.0141	0.0314	0	0	0	0	0	0	0	0.0164
	ENSG00000077080	ACTL6B	actin like 6B	2376			0	2	2	0	0	4	0	0	0	6	1	0	0	1	0	0	1	0	0	0	1			0	0.0329	0.0306	0	0	0.0977	0	0	0	0.0751	0.0207	0	0	0.0173	0	0	0.0242	0	0	0
	ENSG00000077092	RARB	retinoic acid receptor beta	3697			14	38	54	16	10	26	21	31	2	142	51	46	30	20	20	2	14	30	14	22	35			0.132	0.4021	0.5302	0.2797	0.1578	0.4082	0.2979	0.3028	0.044	1.1418	0.677	0.5438	0.7117	0.2227	0.4196	0.271	0.2181	0.3911	0.4328	0.341
	ENSG00000077097	TOP2B	DNA topoisomerase II beta	6044			1135	2582	2456	1183	595	1963	1664	2203	475	5101	2582	2777	1469	1821	1387	209	1263	2060	1223	1297	2117			6.5438	16.7105	14.7511	12.6517	5.7444	18.8535	14.4398	13.1607	6.3859	25.0898	20.9651	20.081	21.3156	12.4022	17.7985	17.3249	12.036	16.4255	23.1243	12.2974
	ENSG00000077147	TM9SF3	transmembrane 9 superfamily member 3	7494			1079	1198	1572	941	664	1089	1014	1704	290	1871	886	1653	582	1344	1116	74	836	1201	350	628	851			5.0173	6.2532	7.6148	8.1164	5.1702	8.4355	7.0967	8.2101	3.1444	7.4221	5.8021	9.6404	6.811	7.3824	11.55	4.9473	6.4253	7.7233	5.3373	4.8022
	ENSG00000077150	NFKB2	nuclear factor kappa B subunit 2	4714			147	281	320	190	224	233	421	436	25	126	117	104	81	178	139	35	165	259	34	51	94			1.0866	2.3317	2.4642	2.6053	2.7727	2.8692	4.6841	3.3395	0.4309	0.7946	1.218	0.9642	1.5069	1.5543	2.287	3.7199	2.016	2.6478	0.8242	0.62
	ENSG00000077152	UBE2T	ubiquitin conjugating enzyme E2 T	1652			96	197	192	80	48	106	136	195	55	310	196	211	174	175	78	13	128	196	108	107	158			2.025	4.6646	4.219	3.1302	1.6954	3.7247	4.3178	4.262	2.7052	5.5785	5.8225	5.5822	9.2372	4.3606	3.662	3.9426	4.4628	5.7177	7.471	3.7117
	ENSG00000077157	PPP1R12B	protein phosphatase 1 regulatory subunit 12B	21069			981	242	673	208	174	190	214	279	509	499	1689	486	193	625	159	29	133	223	292	982	686			1.6225	0.4493	1.1596	0.6381	0.4819	0.5235	0.5327	0.4781	1.963	0.7041	3.9342	1.0082	0.8034	1.2211	0.5853	0.6896	0.3636	0.5101	1.5838	2.6709
	ENSG00000077232	DNAJC10	DnaJ heat shock protein family (Hsp40) member C10	21873			437	771	1241	500	359	662	745	1138	162	1514	720	866	561	677	588	71	442	904	378	284	491			0.6962	1.3788	2.0596	1.4776	0.9577	1.7569	1.7864	1.8786	0.6018	2.0577	1.6154	1.7304	2.2493	1.2741	2.085	1.6263	1.1639	1.9918	1.9749	0.7441
	ENSG00000077235	GTF3C1	general transcription factor IIIC subunit 1	11562			208	364	418	192	122	159	274	311	99	385	360	509	189	253	269	51	72	447	292	167	261			0.6269	1.2315	1.3124	1.0734	0.6157	0.7983	1.2429	0.9712	0.6958	0.9899	1.528	1.9241	1.4336	0.9007	1.8045	2.21	0.3587	1.8632	2.8861	0.8277
	ENSG00000077238	IL4R	interleukin 4 receptor	5884			324	1257	1318	1046	398	640	1071	1954	135	1180	814	1380	886	648	788	229	471	1296	827	473	642			1.9188	8.3564	8.1314	11.4908	3.947	6.314	9.5466	11.9906	1.8643	5.9618	6.7892	10.2504	13.2057	4.5333	10.3869	19.499	4.6105	10.6147	16.062	4.6067
	ENSG00000077254	USP33	ubiquitin specific peptidase 33	6918			996	1444	1470	668	424	893	1113	1302	459	2530	1648	1698	717	926	682	138	642	1321	639	638	1151			5.017	8.1648	7.7136	6.2415	3.5763	7.4932	8.4381	6.7955	5.3912	10.8719	11.6907	10.7273	9.0895	5.5099	7.646	9.9942	5.3451	9.2023	10.5557	5.2849
	ENSG00000077264	PAK3	p21 (RAC1) activated kinase 3	10446			1	6	6	6	3	5	2	24	1	18	17	36	6	6	2	0	2	18	5	5	29			0.0033	0.0225	0.0209	0.0371	0.0168	0.0278	0.01	0.083	0.0078	0.0512	0.0799	0.1506	0.0504	0.0236	0.0148	0	0.011	0.083	0.0547	0.0274
	ENSG00000077274	CAPN6	calpain 6	3532			0	0	0	0	0	0	0	0	0	0	0	0	0	0	0	0	0	0	0	0	0			0	0	0	0	0	0	0	0	0	0	0	0	0	0	0	0	0	0	0	0
	ENSG00000077279	DCX	doublecortin	10203			0	0	0	0	1	1	1	0	1	0	0	0	0	2	0	0	0	0	0	0	0			0	0	0	0	0.0057	0.0057	0.0051	0	0.008	0	0	0	0	0.0081	0	0	0	0	0	0
	ENSG00000077312	SNRPA	small nuclear ribonucleoprotein polypeptide A	2353			104	204	153	82	56	101	86	154	36	218	129	164	117	88	82	20	56	106	79	83	83			1.5402	3.3913	2.3604	2.2526	1.3887	2.4917	1.9169	2.3631	1.2432	2.7542	2.6905	3.0462	4.3608	1.5395	2.7029	4.2585	1.3708	2.171	3.8368	2.0214
	ENSG00000077327	SPAG6	sperm associated antigen 6	3876			1	0	0	3	0	2	1	1	0	5	0	0	0	0	0	1	5	0	0	0	0			0.009	0	0	0.05	0	0.03	0.0135	0.0093	0	0.0383	0	0	0	0	0	0.1293	0.0743	0	0	0
	ENSG00000077348	EXOSC5	exosome component 5	1368			205	605	905	411	171	139	459	547	207	427	526	667	293	316	428	66	114	596	269	274	230			5.2219	17.2992	24.0151	19.4199	7.2939	5.8983	17.5978	14.4375	12.2953	9.2791	18.8697	21.3096	18.7837	9.5086	24.2655	24.1717	4.7998	20.996	22.4716	11.4779
	ENSG00000077380	DYNC1I2	dynein cytoplasmic 1 intermediate chain 2	4695			1684	2453	2300	953	822	1399	1333	1383	507	2758	1293	1138	846	2163	964	135	1150	1723	540	938	1101			12.4988	20.4371	17.7834	13.1204	10.2162	17.2973	14.8911	10.636	8.7746	17.4632	13.5154	10.5935	15.8028	18.9642	15.9248	14.4061	14.108	17.6858	13.1439	11.4489
	ENSG00000077420	APBB1IP	amyloid beta precursor protein binding family B member 1 interacting protein	3843			794	442	544	247	316	258	356	321	374	1115	829	675	204	384	195	32	231	449	163	505	430			7.1996	4.4989	5.1387	4.1545	4.7981	3.8971	4.8586	3.016	7.9078	8.6252	10.5864	7.6766	4.6554	4.1131	3.9355	4.1719	3.4621	5.6306	4.8471	7.5304
	ENSG00000077454	LRCH4	leucine rich repeats and calponin homology domain containing 4	7117			37	28	36	31	23	17	22	51	19	52	41	40	14	29	14	1	14	34	15	41	39			0.1812	0.1539	0.1836	0.2815	0.1886	0.1387	0.1621	0.2587	0.2169	0.2172	0.2827	0.2456	0.1725	0.1677	0.1526	0.0704	0.1133	0.2302	0.2409	0.3301
	ENSG00000077458	FAM76B	family with sequence similarity 76 member B	6031			498	525	594	335	124	355	457	448	128	1087	464	544	411	421	279	55	298	384	329	294	443			2.8774	3.4051	3.5754	3.5904	1.1997	3.4169	3.9743	2.6821	1.7245	5.358	3.7757	3.9423	5.9766	2.8735	3.588	4.569	2.846	3.0684	6.2341	2.7935
	ENSG00000077463	SIRT6	sirtuin 6	2749			77	111	106	48	76	77	97	117	30	99	118	83	70	109	48	11	50	123	36	33	65			0.9761	1.5794	1.3998	1.1286	1.6132	1.626	1.8507	1.5367	0.8867	1.0706	2.1066	1.3196	2.2332	1.6322	1.3542	2.0048	1.0476	2.1563	1.4966	0.6879
	ENSG00000077498	TYR	tyrosinase	2593			0	0	0	0	0	0	0	0	0	0	0	0	0	0	0	0	0	0	0	0	0			0	0	0	0	0	0	0	0	0	0	0	0	0	0	0	0	0	0	0	0
	ENSG00000077514	POLD3	DNA polymerase delta 3, accessory subunit	5501			687	1001	970	473	351	549	523	911	314	1515	789	1105	533	707	377	99	502	707	408	469	597			4.3519	7.1179	6.4011	5.5579	3.7232	5.7933	4.9865	5.9795	4.6381	8.1872	7.0388	8.7792	8.4974	5.2904	5.3153	9.0166	5.2561	6.1937	8.4759	4.8857
	ENSG00000077522	ACTN2	actinin alpha 2	6061			0	0	0	1	0	0	0	0	0	0	0	0	0	0	0	0	0	0	0	0	0			0	0	0	0.0107	0	0	0	0	0	0	0	0	0	0	0	0	0	0	0	0
	ENSG00000077549	CAPZB	capping actin protein of muscle Z-line subunit beta	3239			2825	2646	2976	1999	1464	1491	1726	3225	1436	4099	2530	4273	937	2288	1289	186	973	2382	879	1370	2101			30.3926	31.9548	33.3537	39.8926	26.3744	26.7216	27.9487	35.9508	36.0244	37.6213	38.3332	57.6576	25.3705	29.0776	30.8655	28.7708	17.3023	35.441	31.0131	24.2386
	ENSG00000077585	GPR137B	G protein-coupled receptor 137B	2307			390	679	1119	411	150	449	389	844	28	335	136	193	154	704	348	20	289	513	39	72	107			5.8909	11.5128	17.6078	11.5155	3.794	11.2978	8.8437	13.2095	0.9862	4.3168	2.8931	3.6563	5.8543	12.5614	11.6994	4.3434	7.2153	10.7163	1.9319	1.7885
	ENSG00000077616	NAALAD2	N-acetylated alpha-linked acidic dipeptidase 2	7168			3	3	7	13	0	4	7	21	3	46	26	23	4	11	9	0	12	19	2	10	6			0.0146	0.0164	0.0355	0.1172	0	0.0324	0.0512	0.1058	0.034	0.1908	0.178	0.1402	0.0489	0.0632	0.0974	0	0.0964	0.1277	0.0319	0.0799
	ENSG00000077684	JADE1	jade family PHD finger 1	9052			337	973	936	483	126	538	601	628	165	1555	855	872	503	497	476	78	378	511	557	399	729			1.2973	4.2046	3.7536	3.449	0.8122	3.4501	3.4823	2.505	1.4811	5.1068	4.6354	4.2102	4.8733	2.2601	4.0784	4.3172	2.4052	2.7205	7.032	2.526
	ENSG00000077713	SLC25A43	solute carrier family 25 member 43	2839			51	68	80	59	27	41	25	28	19	44	26	53	27	63	53	5	34	35	24	24	34			0.626	0.9369	1.0229	1.3433	0.5549	0.8383	0.4619	0.3561	0.5438	0.4607	0.4494	0.8159	0.8341	0.9135	1.4479	0.8824	0.6898	0.5941	0.9661	0.4844
	ENSG00000077721	UBE2A	ubiquitin conjugating enzyme E2 A	5207			909	955	1138	754	549	390	868	1105	305	949	738	1083	385	725	622	86	293	1026	269	338	571			6.0833	7.1742	7.9337	9.36	6.1523	4.3478	8.7431	7.6624	4.7595	5.4181	6.9556	9.0902	6.4845	5.7314	9.2648	8.2749	3.241	9.4959	5.9038	3.7199
	ENSG00000077782	FGFR1	fibroblast growth factor receptor 1	13842			119	146	94	88	76	63	66	116	36	270	106	132	22	37	40	3	38	66	14	53	53			0.2996	0.4126	0.2465	0.4109	0.3204	0.2642	0.2501	0.3026	0.2113	0.5799	0.3758	0.4168	0.1394	0.11	0.2241	0.1086	0.1581	0.2298	0.1156	0.2194
	ENSG00000077800	FKBP6	FKBP prolyl isomerase 6	4746			8	8	8	3	6	7	15	3	0	2	6	2	3	10	9	0	7	3	0	4	0			0.0587	0.0659	0.0612	0.0409	0.0738	0.0856	0.1658	0.0228	0	0.0125	0.062	0.0184	0.0554	0.0867	0.1471	0	0.085	0.0305	0	0.0483
	ENSG00000077935	SMC1B	structural maintenance of chromosomes 1B	4253			19	66	62	23	3	83	66	80	12	221	94	83	20	62	34	1	32	58	22	53	64			0.1557	0.607	0.5292	0.3496	0.0412	1.1329	0.8139	0.6792	0.2293	1.5448	1.0847	0.8529	0.4124	0.6001	0.62	0.1178	0.4334	0.6572	0.5911	0.7141
	ENSG00000077942	FBLN1	fibulin 1	7285			0	0	0	0	0	0	0	0	0	0	0	0	0	0	0	0	0	1	0	0	0			0	0	0	0	0	0	0	0	0	0	0	0	0	0	0	0	0	0.0066	0	0
	ENSG00000077943	ITGA8	integrin subunit alpha 8	7320			0	1	0	0	0	0	0	0	0	1	0	0	1	0	0	0	0	0	0	1	0			0	0.0053	0	0	0	0	0	0	0	0.0041	0	0	0.012	0	0	0	0	0	0	0.0078
	ENSG00000077984	CST7	cystatin F	891			921	3182	2826	1379	554	1521	2386	2198	447	2668	1932	2501	518	2569	1254	160	673	2410	586	1831	1515			36.0199	139.695	115.137	100.041	36.2814	99.094	140.451	89.0718	40.7646	89.0173	106.413	122.679	50.9862	118.686	109.157	89.9688	43.5051	130.351	75.1601	117.763
	ENSG00000078018	MAP2	microtubule associated protein 2	11559			2	9	16	3	1	11	2	1	0	27	16	18	22	5	11	0	4	15	6	4	12			0.006	0.0305	0.0502	0.0168	0.005	0.0552	0.0091	0.0031	0	0.0694	0.0679	0.0681	0.1669	0.0178	0.0738	0	0.0199	0.0625	0.0593	0.0198
	ENSG00000078043	PIAS2	protein inhibitor of activated STAT 2	17535			362	553	510	284	85	349	250	394	168	1235	533	572	292	465	310	31	238	351	231	246	469			0.7194	1.2336	1.0558	1.0469	0.2829	1.1554	0.7478	0.8113	0.7785	2.0938	1.4917	1.4257	1.4604	1.0916	1.3712	0.8857	0.7818	0.9647	1.5055	0.8039
	ENSG00000078053	AMPH	amphiphysin	5489			88	102	71	41	12	56	34	81	39	255	78	79	27	85	25	4	30	31	31	42	51			0.5587	0.7269	0.4696	0.4828	0.1276	0.5922	0.3249	0.5328	0.5773	1.3811	0.6974	0.629	0.4314	0.6374	0.3532	0.3651	0.3148	0.2722	0.6454	0.4385
	ENSG00000078061	ARAF	A-Raf proto-oncogene, serine/threonine kinase	3535			724	1188	1373	661	540	284	876	1238	389	581	759	1322	397	424	632	143	121	1212	502	272	451			7.1369	13.1457	14.0995	12.0865	8.9137	4.6636	12.9971	12.6451	8.9416	4.886	10.537	16.3447	9.8492	4.9373	13.8663	20.2673	1.9715	16.523	16.2286	4.4094
	ENSG00000078070	MCCC1	methylcrotonoyl-CoA carboxylase 1	4311			95	356	368	160	49	127	286	266	61	422	385	464	222	123	152	51	111	277	252	124	270			0.7679	3.2302	3.0988	2.399	0.6632	1.7101	3.4795	2.2279	1.1498	2.9101	4.3828	4.7041	4.5162	1.1745	2.7346	5.9271	1.483	3.0965	6.6802	1.6483
	ENSG00000078081	LAMP3	lysosomal associated membrane protein 3	3785			91	134	302	235	70	212	398	469	7	31	22	66	23	301	183	10	385	275	0	5	6			0.8378	1.3848	2.8964	4.0132	1.0792	3.2514	5.515	4.474	0.1503	0.2435	0.2852	0.7621	0.5329	3.2735	3.7499	1.3237	5.8587	3.5014	0	0.0757
	ENSG00000078098	FAP	fibroblast activation protein alpha	6968			8	11	11	1	60	29	50	63	0	3	2	0	4	23	3	1	82	20	0	3	0			0.04	0.0618	0.0573	0.0093	0.5025	0.2416	0.3764	0.3265	0	0.0128	0.0141	0	0.0503	0.1359	0.0334	0.0719	0.6778	0.1383	0	0.0247
	ENSG00000078114	NEBL	nebulette	13654			1	3	2	0	0	0	4	0	1	0	1	2	0	6	2	0	3	0	0	0	9			0.0026	0.0086	0.0053	0	0	0	0.0154	0	0.006	0	0.0036	0.0064	0	0.0181	0.0114	0	0.0127	0	0	0
	ENSG00000078124	ACER3	alkaline ceramidase 3	8442			269	173	327	171	140	156	142	242	67	371	176	193	91	190	143	11	90	122	84	87	119			1.1104	0.8016	1.4061	1.3093	0.9677	1.0727	0.8822	1.035	0.6449	1.3065	1.0231	0.9992	0.9454	0.9264	1.3138	0.6528	0.614	0.6965	1.1371	0.5906
	ENSG00000078140	UBE2K	ubiquitin conjugating enzyme E2 K	5180			971	1037	1250	781	474	602	734	1198	302	1328	685	1088	458	896	680	63	442	968	358	424	674			6.5321	7.8308	8.76	9.7457	5.3395	6.7463	7.4319	8.3506	4.7373	7.6214	6.4897	9.1798	7.7542	7.1202	10.1815	6.0934	4.9147	9.0058	7.8981	4.6907
	ENSG00000078142	PIK3C3	phosphatidylinositol 3-kinase catalytic subunit type 3	15170			910	2103	1649	757	494	1248	1047	1674	451	3421	1678	1658	946	1664	1015	158	1067	1448	849	1100	1426			2.0903	5.4226	3.946	3.2255	1.9002	4.7756	3.6199	3.9844	2.4157	6.704	5.4284	4.7768	5.469	4.5152	5.1893	5.2182	4.0512	4.6	6.3957	4.1553
	ENSG00000078177	N4BP2	NEDD4 binding protein 2	9811			181	392	646	344	99	299	357	547	55	867	510	643	197	340	421	16	253	576	151	243	445			0.6429	1.5629	2.3902	2.2664	0.5888	1.7691	1.9085	2.0131	0.4555	2.6271	2.5511	2.8644	1.761	1.4265	3.3281	0.8171	1.4853	2.8293	1.7589	1.4194
	ENSG00000078237	TIGAR	TP53 induced glycolysis regulatory phosphatase	9444			206	233	220	133	76	144	181	245	111	520	273	297	222	177	105	25	101	204	128	125	193			0.7601	0.9651	0.8456	0.9103	0.4696	0.8851	1.0052	0.9367	0.955	1.6369	1.4186	1.3745	2.0616	0.7715	0.8623	1.3263	0.616	1.041	1.5489	0.7585
	ENSG00000078246	TULP3	TUB like protein 3	3179			1073	1580	1509	904	598	1018	1001	2280	274	1607	738	1709	929	1391	662	164	595	1624	630	730	778			11.7617	19.4412	17.2314	18.381	10.9765	18.5889	16.5149	25.8961	7.0035	15.0277	11.3928	23.4956	25.6286	18.0115	16.151	25.8466	10.7803	24.619	22.6474	13.1592
	ENSG00000078269	SYNJ2	synaptojanin 2	12517			291	275	256	114	515	374	591	407	43	357	186	175	105	225	138	29	252	283	65	51	155			0.8101	0.8594	0.7424	0.5887	2.4008	1.7345	2.4764	1.174	0.2791	0.8479	0.7293	0.611	0.7357	0.7399	0.8551	1.1608	1.1596	1.0896	0.5934	0.2335
	ENSG00000078295	ADCY2	adenylate cyclase 2	17608			11	1	0	0	0	1	0	0	0	2	0	0	0	0	0	0	0	1	1	0	0			0.0218	0.0022	0	0	0	0.0033	0	0	0	0.0034	0	0	0	0	0	0	0	0.0027	0.0065	0
	ENSG00000078304	PPP2R5C	protein phosphatase 2 regulatory subunit B'gamma	14289			6007	13149	9481	5573	3508	9591	5778	10140	2888	25246	8467	11108	3509	8948	4190	538	6735	6316	2663	7245	7184			14.6493	35.9955	24.0865	25.2103	14.3255	38.9635	21.2084	25.6228	16.4229	52.5239	29.0799	33.9757	21.5368	25.7773	22.7428	18.8638	27.1481	21.3018	21.2979	29.0559
	ENSG00000078328	RBFOX1	RNA binding fox-1 homolog 1	10193			4	0	3	0	0	0	0	0	1	1	0	1	0	0	0	0	1	2	0	0	0			0.0137	0	0.0107	0	0	0	0	0	0.008	0.0029	0	0.0043	0	0	0	0	0.0057	0.0095	0	0
	ENSG00000078369	GNB1	G protein subunit beta 1	6417			2186	1978	2462	1193	1625	1226	1269	1834	569	1883	1341	1714	965	1467	717	157	873	1362	646	668	814			11.8708	12.0573	13.9276	12.0171	14.7766	11.0906	10.372	10.3195	7.205	8.7234	10.2556	11.6738	13.1885	9.4105	8.666	12.2579	7.8358	10.2287	11.5045	5.9654
	ENSG00000078399	HOXA9	homeobox A9	3033			8	3	1	1	6	4	14	1	1	6	0	3	0	3	2	0	0	0	1	0	0			0.0919	0.0387	0.012	0.0213	0.1154	0.0766	0.2421	0.0119	0.0268	0.0588	0	0.0432	0	0.0407	0.0511	0	0	0	0.0377	0
	ENSG00000078401	EDN1	endothelin 1	2035			655	617	810	127	1472	414	991	780	32	124	94	72	150	357	498	49	220	528	24	19	30			11.216	11.8598	14.4491	4.0339	42.208	11.8095	25.5412	13.8395	1.2777	1.8114	2.2669	1.5463	6.4644	7.2213	18.98	12.0637	6.2267	12.5039	1.3478	0.535
	ENSG00000078403	MLLT10	MLLT10 histone lysine methyltransferase DOT1L cofactor	9130			396	715	787	350	166	536	437	483	158	1506	714	708	305	569	390	38	258	520	233	313	443			1.5114	3.0633	3.1291	2.4779	1.0609	3.4079	2.5104	1.9101	1.4062	4.9037	3.8379	3.3892	2.9297	2.5654	3.313	2.0853	1.6276	2.7448	2.9164	1.9646
	ENSG00000078487	ZCWPW1	zinc finger CW-type and PWWP domain containing 1	3318			289	266	324	122	219	211	263	227	120	316	436	279	202	271	122	29	172	230	143	192	224			3.0352	3.1359	3.5448	2.3767	3.8514	3.6915	4.1573	2.4702	2.9387	2.8312	6.4487	3.675	5.3392	3.3621	2.8518	4.379	2.9858	3.3406	4.9252	3.3161
	ENSG00000078549	ADCYAP1R1	ADCYAP receptor type I	6832			0	0	0	0	0	0	0	0	0	0	0	1	0	0	0	0	3	0	0	0	0			0	0	0	0	0	0	0	0	0	0	0	0.0064	0	0	0	0	0.0253	0	0	0
	ENSG00000078579	FGF20	fibroblast growth factor 20	1840			0	0	0	0	0	0	0	0	0	0	0	0	0	0	0	0	0	0	0	0	0			0	0	0	0	0	0	0	0	0	0	0	0	0	0	0	0	0	0	0	0
	ENSG00000078589	P2RY10	P2Y receptor family member 10	3576			611	4491	3928	2200	273	3373	3191	3432	231	8459	3756	3897	3067	3680	2298	487	2655	3141	2375	2381	3615			5.9539	49.125	39.8745	39.7663	4.4547	54.7538	46.8016	34.6529	5.2489	70.3215	51.5458	47.6286	75.2171	42.3608	49.8407	68.2309	42.7632	42.3298	75.8986	38.1557
	ENSG00000078596	ITM2A	integral membrane protein 2A	2051			1122	6472	3120	3137	575	4068	2171	5582	697	11944	2957	5829	875	3260	1659	145	2332	2668	779	2837	3478			19.0629	123.433	55.2218	98.8642	16.3589	115.136	55.517	98.2685	27.6134	173.121	70.754	124.212	37.4147	65.4282	62.7354	35.4203	65.4886	62.6896	43.4049	79.2669
	ENSG00000078618	NRDC	nardilysin convertase	6773			3120	2757	3561	1804	1569	1496	2753	3083	1362	3121	3385	3932	1512	2273	1548	284	991	2829	1341	1418	1791			16.0522	15.9226	19.0859	17.2165	13.5174	12.8217	21.3185	16.4355	16.3399	13.6987	24.5269	25.3727	19.5781	13.8144	17.7264	21.0081	8.4274	20.1292	22.6264	11.9976
	ENSG00000078668	VDAC3	voltage dependent anion channel 3	3181			2518	3891	3777	2511	950	2240	2165	3865	820	6046	2971	3910	1634	3266	1854	236	1839	2702	1263	1950	2360			27.5837	47.847	43.1027	51.0238	17.4266	40.8771	35.6965	43.8708	20.9461	56.5029	45.8358	53.7215	45.0494	42.2635	45.2041	37.1705	33.2982	40.9352	45.374	35.1293
	ENSG00000078674	PCM1	pericentriolar material 1	14445			1537	2617	2462	1358	912	2149	1621	1942	565	5390	2256	2291	1563	2223	1205	168	1588	1727	1062	1371	1774			3.7078	7.0867	6.1872	6.0768	3.6841	8.636	5.8857	4.8542	3.1782	11.0927	7.6646	6.9317	9.4895	6.3348	6.47	5.827	6.3319	5.7617	8.4018	5.439
	ENSG00000078687	TNRC6C	trinucleotide repeat containing adaptor 6C	11111			424	1258	1109	597	183	962	762	796	216	2577	1137	1036	391	732	534	82	523	794	338	710	964			1.3298	4.4288	3.6233	3.4731	0.9611	5.0259	3.5969	2.5867	1.5796	6.8949	5.022	4.0751	3.0862	2.7119	3.7275	3.6975	2.7111	3.4438	3.4764	3.6619
	ENSG00000078699	CBFA2T2	CBFA2/RUNX1 partner transcriptional co-repressor 2	9457			270	579	644	268	153	310	303	465	93	1100	460	651	267	338	212	50	230	432	271	274	311			0.9949	2.3949	2.472	1.8318	0.944	1.9028	1.6804	1.7754	0.7991	3.4578	2.3871	3.0086	2.476	1.4712	1.7387	2.6489	1.4008	2.2014	3.2748	1.6603
	ENSG00000078725	BRINP1	BMP/retinoic acid inducible neural specific 1	3874			5	0	0	0	0	0	0	0	0	0	2	0	0	0	0	0	0	0	0	0	0			0.045	0	0	0	0	0	0	0	0	0	0.0253	0	0	0	0	0	0	0	0	0
	ENSG00000078747	ITCH	itchy E3 ubiquitin protein ligase	10259			2573	2777	3279	1611	1366	1989	1815	2933	825	4189	2776	3125	1799	2583	1412	221	1490	2573	1289	1295	2018			8.7397	10.5883	11.6027	10.1503	7.7696	11.2545	9.279	10.3228	6.5344	12.1387	13.2794	13.3131	15.3789	10.3641	10.6748	10.7929	8.3654	12.0868	14.3587	7.2337
	ENSG00000078795	PKD2L2	polycystin 2 like 2, transient receptor potential cation channel	4653			26	90	88	42	23	57	52	111	25	175	133	112	45	56	37	9	38	66	53	32	72			0.1947	0.7566	0.6865	0.5835	0.2884	0.7111	0.5861	0.8614	0.4366	1.1181	1.4028	1.052	0.8482	0.4954	0.6167	0.9691	0.4704	0.6836	1.3017	0.3941
	ENSG00000078804	TP53INP2	tumor protein p53 inducible nuclear protein 2	4179			264	206	274	120	252	230	210	289	83	120	269	109	84	230	70	18	174	245	55	84	71			2.2014	1.9282	2.3801	1.8561	3.5187	3.1949	2.6356	2.497	1.6138	0.8536	3.159	1.14	1.7628	2.2655	1.2991	2.158	2.3982	2.8253	1.504	1.1519
	ENSG00000078808	SDF4	stromal cell derived factor 4	4745			61	40	29	55	31	23	30	80	16	54	18	28	20	40	29	5	39	71	12	11	23			0.448	0.3297	0.2219	0.7492	0.3812	0.2814	0.3316	0.6088	0.274	0.3383	0.1862	0.2579	0.3697	0.347	0.474	0.5279	0.4734	0.7211	0.289	0.1328
	ENSG00000078814	MYH7B	myosin heavy chain 7B	7931			4	3	13	12	11	1	11	17	4	6	7	16	4	8	3	0	1	10	4	1	16			0.0176	0.0148	0.0595	0.0978	0.0809	0.0073	0.0727	0.0774	0.041	0.0225	0.0433	0.0882	0.0442	0.0415	0.0293	0	0.0073	0.0608	0.0576	0.0072
	ENSG00000078898	BPIFB2	BPI fold containing family B member 2	1788			0	0	0	0	0	0	0	0	0	0	0	0	0	0	0	0	0	0	0	0	0			0	0	0	0	0	0	0	0	0	0	0	0	0	0	0	0	0	0	0	0
	ENSG00000078900	TP73	tumor protein p73	6767			2	6	9	1	0	3	2	1	0	10	8	6	1	0	4	3	1	1	2	3	3			0.0103	0.0347	0.0483	0.0096	0	0.0257	0.0155	0.0053	0	0.0439	0.058	0.0388	0.013	0	0.0458	0.2221	0.0085	0.0071	0.0338	0.0254
	ENSG00000078902	TOLLIP	toll interacting protein	5983			101	84	76	61	77	35	73	87	28	49	52	78	28	77	46	8	32	86	21	21	40			0.5883	0.5492	0.4611	0.659	0.751	0.3396	0.6399	0.525	0.3803	0.2435	0.4265	0.5698	0.4104	0.5298	0.5963	0.6699	0.3081	0.6927	0.4011	0.2011
	ENSG00000078967	UBE2D4	ubiquitin conjugating enzyme E2 D4 (putative)	4715			900	1568	1830	689	445	871	944	1416	310	2097	1222	1214	1360	1297	686	189	665	1113	899	544	636			6.6515	13.0083	14.0894	9.4456	5.5072	10.7234	10.5008	10.8436	5.3424	13.2216	12.7191	11.2531	25.2963	11.3233	11.2843	20.0831	8.1235	11.376	21.7894	6.6117
	ENSG00000079101	CLUL1	clusterin like 1	3846			3	2	5	0	1	0	0	0	0	1	0	1	0	0	0	0	0	0	0	0	0			0.0272	0.0203	0.0472	0	0.0152	0	0	0	0	0.0077	0	0.0114	0	0	0	0	0	0	0	0
	ENSG00000079102	RUNX1T1	RUNX1 partner transcriptional co-repressor 1	13535			1	4	2	0	4	2	2	2	2	8	0	2	1	4	0	0	0	0	0	5	2			0.0026	0.0116	0.0054	0	0.0172	0.0086	0.0078	0.0053	0.012	0.0176	0	0.0065	0.0065	0.0122	0	0	0	0	0	0.0212
	ENSG00000079112	CDH17	cadherin 17	3878			3	0	6	0	1	0	0	0	4	0	0	0	3	0	0	0	0	1	1	1	0			0.027	0	0.0562	0	0.015	0	0	0	0.0838	0	0	0	0.0678	0	0	0	0	0.0124	0.0295	0.0148
	ENSG00000079134	THOC1	THO complex 1	8102			613	1403	1765	762	299	1220	1058	1560	380	2996	1343	1767	942	1180	913	141	826	1139	695	808	1183			2.6365	6.7737	7.9081	6.0793	2.1534	8.741	6.849	6.9522	3.8111	10.993	8.1348	9.5319	10.1967	5.9952	8.74	8.7192	5.8721	6.775	9.803	5.715
	ENSG00000079150	FKBP7	FKBP prolyl isomerase 7	3080			25	123	95	72	15	68	47	142	12	207	79	137	151	62	73	17	33	48	96	81	68			0.2828	1.5621	1.1197	1.511	0.2842	1.2816	0.8003	1.6647	0.3166	1.998	1.2588	1.944	4.2996	0.8286	1.8382	2.7653	0.6171	0.751	3.562	1.5071
	ENSG00000079156	OSBPL6	oxysterol binding protein like 6	11488			22	17	21	4	9	17	8	39	21	36	27	14	2	13	11	0	7	3	1	11	14			0.0667	0.0579	0.0664	0.0225	0.0457	0.0859	0.0365	0.1226	0.1485	0.0932	0.1153	0.0533	0.0153	0.0466	0.0743	0	0.0351	0.0126	0.0099	0.0549
	ENSG00000079215	SLC1A3	solute carrier family 1 member 3	6265			2036	1557	1747	987	433	270	296	633	294	428	39	47	513	1929	1667	28	209	469	12	19	23			11.3245	9.7213	10.1226	10.1832	4.0329	2.5017	2.478	3.6482	3.8131	2.0309	0.3055	0.3279	7.1812	12.6743	20.637	2.2392	1.9214	3.6077	0.2189	0.1738
	ENSG00000079246	XRCC5	X-ray repair cross complementing 5	5463			7570	11858	10715	6782	4184	8066	7100	12583	2705	17084	8526	11469	5837	9631	5943	938	5601	8912	4148	4818	7525			48.2865	84.9059	71.2004	80.2448	44.6902	85.7083	68.1646	83.1655	40.2337	92.9661	76.5913	91.7549	93.7041	72.5694	84.3735	86.0243	59.0524	78.6176	86.7711	50.5398
	ENSG00000079257	LXN	latexin	1459			116	273	241	186	36	171	154	216	27	454	301	358	212	263	128	18	119	194	155	192	279			2.7705	7.3192	5.9963	8.2404	1.4398	6.8036	5.536	5.3455	1.5037	9.2505	10.1246	10.7241	12.7433	7.4202	6.8043	6.1811	4.6978	6.408	12.1407	7.5413
	ENSG00000079263	SP140	SP140 nuclear body protein	5582			2686	4859	3527	1971	2823	4616	4308	5170	932	7574	2785	3823	3432	3095	1755	658	5029	3995	2389	2251	2786			16.7678	34.0498	22.937	22.8237	29.5102	48.0034	40.4779	33.4419	13.5669	40.3368	24.485	29.9329	53.921	22.8236	24.3848	59.059	51.8913	34.4907	48.9096	23.1091
	ENSG00000079277	MKNK1	MAPK interacting serine/threonine kinase 1	8070			3399	1821	2376	1208	2561	1230	1797	1644	1094	1893	2205	1745	799	2030	764	130	753	1540	676	992	992			14.677	8.8266	10.688	9.6757	18.5177	8.8476	11.679	7.3556	11.0153	6.9734	13.4091	9.4505	8.6831	10.3547	7.3426	8.0709	5.3743	9.1965	9.5728	7.0443
	ENSG00000079308	TNS1	tensin 1	16281			730	271	319	213	539	112	234	180	534	262	254	147	66	615	80	11	330	238	52	422	139			1.5624	0.6511	0.7113	0.8456	1.9318	0.3993	0.7538	0.3992	2.6651	0.4784	0.7656	0.3946	0.3555	1.5549	0.3811	0.3385	1.1674	0.7045	0.365	1.4854
	ENSG00000079313	REXO1	RNA exonuclease 1 homolog	5579			7	11	23	13	7	11	2	13	2	19	10	7	9	9	6	0	13	18	3	6	6			0.0437	0.0771	0.1497	0.1506	0.0732	0.1145	0.0188	0.0841	0.0291	0.1012	0.088	0.0548	0.1415	0.0664	0.0834	0	0.1342	0.1555	0.0615	0.0616
	ENSG00000079332	SAR1A	secretion associated Ras related GTPase 1A	6914			9370	14010	8424	10688	4928	9143	5652	20803	2909	21803	5262	18017	5622	11528	9922	778	7739	14796	3706	5761	11700			47.2249	79.2622	44.2294	99.9211	41.5904	76.7636	42.875	108.639	34.1875	93.7461	37.3497	113.891	71.3119	68.6338	111.302	56.3767	64.4701	103.131	61.2553	47.7493
	ENSG00000079335	CDC14A	cell division cycle 14A	6510			148	357	369	164	63	246	239	271	41	882	377	342	99	315	234	5	151	261	67	154	333			0.7922	2.1451	2.0576	1.6284	0.5647	2.1936	1.9255	1.5031	0.5117	4.0277	2.842	2.296	1.3337	1.9918	2.7878	0.3848	1.336	1.9321	1.1761	1.3556
	ENSG00000079337	RAPGEF3	Rap guanine nucleotide exchange factor 3	12106			10	4	12	14	6	8	14	11	5	7	4	27	81	1	0	21	1	20	81	7	3			0.0288	0.0129	0.036	0.0748	0.0289	0.0384	0.0607	0.0328	0.0336	0.0172	0.0162	0.0975	0.5868	0.0034	0	0.8691	0.0048	0.0796	0.7646	0.0331
	ENSG00000079385	CEACAM1	CEA cell adhesion molecule 1	5496			6316	957	1284	547	4651	1291	1663	1156	1331	672	1313	704	884	1191	325	125	1190	854	313	529	332			40.0457	6.8112	8.4809	6.4333	49.38	13.6356	15.87	7.5945	19.6782	3.6349	11.7242	5.5984	14.1061	8.9203	4.5864	11.395	12.4711	7.4884	6.5083	5.5158
	ENSG00000079387	SENP1	SUMO specific peptidase 1	6114			268	582	441	255	120	319	372	444	115	817	340	361	221	456	208	34	273	378	222	197	305			1.5275	3.7235	2.6184	2.6959	1.1453	3.0287	3.1912	2.6221	1.5284	3.9725	2.7291	2.5806	3.1701	3.0701	2.6386	2.7861	2.5718	2.9795	4.1495	1.8465
	ENSG00000079393	DUSP13	dual specificity phosphatase 13	2351			18	5	1	2	56	0	5	12	15	0	7	3	3	1	0	1	0	6	1	1	0			0.2668	0.0832	0.0154	0.055	1.3899	0	0.1115	0.1843	0.5184	0	0.1461	0.0558	0.1119	0.0175	0	0.2131	0	0.123	0.0486	0.0244
	ENSG00000079432	CIC	capicua transcriptional repressor	9494			48	50	88	37	25	26	34	62	8	36	24	34	23	41	16	8	29	61	15	19	34			0.1762	0.206	0.3365	0.2519	0.1537	0.159	0.1878	0.2358	0.0685	0.1127	0.1241	0.1565	0.2125	0.1778	0.1307	0.4222	0.1759	0.3096	0.1806	0.1147
	ENSG00000079435	LIPE	lipase E, hormone sensitive type	5161			41	66	56	62	21	55	48	69	9	127	80	89	27	37	37	4	32	27	25	54	66			0.2768	0.5002	0.3939	0.7765	0.2374	0.6186	0.4878	0.4827	0.1417	0.7315	0.7607	0.7537	0.4588	0.2951	0.556	0.3883	0.3571	0.2521	0.5536	0.5996
	ENSG00000079459	FDFT1	farnesyl-diphosphate farnesyltransferase 1	5197			1130	3252	1833	1702	566	1625	1344	2572	781	3998	2023	3603	1317	1146	1479	247	513	2088	1322	930	1878			7.5768	24.4768	12.8036	21.1688	6.355	18.1508	13.5637	17.8693	12.211	22.8695	19.1033	30.3003	22.2246	9.0771	22.0723	23.8119	5.6855	19.3621	29.0701	10.2548
	ENSG00000079462	PAFAH1B3	platelet activating factor acetylhydrolase 1b catalytic subunit 3	1419			23	53	70	46	11	31	56	69	12	42	53	70	19	50	19	3	21	62	33	22	47			0.5648	1.461	1.7908	2.0954	0.4523	1.2682	2.0698	1.7557	0.6872	0.8799	1.833	2.156	1.1743	1.4504	1.0385	1.0592	0.8524	2.1056	2.6577	0.8885
	ENSG00000079482	OPHN1	oligophrenin 1	8089			13	7	23	13	5	0	0	12	14	9	23	43	2	20	1	0	2	5	6	4	2			0.056	0.0339	0.1032	0.1039	0.0361	0	0	0.0536	0.1406	0.0331	0.1395	0.2323	0.0217	0.1018	0.0096	0	0.0142	0.0298	0.0848	0.0283
	ENSG00000079557	AFM	afamin	2182			0	0	0	0	0	0	0	0	0	0	0	0	0	0	0	0	0	2	0	0	0			0	0	0	0	0	0	0	0	0	0	0	0	0	0	0	0	0	0.0442	0	0
	ENSG00000079616	KIF22	kinesin family member 22	4312			156	832	559	357	110	238	411	453	183	715	566	838	179	257	318	80	78	471	319	221	340			1.2607	7.5475	4.706	5.3516	1.4886	3.204	4.9991	3.7932	3.4485	4.9294	6.4417	8.4938	3.6406	2.4534	5.7198	9.2952	1.0419	5.264	8.4543	2.9371
	ENSG00000079689	SCGN	secretagogin, EF-hand calcium binding protein	1482			0	0	0	0	0	0	3	0	0	0	0	0	0	0	0	0	0	0	0	2	0			0	0	0	0	0	0	0.1062	0	0	0	0	0	0	0	0	0	0	0	0	0.0773
	ENSG00000079691	CARMIL1	capping protein regulator and myosin 1 linker 1	6853			194	671	399	248	60	364	254	283	94	1148	310	430	652	470	382	89	169	351	356	238	328			0.9865	3.83	2.1136	2.3392	0.5109	3.0833	1.9439	1.4911	1.1146	4.98	2.22	2.7423	8.3439	2.8231	4.3233	6.5067	1.4204	2.4683	5.9366	1.9902
	ENSG00000079739	PGM1	phosphoglucomutase 1	4077			148	351	298	228	110	162	306	424	120	384	323	520	224	240	172	61	112	343	210	133	260			1.265	3.3676	2.6534	3.6148	1.5744	2.3066	3.9365	3.755	2.3916	2.8	3.888	5.5744	4.8185	2.4232	3.272	7.4962	1.5823	4.0544	5.8863	1.8694
	ENSG00000079785	DDX1	DEAD-box helicase 1	3833			1254	2613	2875	1679	569	1515	1662	2661	532	3970	2071	2475	1889	2161	1483	314	1359	2099	1444	1308	1773			11.4004	26.666	27.2283	28.3141	8.6621	22.944	22.7417	25.0666	11.2779	30.7906	26.5159	28.2209	43.2209	23.2076	30.0078	41.0431	20.4213	26.3906	43.0522	19.5554
	ENSG00000079805	DNM2	dynamin 2	13443			343	352	407	158	243	200	233	298	216	543	430	343	146	302	143	22	120	229	137	218	265			0.8891	1.0242	1.0991	0.7597	1.0548	0.8636	0.9091	0.8004	1.3056	1.2008	1.5698	1.1151	0.9525	0.9247	0.825	0.8199	0.5141	0.8209	1.1646	0.9293
	ENSG00000079819	EPB41L2	erythrocyte membrane protein band 4.1 like 2	10320			82	222	231	145	33	112	138	184	38	193	205	196	105	183	97	20	146	202	58	117	135			0.2769	0.8415	0.8126	0.9082	0.1866	0.63	0.7013	0.6438	0.2992	0.556	0.9749	0.8301	0.8923	0.7299	0.729	0.971	0.8148	0.9433	0.6423	0.6497
	ENSG00000079841	RIMS1	regulating synaptic membrane exocytosis 1	12788			0	0	0	0	1	0	0	0	0	0	1	0	0	0	1	0	0	0	0	0	0			0	0	0	0	0.0046	0	0	0	0	0	0.0038	0	0	0	0.0061	0	0	0	0	0
	ENSG00000079931	MOXD1	monooxygenase DBH like 1	5223			0	10	17	6	0	3	2	0	0	21	11	1	0	2	0	0	24	19	3	5	0			0	0.0749	0.1182	0.0743	0	0.0333	0.0201	0	0	0.1195	0.1034	0.0084	0	0.0158	0	0	0.2647	0.1753	0.0656	0.0549
	ENSG00000079950	STX7	syntaxin 7	16387			4359	3594	3606	2677	1661	2066	1765	2721	1274	5242	3131	3502	3049	4070	2310	360	1436	2501	1815	1972	1986			9.2693	8.579	7.9882	10.5594	5.9146	7.3186	5.6491	5.9954	6.3172	9.5096	9.3767	9.3401	16.3177	10.2237	10.9331	11.0066	5.0473	7.3551	12.6574	6.8961
	ENSG00000079974	RABL2B	RAB, member of RAS oncogene family like 2B	5870			49	273	209	102	41	154	121	182	32	355	227	192	136	172	132	9	102	159	115	106	155			0.2909	1.8192	1.2925	1.1232	0.4076	1.5229	1.0811	1.1195	0.443	1.7979	1.8978	1.4295	2.0319	1.2062	1.7441	0.7682	1.0008	1.3054	2.2389	1.0348
	ENSG00000079999	KEAP1	kelch like ECH associated protein 1	3573			111	145	117	100	85	66	76	125	24	93	80	106	29	83	54	5	62	83	31	10	48			1.0826	1.5874	1.1887	1.8091	1.3882	1.0723	1.1156	1.2632	0.5458	0.7738	1.0988	1.2966	0.7118	0.9562	1.1722	0.7011	0.9995	1.1195	0.9915	0.1604
	ENSG00000080007	DDX43	DEAD-box helicase 43	2724			4	44	43	63	4	26	18	119	1	71	42	118	29	18	44	7	14	75	37	16	70			0.0512	0.6318	0.573	1.4949	0.0857	0.5541	0.3466	1.5774	0.0298	0.7748	0.7567	1.8933	0.9337	0.272	1.2528	1.2875	0.296	1.3269	1.5523	0.3366
	ENSG00000080031	PTPRH	protein tyrosine phosphatase receptor type H	4345			0	0	0	0	0	1	0	9	9	0	0	0	0	1	0	0	0	0	0	0	0			0	0	0	0	0	0.0134	0	0.0748	0.1683	0	0	0	0	0.0095	0	0	0	0	0	0
	ENSG00000080166	DCT	dopachrome tautomerase	7540			0	4	23	2	0	1	6	13	0	5	17	14	5	7	6	0	0	0	0	0	4			0	0.0208	0.1107	0.0171	0	0.0077	0.0417	0.0623	0	0.0197	0.1106	0.0812	0.0582	0.0382	0.0617	0	0	0	0	0
	ENSG00000080189	SLC35C2	solute carrier family 35 member C2	7708			437	966	1153	581	229	298	730	961	267	563	874	1182	303	423	529	115	258	1119	420	340	522			1.9756	4.9022	5.4301	4.8722	1.7336	2.2442	4.9672	4.5017	2.8146	2.1714	5.5646	6.7021	3.4475	2.259	5.3229	7.4749	1.9279	6.9962	6.2269	2.5278
	ENSG00000080200	CRYBG3	crystallin beta-gamma domain containing 3	10979			122	74	104	65	28	49	44	63	35	240	64	143	27	93	35	3	52	58	25	31	70			0.3872	0.2636	0.3439	0.3827	0.1488	0.2591	0.2102	0.2072	0.259	0.6499	0.2861	0.5693	0.2157	0.3487	0.2473	0.1369	0.2728	0.2546	0.2602	0.1618
	ENSG00000080224	EPHA6	EPH receptor A6	6291			0	1	0	0	0	0	1	1	0	0	0	0	0	2	0	0	5	0	0	0	0			0	0.0062	0	0	0	0	0.0083	0.0057	0	0	0	0	0	0.0131	0	0	0.0458	0	0	0
	ENSG00000080293	SCTR	secretin receptor	3426			0	0	0	0	0	1	0	0	0	0	0	0	0	0	0	0	0	1	0	0	0			0	0	0	0	0	0.0169	0	0	0	0	0	0	0	0	0	0	0	0.0141	0	0
	ENSG00000080298	RFX3	regulatory factor X3	11169			458	587	524	278	195	466	356	557	216	1171	685	835	483	415	279	63	347	432	358	341	523			1.4289	2.0558	1.7031	1.6089	1.0188	2.422	1.6717	1.8007	1.5714	3.1168	3.0098	3.2674	3.7926	1.5295	1.9374	2.826	1.7894	1.864	3.663	1.7496
	ENSG00000080345	RIF1	replication timing regulatory factor 1	18166			809	2727	2474	1217	541	2023	1946	2564	448	5491	2454	2876	1053	2017	1685	178	1474	2425	891	1226	1928			1.5519	5.872	4.9438	4.3303	1.7378	6.4645	5.6184	5.0962	2.0039	8.9858	6.6295	6.9193	5.0836	4.5705	7.194	4.9092	4.6735	6.4332	5.6051	3.8675
	ENSG00000080371	RAB21	RAB21, member RAS oncogene family	16048			2259	2579	2658	1501	2037	2484	2051	2709	451	3165	1292	1645	977	2127	1563	133	1945	1813	540	908	1310			4.9052	6.2862	6.0125	6.0457	7.4067	8.9852	6.7031	6.0951	2.2835	5.863	3.951	4.48	5.3392	5.4558	7.5539	4.1522	6.9807	5.4444	3.8454	3.2424
	ENSG00000080493	SLC4A4	solute carrier family 4 member 4	9120			11	14	6	2	0	7	2	31	0	33	15	9	9	16	0	1	8	26	10	18	14			0.042	0.06	0.0239	0.0142	0	0.0446	0.0115	0.1227	0	0.1076	0.0807	0.0431	0.0865	0.0722	0	0.0549	0.0505	0.1374	0.1253	0.1131
	ENSG00000080503	SMARCA2	SWI/SNF related, matrix associated, actin dependent regulator of chromatin, subfamily a, member 2	18595			590	1342	1399	793	246	1086	886	1168	376	3021	1700	1840	704	895	782	98	742	1089	651	982	1326			1.1056	2.823	2.7311	2.7566	0.772	3.3902	2.499	2.268	1.643	4.8297	4.4866	4.3247	3.3203	1.9813	3.2617	2.6405	2.2983	2.8223	4.0008	3.0263
	ENSG00000080511	RDH8	retinol dehydrogenase 8	2001			0	0	0	0	0	0	0	0	0	0	0	0	0	0	0	0	0	0	0	0	0			0	0	0	0	0	0	0	0	0	0	0	0	0	0	0	0	0	0	0	0
	ENSG00000080546	SESN1	sestrin 1	5121			227	958	324	247	117	453	238	351	115	1795	309	413	197	280	211	20	229	271	185	275	323			1.5447	7.3176	2.2967	3.1177	1.3332	5.135	2.4376	2.4748	1.8247	10.4202	2.9612	3.5248	3.3737	2.2507	3.1957	1.9567	2.5756	2.5503	4.1284	3.0773
	ENSG00000080561	MID2	midline 2	3097			13	72	105	29	4	53	55	24	4	133	53	53	19	34	37	3	31	31	10	27	62			0.1463	0.9094	1.2307	0.6053	0.0754	0.9934	0.9314	0.2798	0.1049	1.2767	0.8398	0.7479	0.538	0.4519	0.9266	0.4853	0.5765	0.4824	0.369	0.4996
	ENSG00000080572	DNAAF6	dynein axonemal assembly factor 6	1931			0	0	0	0	0	0	0	0	0	0	0	0	0	0	0	0	0	0	0	0	0			0	0	0	0	0	0	0	0	0	0	0	0	0	0	0	0	0	0	0	0
	ENSG00000080573	COL5A3	collagen type V alpha 3 chain	6783			1	10	0	5	1	1	3	7	1	13	0	6	3	6	2	0	0	0	6	7	2			0.0051	0.0577	0	0.0476	0.0086	0.0086	0.0232	0.0373	0.012	0.057	0	0.0387	0.0388	0.0364	0.0229	0	0	0	0.1011	0.0591
[truncated: 18,484 more rows]
[truncated: 81 more columns]

## Sheet: Table S2
Table S2: Prioritized SNPs identified in three Mh-infected samples and no Healthy samples
[truncated: 113 more rows]

[truncated: 21 more sheets: Table S3, Table S4, Table S5, Table S6, Table S7, Table S8, Table S9, Table S10, Table S11, Table S12, Table S13, Table S14, Table S15, Table S16, Table S17, Table S18, Table S19, Table S20, Table S21, Table S22 …]
