# Supplementary material for: GATA2 mutation is associated with immune dysfunction and increased Mycobacterium haemophilum susceptibility in immunocompromised individuals
Source: JCI Insight. 2025 Aug 5;10(18):e185582. doi: 10.1172/jci.insight.185582 (PMC12487866; doi:10.1172/jci.insight.185582)
Supplement: Supporting data values [file jciinsight-10-185582-s270.xlsx]

## Sheet: 1A
Schematic

## Sheet: 1B
	IL-8	MIP-1α	MIP-1β	IL-6	G-CSF	IL-1β	IL-10	TNF-α	CXCL1	IL-17	IFN-γ	RANTES
Healthy Control (PHA)	4	4	4	2.48	1.88	0	0.23	0.45	0.31	0.8	1.45	0
Mh-Infected (PHA)	2.17	2.27	1.3	0.56	0.91	0	0.23	0	0.63	1.37	0.04	0
Healthy Control (Mab)	4	4	4	4	2.15	4	3.22	3.1	1.6	0.75	1.13	0
Mh-Infected (Mab)	4	4	4	4	2.01	3.7	0.87	1.39	1.45	0.77	0	0
Healthy Control (50μg Mh)	4	4	4	2.05	0.67	0	0	0.01	0.53	0.31	0	0
Mh-Infected (50μg Mh)	4	4	4	4	0.97	0	0	0.17	0.75	0.2	0	0
Healthy Control (75μg Mh)	4	4	4	4	1.83	0.08	0	1.19	1.04	0.39	0	0
Mh-Infected (75μg Mh)	1.82	0.7	0.7	0.02	0.34	0	0	0	0.4	0.04	0	0
Healthy Control (100μg Mh)	2.96	1.83	1.21	0.09	0.21	0	0	0	0.63	0.1	0	0
Mh-Infected (100μg Mh)	2.15	4	1.16	0.06	0.89	0	0	0	0.56	0.19	0	0

## Sheet: 1C
IL1B
Saline		PHA		HK M. abscessus		HK M. haemophilum						Negative control
Saline cont	Saline MHI	PHA cont	PHA MHI	M. abscessus 100ug cont	M. abscessus 100ug MHI	50ug cont	50ug MHI	75ug cont	75ug MHI	100ug cont	100ug MHI	NC cont	NC MHI
9.5	5	18	70	2639	1619	414	184	620.5	197.5	663	432
12	70	102	108.5	5952	4589	850	177	1027	283.5	2067	332	5	73
1	0	77.5	9	3131.5	1417.5	708.5	103	589	172.5	1392	0	0	0
99	8	131.5	44	2236	7082	515	218	796	172.5	983	320		7.5
10		47		7095		384		420		752		3

## Sheet: 1D
IL6
Saline		PHA		HK M. abscessus		HK M. haemophilum						Negative control
Saline cont	Saline MHI	PHA cont	PHA MHI	M. abscessus 100ug cont	M. abscessus 100ug MHI	50ug cont	50ug MHI	75ug cont	75ug MHI	100ug cont	100ug MHI	NC cont	NC MHI
60	25.5	8352.5	15749.5	25271	23560.5	14935	1478	16885	2970	15807.5	7728.5
32.5	1643.5	8099.5	17982	25092.5	25053	6708	3658	14200	5340	20227	6627	19.5	1736.5
79	24	22944	987.5	25992	23403	16392	9353	23335	11896	25027	61	82.5	53
339.5	72	8225.5	1445.5	25279	24612	11077	6404	23781	5093	24969.5	9247		60.5
39		15191		19178		9180		10626.5		13969.5		37

## Sheet: 1E
IL8
Saline		PHA		HK M. abscessus		HK M. haemophilum						Negative control
Saline cont	Saline MHI	PHA cont	PHA MHI	M. abscessus 100ug cont	M. abscessus 100ug MHI	50ug cont	50ug MHI	75ug cont	75ug MHI	100ug cont	100ug MHI	NC cont	NC MHI
1956	868	13842	21096.5	22787	22972	22910.5	17711	22777	21315	23537	22441
1701	1012	18099	16660.5	23294	22458	19956.5	10024	22618	14952	23063	17277	2355	2154
1407	0	18771.5	5155.5	23703	19994	14666.5	9826.5	20328.5	12256	22620.5	0	1007.5	0
2235	3753	17247	8618	22605	24466	22433.5	10946	22951.5	9278.5	22543	11606		3540.5
676		15915		24550.5		23733.5		23981		24527		1076

## Sheet: 1G
IFNG
Saline		PHA		HK M. abscessus		HK M. haemophilum						Negative control
Saline cont	Saline MHI	PHA cont	PHA MHI	M. abscessus 100ug cont	M. abscessus 100ug MHI	50ug cont	50ug MHI	75ug cont	75ug MHI	100ug cont	100ug MHI	NC cont	NC MHI
0	1.5	384.5	901	615	256	79	16	82	16	92	14
5	70	1422	1688	1224	4375.5	130	79	9.5	86	18	78.5	4.5	93.5
8	2	1253	42.5	946	5	30.5	3	38.5	4	64	4.5	14	0.5
190.5	17.5	1731	339.5	237	35.5	211	29.5	145	25.5	162	22.5		18.5
3.5		1265.5		8786.5		36.5		65.5		119		3.5

## Sheet: 1H
MIP1A
Saline		PHA		HK M. abscessus		HK M. haemophilum						Negative control
Saline cont	Saline MHI	PHA cont	PHA MHI	M. abscessus 100ug cont	M. abscessus 100ug MHI	50ug cont	50ug MHI	75ug cont	75ug MHI	100ug cont	100ug MHI	NC cont	NC MHI
9.5	0	11099.5	22821.5	22063	23340	10632.5	7829	16031.5	11576.5	23415	19553
29.5	518	15529	22530.5	23699.5	22802.5	20666	5239	23978.5	10619.5	24158.5	15326	33.5	516.5
258.5	0	23111.5	1446.5	24295.5	14010	23325.5	6928.5	24011.5	10983.5	20836.5	0	231	0
344	159	22430.5	6327	22013.5	23383	22623.5	16268	24208.5	15815	23772.5	19869		166
52		21470		23937.5		23501		23773		24171.5		73.5

## Sheet: 1I
MIP1B
Saline		PHA		HK M. abscessus		HK M. haemophilum						Negative control
Saline cont	Saline MHI	PHA cont	PHA MHI	M. abscessus 100ug cont	M. abscessus 100ug MHI	50ug cont	50ug MHI	75ug cont	75ug MHI	100ug cont	100ug MHI	NC cont	NC MHI
72.5	81.5	11589	10726.5	15855	12899	5781	4932	9524	7644	11639	9492.5
185	301.5	14316.5	15074.5	19779.5	19202.5	17867.5	6425.5	21030	8327.5	20928	10577.5	146.5	408
137	7	12499.5	2275	15793	8627	15405	6735	16381	7548	17154	14.5	206	12
416	202	11349	7301.5	11555	18057	11049	11320.5	12690	10989.5	14129.5	13987		192.5
267		12821.5		18462		14976.5		15433.5		16767.5		260.5

## Sheet: 1J
TNF
Saline		PHA		HK M. abscessus		HK M. haemophilum						Negative control
Saline cont	Saline MHI	PHA cont	PHA MHI	M. abscessus 100ug cont	M. abscessus 100ug MHI	50ug cont	50ug MHI	75ug cont	75ug MHI	100ug cont	100ug MHI	NC cont	NC MHI
50	51	1314	3899	5902.5	2320	662	461	779	437	2843	1451
198.5	246.5	5652	5338.5	14496	23135	4512	654	7427.5	1732	9388	1783	133	268
90	132	6497.5	594	10407	4866.5	4504.5	2453.5	6811	2891	12892.5	160	119	109
279	75	10483	581	5616	8426.5	2234	854	4112	998	5697	1846		64
73.5		7780.5		22754.5		5486.5		6672		10452.5		92

## Sheet: 1K
GCSF
Saline		PHA		HK M. abscessus		HK M. haemophilum						Negative control
Saline cont	Saline MHI	PHA cont	PHA MHI	M. abscessus 100ug cont	M. abscessus 100ug MHI	50ug cont	50ug MHI	75ug cont	75ug MHI	100ug cont	100ug MHI	NC cont	NC MHI
2	5	19.5	19	46	13	16	11	17	4	31	85
9.5	15	49	18	30	58	12	15.5	18.5	16	41.5	19	12	10
1.5	0	48.5	1.5	39	50	14	3	18	7	37	0	3	0
139	9	142	204	146	582.5	164.5	24	82.5	17	139	27.5		10
8		56		585		24		37.5		72		9

[truncated: 31 more sheets: 2A, 2B, 2C, 2D, 3A, 3B, 3C, 3D, 3E, 3F, 3G, 3H, 3I, 3J, 3K, 3L, S1A, S1B, S1C, S1D …]
